# Supplementary material for: Role of female-predominant MYB39-bHLH13 complex in sexually dimorphic accumulation of taxol in Taxus media
Source: Hortic Res. 2022 Mar 14;9:uhac062. doi: 10.1093/hr/uhac062 (PMC9233167; doi:10.1093/hr/uhac062)
Supplement: Web_Material_uhac062 [file web_material_uhac062.zip]

Archive with 8 entries (8 files):
- HR_SI_Figures.pdf
- Table S1.xlsx
- Table S2.xlsx
- Table S3 new.xlsx
- Table S4 new.xlsx
- Table S5 new.xlsx
- Table S6 new.xlsx
- Table S7 new.xlsx
