# Supplementary material for: Role of female-predominant MYB39-bHLH13 complex in sexually dimorphic accumulation of taxol in Taxus media
Source: Hortic Res. 2022 Mar 14;9:uhac062. doi: 10.1093/hr/uhac062 (PMC9233167; doi:10.1093/hr/uhac062)
Supplement: Web_Material_uhac062 [file web_material_uhac062.zip › Table S1.xlsx]

## Sheet: Sheet1
Table S1 The detailed information of the RNA-sequencing.
Sample	Raw_Reads	Raw_Bases	Q20%	Q30%	GC%
Female_1	45793658	6.91G	97.03	92.73	45.34
Female_2	41711576	6.30G	96.97	92.62	44.99
Female_3	55537070	8.39G	97.1	92.79	45.1
Male_1	53993956	8.15G	95.91	90.74	45.43
Male_2	49564702	7.48G	96.97	92.59	44.59
Male_3	46493122	7.02G	97.05	92.76	44.85
