# Supplementary material for: Role of female-predominant MYB39-bHLH13 complex in sexually dimorphic accumulation of taxol in Taxus media
Source: Hortic Res. 2022 Mar 14;9:uhac062. doi: 10.1093/hr/uhac062 (PMC9233167; doi:10.1093/hr/uhac062)
Supplement: Web_Material_uhac062 [file web_material_uhac062.zip › Table S2.xlsx]

## Sheet: Sheet1
Table S2 The detailed information of the DEGs between female and male trees.
Gene_ID	Length	Trans_ID	Annotation	Name	swissprot_description	GO_Term	NOG	KOEntry	KODescription	EC	KEGG_Pathway	Pfam_description	Female_1_count	Female_2_count	Female_3_count	Male_1_count	Male_2_count	Male_3_count	Female_1_TPM	Female_2_TPM	Female_3_TPM	Male_1_TPM	Male_2_TPM	Male_3_TPM	Female_mean_TPM	Male_mean_TPM	log2FC	regulation	pvalue	FDR	significant
TRINITY_DN31605_c0_g1	687	TRINITY_DN31605_c0_g1_i1;TRINITY_DN31605_c0_g1_i2;TRINITY_DN31605_c0_g1_i3;TRINITY_DN31605_c0_g1_i4;TRINITY_DN31605_c0_g1_i5;TRINITY_DN31605_c0_g1_i6	-	-	-	-	-	-	-	-	-	-	313	423	367	0	0	0	33.43	46.36	30.86	0	0	0	36.88	0	11.6013	up	1.10296e-67	6.26392e-65	yes
TRINITY_DN24747_c0_g4	514	TRINITY_DN24747_c0_g4_i1;TRINITY_DN24747_c0_g4_i2	-	-	-	-	-	-	-	-	-	-	149	198	183	0	0	0	23.98	34.46	24.34	0	0	0	27.59	0	10.5397	up	2.0063e-43	5.6971e-41	yes
TRINITY_DN17340_c0_g1	1606	TRINITY_DN17340_c0_g1_i1;TRINITY_DN17340_c0_g1_i2	-	-	-	-	-	-	-	-	-	-	147	37	166	0	0	0	8.19	2.7	6.27	0	0	0	5.72	0	9.88354	up	2.42177e-22	1.81473e-20	yes
TRINITY_DN28781_c0_g1	1687	TRINITY_DN28781_c0_g1_i1;TRINITY_DN28781_c0_g1_i10;TRINITY_DN28781_c0_g1_i11;TRINITY_DN28781_c0_g1_i2;TRINITY_DN28781_c0_g1_i3;TRINITY_DN28781_c0_g1_i4;TRINITY_DN28781_c0_g1_i5;TRINITY_DN28781_c0_g1_i6;TRINITY_DN28781_c0_g1_i7;TRINITY_DN28781_c0_g1_i8;TRINITY_DN28781_c0_g1_i9	alpha pinene synthase [Chamaecyparis formosensis]	ag8	Beta-phellandrene synthase, chloroplastic OS=Abies grandis GN=ag8 PE=1 SV=1	GO:0010333(terpene synthase activity);GO:0016829(lyase activity);GO:0043693(monoterpene biosynthetic process)	ENOG410YF98(synthase)	K12742	isoprene synthase	EC:4.2.3.27	pvu00900(Terpenoid backbone biosynthesis)	V7AG37.1 PF03936.14;Terpene_synth_C;	35	7	337	0	0	0	6.1	0.95	33.94	0	0	0	13.66	0	9.86246	up	2.95703e-10	6.57217e-09	yes
TRINITY_DN31359_c0_g3	569	TRINITY_DN31359_c0_g3_i1	-	-	-	-	-	-	-	-	-	-	86	94	146	0	0	0	11.46	13.55	16.04	0	0	0	13.68	0	9.80535	up	5.88818e-33	8.94879e-31	yes
TRINITY_DN449_c0_g1	915	TRINITY_DN449_c0_g1_i1;TRINITY_DN449_c0_g1_i2	-	-	-	-	-	-	-	-	-	-	110	82	118	0	0	0	10.71	7.73	9.39	0	0	0	9.28	0	9.74835	up	7.29291e-33	1.08544e-30	yes
TRINITY_DN29950_c0_g1	1213	TRINITY_DN29950_c0_g1_i1;TRINITY_DN29950_c0_g1_i2;TRINITY_DN29950_c0_g1_i3;TRINITY_DN29950_c0_g1_i4	unknown [Picea sitchensis]	LECRK41	L-type lectin-domain containing receptor kinase IV.1 OS=Arabidopsis thaliana GN=LECRK41 PE=2 SV=1	GO:0004674(protein serine/threonine kinase activity);GO:0005524(ATP binding);GO:0005886(plasma membrane);GO:0006468(protein phosphorylation);GO:0009751(response to salicylic acid);GO:0016021(integral component of membrane);GO:0016301(kinase activity);GO:0030246(carbohydrate binding)	COG0515(Serine Threonine protein kinase)	K13416	brassinosteroid insensitive 1-associated receptor kinase 1	EC:2.7.10.1 2.7.11.1	gra04075(Plant hormone signal transduction);gra04626(Plant-pathogen interaction)	I1H3U2.1 PF00069.23;Pkinase;	67	107	125	0	0	0	4.12	7.13	5.82	0	0	0	5.69	0	9.69409	up	2.20098e-29	2.87874e-27	yes
TRINITY_DN19276_c0_g1	428	TRINITY_DN19276_c0_g1_i1;TRINITY_DN19276_c0_g1_i2;TRINITY_DN19276_c0_g1_i3;TRINITY_DN19276_c0_g1_i4	-	-	-	-	-	-	-	-	-	-	74	122	57	0	0	0	36.21	59.09	17.69	0	0	0	37.66	0	9.5136	up	2.04068e-22	1.54526e-20	yes
TRINITY_DN31183_c0_g3	425	TRINITY_DN31183_c0_g3_i1	-	-	-	-	-	-	-	-	-	-	77	63	124	0	0	0	18.62	16.47	24.96	0	0	0	20.02	0	9.49192	up	4.66188e-28	5.71637e-26	yes
TRINITY_DN24392_c0_g2	1549	TRINITY_DN24392_c0_g2_i1	unknown [Picea sitchensis]	PAL	Phenylalanine ammonia-lyase OS=Pinus taeda GN=PAL PE=3 SV=1	GO:0000166(nucleotide binding);GO:0003676(nucleic acid binding);GO:0003723(RNA binding);GO:0005622(intracellular);GO:0006810(transport);GO:0006913(nucleocytoplasmic transport);GO:0009737(response to abscisic acid)	ENOG410YV57(GTPase activating protein (SH3 domain) binding protein)	K10775	phenylalanine ammonia-lyase	EC:4.3.1.24	ppp00360(Phenylalanine metabolism);ppp00940(Phenylpropanoid biosynthesis)	W1PS35.1 PF02136.18;NTF2;	53	119	77	0	0	0	1.74	4.22	2.06	0	0	0	2.67	0	9.4685	up	8.07804e-23	6.45675e-21	yes
TRINITY_DN24617_c2_g3	1075	TRINITY_DN24617_c2_g3_i1	NBS/LRR, partial [Pinus taeda]	RRS1	Disease resistance protein RRS1 OS=Arabidopsis thaliana GN=RRS1 PE=1 SV=1	GO:0005634(nucleus);GO:0006952(defense response);GO:0007165(signal transduction);GO:0043531(ADP binding)	ENOG4112BMQ(TMV resistance protein N-like)	K08852	serine/threonine-protein kinase/endoribonuclease IRE1	EC:2.7.11.1 3.1.26.-	egr04141(Protein processing in endoplasmic reticulum)	A0A067EEG4.1 PF00931.20;NB-ARC;	93	62	98	0	0	0	4.8	3.46	4.14	0	0	0	4.13	0	9.45238	up	4.20632e-28	5.18724e-26	yes
TRINITY_DN14019_c0_g1	1786	TRINITY_DN14019_c0_g1_i1	-	-	-	-	-	-	-	-	-	-	76	46	129	0	0	0	2.11	1.38	2.92	0	0	0	2.14	0	9.40239	up	4.01477e-24	3.71857e-22	yes
TRINITY_DN31691_c0_g1	1913	TRINITY_DN31691_c0_g1_i1;TRINITY_DN31691_c0_g1_i2;TRINITY_DN31691_c0_g1_i3;TRINITY_DN31691_c0_g1_i4;TRINITY_DN31691_c0_g1_i5;TRINITY_DN31691_c0_g1_i6	PREDICTED: TMV resistance protein N-like [Nelumbo nucifera]	At4g11170	Putative disease resistance protein At4g11170 OS=Arabidopsis thaliana GN=At4g11170 PE=2 SV=1	GO:0005737(cytoplasm);GO:0006952(defense response);GO:0007165(signal transduction);GO:0009506(plasmodesma);GO:0009507(chloroplast);GO:0016021(integral component of membrane);GO:0043531(ADP binding)	ENOG4112BMQ(TMV resistance protein N-like)	K16226	disease resistance protein RPS4	-	eus04626(Plant-pathogen interaction)	K4CWR7.1 PF00931.20;NB-ARC;	1142	1072	1012	0	3	2	32.56	32.64	23.17	0	0.09	0.05	29.46	0.05	9.35914	up	3.12149e-128	1.12275e-124	yes
TRINITY_DN31849_c0_g1	499	TRINITY_DN31849_c0_g1_i1	-	-	-	-	-	-	-	-	-	-	109	39	89	0	0	0	18.59	7.2	12.56	0	0	0	12.78	0	9.35461	up	5.79195e-22	4.1945e-20	yes
TRINITY_DN27680_c0_g2	1220	TRINITY_DN27680_c0_g2_i1;TRINITY_DN27680_c0_g2_i2;TRINITY_DN27680_c0_g2_i3;TRINITY_DN27680_c0_g2_i4	-	-	-	-	-	-	-	-	-	-	308	309	159	0	1	0	14.2	15.36	6.18	0	0.06	0	11.91	0.02	9.29597	up	1.43657e-39	3.29815e-37	yes
TRINITY_DN30820_c0_g1	1012	TRINITY_DN30820_c0_g1_i1;TRINITY_DN30820_c0_g1_i2;TRINITY_DN30820_c0_g1_i3;TRINITY_DN30820_c0_g1_i4	TPA: hypothetical protein ZEAMMB73_402455 [Zea mays]	-	-	GO:0005543(phospholipid binding);GO:0012505(endomembrane system);GO:0019898(extrinsic component of membrane)	ENOG410XNQC(beige BEACH domain containing protein)	-	-	-	-	-	328	430	564	0	2	0	20.26	28.57	29.1	0	0.13	0	25.98	0.04	9.21568	up	2.57449e-76	1.98429e-73	yes
TRINITY_DN32378_c0_g1	686	TRINITY_DN32378_c0_g1_i1	-	-	-	-	-	-	-	-	-	-	54	40	129	0	0	0	5.27	4.22	10.34	0	0	0	6.61	0	9.21408	up	1.06384e-20	6.99962e-19	yes
TRINITY_DN31599_c1_g1	749	TRINITY_DN31599_c1_g1_i1;TRINITY_DN31599_c1_g1_i2	-	-	-	-	-	-	-	-	-	-	71	62	77	0	0	0	7.02	6.71	6.34	0	0	0	6.69	0	9.1931	up	4.50961e-26	4.79419e-24	yes
TRINITY_DN29324_c0_g3	4386	TRINITY_DN29324_c0_g3_i1;TRINITY_DN29324_c0_g3_i10;TRINITY_DN29324_c0_g3_i11;TRINITY_DN29324_c0_g3_i12;TRINITY_DN29324_c0_g3_i13;TRINITY_DN29324_c0_g3_i14;TRINITY_DN29324_c0_g3_i15;TRINITY_DN29324_c0_g3_i16;TRINITY_DN29324_c0_g3_i17;TRINITY_DN29324_c0_g3_i18;TRINITY_DN29324_c0_g3_i19;TRINITY_DN29324_c0_g3_i2;TRINITY_DN29324_c0_g3_i20;TRINITY_DN29324_c0_g3_i3;TRINITY_DN29324_c0_g3_i4;TRINITY_DN293…	-	-	-	-	-	-	-	-	-	-	1529	1417	2176	0	9	0	33.76	31.73	37.85	0	0.21	0	34.45	0.07	9.19265	up	1.77582e-163	1.9162e-159	yes
TRINITY_DN92_c0_g1	1412	TRINITY_DN92_c0_g1_i1	PREDICTED: uncharacterized protein LOC107063472 [Solanum tuberosum]	-	-	-	ENOG410Y65V(Retrotransposon protein)	-	-	-	-	-	67	53	91	0	0	0	2.45	2.1	2.72	0	0	0	2.42	0	9.18047	up	2.11548e-25	2.14339e-23	yes
TRINITY_DN32261_c0_g1	1215	TRINITY_DN32261_c0_g1_i1	-	-	-	-	-	-	-	-	-	-	88	0	132	0	0	0	3.88	0	4.76	0	0	0	2.88	0	9.1668	up	3.30862e-08	5.65795e-07	yes
TRINITY_DN31721_c3_g2	612	TRINITY_DN31721_c3_g2_i1	PREDICTED: probable leucine-rich repeat receptor-like protein kinase At2g33170 [Capsicum annuum]	-	-	GO:0004674(protein serine/threonine kinase activity);GO:0005524(ATP binding);GO:0005886(plasma membrane);GO:0006468(protein phosphorylation);GO:0007169(transmembrane receptor protein tyrosine kinase signaling pathway);GO:0009507(chloroplast);GO:0016021(integral component of membrane);GO:0016301(kinase activity)	COG4886(leucine Rich Repeat)	K13420	LRR receptor-like serine/threonine-protein kinase FLS2	EC:2.7.11.1	spen04626(Plant-pathogen interaction)	-	207	268	251	0	0	1	24.31	34.05	24.27	0	0	0.12	27.54	0.04	9.15628	up	1.05744e-51	4.07509e-49	yes
TRINITY_DN27044_c3_g3	1053	TRINITY_DN27044_c3_g3_i1	-	-	-	-	-	-	-	-	-	-	58	41	112	0	0	0	3.07	2.35	4.86	0	0	0	3.43	0	9.14935	up	9.9188e-22	7.06461e-20	yes
TRINITY_DN27859_c1_g6	830	TRINITY_DN27859_c1_g6_i1	-	-	-	-	-	-	-	-	-	-	44	79	71	0	0	0	3.23	6.27	4.27	0	0	0	4.59	0	9.08799	up	6.64278e-22	4.79458e-20	yes
TRINITY_DN28557_c0_g1	2655	TRINITY_DN28557_c0_g1_i1;TRINITY_DN28557_c0_g1_i2;TRINITY_DN28557_c0_g1_i3	PREDICTED: phenylalanine N-monooxygenase [Nelumbo nucifera]	CYP79A1	Tyrosine N-monooxygenase OS=Sorghum bicolor GN=CYP79A1 PE=1 SV=3	GO:0016020(membrane);GO:0016709(oxidoreductase activity, acting on paired donors, with incorporation or reduction of molecular oxygen, NAD(P)H as one donor, and incorporation of one atom of oxygen);GO:0044550(secondary metabolite biosynthetic process)	COG2124(Cytochrome p450)	K12153	phenylalanine N-monooxygenase	EC:1.14.13.124	nnu01210(2-Oxocarboxylic acid metabolism);nnu00460(Cyanoamino acid metabolism);nnu00966(Glucosinolate biosynthesis)	V4VDC5.1 PF00067.20;p450;	47799	666	28548	4.08	95	52	913.61	13.79	445.46	0.13	1.67	0.97	457.62	0.92	9.07715	up	5.51949e-12	1.5174e-10	yes
TRINITY_DN22193_c2_g1	805	TRINITY_DN22193_c2_g1_i1	hypothetical protein SELMODRAFT_421953 [Selaginella moellendorffii]	-	-	-	ENOG4111GEE(whole genome shotgun sequence)	-	-	-	-	D8QQL6.1 PF13519.4;VWA_2;	82	62	31	0	0	0	6.29	5.14	1.95	0	0	0	4.46	0	8.98404	up	3.66635e-17	1.74281e-15	yes
TRINITY_DN25469_c0_g4	591	TRINITY_DN25469_c0_g4_i1	-	-	-	-	-	-	-	-	-	-	52	61	68	0	0	0	6.48	8.23	6.98	0	0	0	7.23	0	8.97998	up	2.87303e-23	2.42199e-21	yes
TRINITY_DN31791_c0_g1	325	TRINITY_DN31791_c0_g1_i1	-	-	-	-	-	-	-	-	-	-	1672	1314	757	0	4	4	837.17	708.07	318.97	0	1.84	1.99	621.4	1.28	8.96502	up	1.29774e-71	8.23721e-69	yes
TRINITY_DN17591_c0_g1	909	TRINITY_DN17591_c0_g1_i1;TRINITY_DN17591_c0_g1_i2;TRINITY_DN17591_c0_g1_i3;TRINITY_DN17591_c0_g1_i4;TRINITY_DN17591_c0_g1_i5	-	-	-	-	-	-	-	-	-	-	10501	12323	9889	0	49	23	1032.64	1294.3	782.21	0	4.26	2.13	1036.38	2.13	8.96235	up	1.63711e-33	2.52361e-31	yes
TRINITY_DN27859_c1_g2	769	TRINITY_DN27859_c1_g2_i1;TRINITY_DN27859_c1_g2_i2;TRINITY_DN27859_c1_g2_i3	-	-	-	-	-	-	-	-	-	-	34	70	63.08	0	0	0	3.35	6.85	4.61	0	0	0	4.94	0	8.87026	up	3.17288e-19	1.78783e-17	yes
TRINITY_DN11035_c0_g1	733	TRINITY_DN11035_c0_g1_i1;TRINITY_DN11035_c0_g1_i2	-	-	-	-	-	-	-	-	-	-	52	54	59	0	0	0	8.63	8.65	7.72	0	0	0	8.33	0	8.85031	up	4.92773e-22	3.59275e-20	yes
TRINITY_DN5901_c0_g1	691	TRINITY_DN5901_c0_g1_i1	-	-	-	-	-	-	-	-	-	-	48	50	68	0	0	0	4.63	5.22	5.39	0	0	0	5.08	0	8.84447	up	4.16739e-22	3.05907e-20	yes
TRINITY_DN19403_c0_g1	3082	TRINITY_DN19403_c0_g1_i1;TRINITY_DN19403_c0_g1_i2;TRINITY_DN19403_c0_g1_i3	hypothetical protein SELMODRAFT_402429 [Selaginella moellendorffii]	-	-	GO:0005525(GTP binding)	ENOG4111GEE(whole genome shotgun sequence)	-	-	-	-	D8QQL6.1 PF05879.10;RHD3;	211	245	110	0	0	1	3.54	4.38	1.58	0	0	0.01	3.17	0	8.84215	up	1.17426e-31	1.65633e-29	yes
TRINITY_DN31041_c0_g1	926	TRINITY_DN31041_c0_g1_i1;TRINITY_DN31041_c0_g1_i2;TRINITY_DN31041_c0_g1_i3;TRINITY_DN31041_c0_g1_i4;TRINITY_DN31041_c0_g1_i5	hypothetical protein AXG93_4316s1150 [Marchantia polymorpha subsp. polymorpha]	APL	Myb family transcription factor APL OS=Arabidopsis thaliana GN=APL PE=1 SV=2	GO:0003677(DNA binding);GO:0003700(transcription factor activity, sequence-specific DNA binding);GO:0005634(nucleus);GO:0005739(mitochondrion);GO:0006351(transcription, DNA-templated);GO:0006355(regulation of transcription, DNA-templated);GO:0010088(phloem development);GO:0010089(xylem development);GO:0045893(positive regulation of transcription, DNA-templated)	ENOG410Y9RE(Transcription factor)	K14317	nuclear pore complex protein Nup214	-	mus03013(RNA transport)	M5XCZ3.1 PF00249.29;Myb_DNA-binding;	30	77	54	0	0	0	2.42	7.08	3.92	0	0	0	4.47	0	8.83305	up	2.60601e-17	1.24978e-15	yes
TRINITY_DN27044_c0_g2	596	TRINITY_DN27044_c0_g2_i1	-	-	-	-	-	-	-	-	-	-	52	51	58	0	0	0	6.39	6.78	5.87	0	0	0	6.35	0	8.81354	up	1.0176e-21	7.20026e-20	yes
TRINITY_DN12205_c0_g1	1871	TRINITY_DN12205_c0_g1_i1	PREDICTED: uncharacterized protein LOC105042730 [Elaeis guineensis]	-	Albumin-2 OS=Pisum sativum PE=2 SV=1	GO:0005509(calcium ion binding)	ENOG410ZQIN(NA)	-	-	-	-	G7L360.2 PF00045.17;Hemopexin;	1230	578	1733	0	7	1	32.3	16.43	37.15	0	0.17	0.03	28.63	0.07	8.7941	up	4.90463e-76	3.64989e-73	yes
TRINITY_DN24901_c0_g3	898	TRINITY_DN24901_c0_g3_i1;TRINITY_DN24901_c0_g3_i2	hypothetical protein F775_17839 [Aegilops tauschii]	-	-	-	-	-	-	-	-	W5BSF7.1 PF00403.24;HMA;	38	46	72	0	0	0	6.21	8.31	10.67	0	0	0	8.4	0	8.74175	up	4.34248e-20	2.67757e-18	yes
TRINITY_DN29905_c0_g1	912	TRINITY_DN29905_c0_g1_i1	L-type lectin-domain containing receptor kinase IX.1 [Morus notabilis]	LECRK91	L-type lectin-domain containing receptor kinase IX.1 OS=Arabidopsis thaliana GN=LECRK91 PE=1 SV=1	GO:0004674(protein serine/threonine kinase activity);GO:0005524(ATP binding);GO:0005886(plasma membrane);GO:0006468(protein phosphorylation);GO:0016021(integral component of membrane);GO:0016301(kinase activity);GO:0030246(carbohydrate binding)	COG0515(Serine Threonine protein kinase)	K01176	alpha-amylase	EC:3.2.1.1	sbi00500(Starch and sucrose metabolism)	U5DCD1.1 PF00069.23;Pkinase;	46	53	49	0	0	0	2.96	3.69	2.58	0	0	0	3.08	0	8.7024	up	4.09259e-20	2.53072e-18	yes
TRINITY_DN26530_c0_g6	307	TRINITY_DN26530_c0_g6_i1	-	-	-	-	-	-	-	-	-	-	31	57	59	0	0	0	18.38	36.31	29.47	0	0	0	28.05	0	8.67804	up	2.03234e-18	1.06715e-16	yes
TRINITY_DN28557_c0_g2	641	TRINITY_DN28557_c0_g2_i1;TRINITY_DN28557_c0_g2_i2;TRINITY_DN28557_c0_g2_i3	-	-	-	-	-	-	-	-	-	-	33	41	75	0	0	0	5.08	5.88	9.68	0	0	0	6.88	0	8.66354	up	1.48174e-18	7.85688e-17	yes
TRINITY_DN21002_c0_g1	826	TRINITY_DN21002_c0_g1_i1;TRINITY_DN21002_c0_g1_i2	hypothetical protein PRUPE_ppa016036mg, partial [Prunus persica]	-	-	-	-	-	-	-	-	-	49	39	58	0	0	0	11.23	7.96	6.07	0	0	0	8.42	0	8.66023	up	2.85607e-20	1.79177e-18	yes
TRINITY_DN25105_c2_g1	1631	TRINITY_DN25105_c2_g1_i1	PREDICTED: UPF0481 protein At3g47200-like [Nelumbo nucifera]	At3g02645	Putative UPF0481 protein At3g02645 OS=Arabidopsis thaliana GN=At3g02645 PE=3 SV=1	GO:0005886(plasma membrane);GO:0008150(biological_process);GO:0016021(integral component of membrane)	ENOG41107S9(Plant protein of unknown function)	-	-	-	-	M4D8U5.1 PF03140.13;DUF247;	449	415	384	0	2	1	13.84	13.84	9.67	0	0.06	0.03	12.45	0.03	8.65997	up	1.61762e-72	1.05787e-69	yes
TRINITY_DN32126_c0_g1	522	TRINITY_DN32126_c0_g1_i1	-	-	-	-	-	-	-	-	-	-	38	45	57	0	0	0	5.94	7.6	7.36	0	0	0	6.97	0	8.60144	up	1.49069e-19	8.67129e-18	yes
TRINITY_DN27235_c0_g3	811	TRINITY_DN27235_c0_g3_i1;TRINITY_DN27235_c0_g3_i2	-	-	-	-	-	-	-	-	-	-	40	47	51	0	0	0	3.67	4.46	3.92	0	0	0	4.02	0	8.59107	up	1.69662e-19	9.8163e-18	yes
TRINITY_DN548_c0_g1	789	TRINITY_DN548_c0_g1_i1	-	-	-	-	-	-	-	-	-	-	46	41	49	0	0	0	3.63	3.5	3.17	0	0	0	3.43	0	8.5694	up	1.60121e-19	9.28914e-18	yes
TRINITY_DN5011_c0_g1	1956	TRINITY_DN5011_c0_g1_i1;TRINITY_DN5011_c0_g1_i2	Uncharacterized protein TCM_014510 [Theobroma cacao]	-	-	-	-	-	-	-	-	-	127	150	199	0	0	1	4.46	5.14	5.45	0	0	0.04	5.02	0.01	8.52365	up	1.46112e-40	3.62441e-38	yes
TRINITY_DN7527_c0_g1	880	TRINITY_DN7527_c0_g1_i1	unknown [Picea sitchensis]	CGT	UDP-glycosyltransferase 13 OS=Mangifera indica GN=CGT PE=1 SV=1	GO:0008194(UDP-glycosyltransferase activity);GO:0009813(flavonoid biosynthetic process);GO:0043231(intracellular membrane-bounded organelle);GO:0052696(flavonoid glucuronidation)	COG1819(Transferase)	K13495	cis-zeatin O-glucosyltransferase	EC:2.4.1.215	spen00908(Zeatin biosynthesis)	K4CBF1.1 PF00201.16;UDPGT;	48	23	59	0	0	0	3.24	1.68	3.27	0	0	0	2.73	0	8.47235	up	8.63974e-17	3.99259e-15	yes
TRINITY_DN883_c0_g1	362	TRINITY_DN883_c0_g1_i1;TRINITY_DN883_c0_g1_i2	-	-	-	-	-	-	-	-	-	-	38	34	56	0	0	0	13.93	19.72	17.21	0	0	0	16.95	0	8.46138	up	1.40118e-18	7.44799e-17	yes
TRINITY_DN31482_c0_g2	970	TRINITY_DN31482_c0_g2_i1	-	-	-	-	-	-	-	-	-	-	32	40	51	0	0	0	1.89	2.56	2.47	0	0	0	2.31	0	8.41374	up	4.79166e-18	2.43315e-16	yes
TRINITY_DN26643_c1_g2	1076	TRINITY_DN26643_c1_g2_i1	PREDICTED: LRR receptor-like serine/threonine-protein kinase ERECTA [Ipomoea nil]	ERL1	LRR receptor-like serine/threonine-protein kinase ERL1 OS=Arabidopsis thaliana GN=ERL1 PE=1 SV=1	GO:0004674(protein serine/threonine kinase activity);GO:0005524(ATP binding);GO:0005576(extracellular region);GO:0005886(plasma membrane);GO:0006468(protein phosphorylation);GO:0009553(embryo sac development);GO:0010103(stomatal complex morphogenesis);GO:0016020(membrane);GO:0016021(integral component of membrane);GO:0016301(kinase activity);GO:0048481(plant ovule development)	COG0515(Serine Threonine protein kinase);COG4886(leucine Rich Repeat)	-	-	-	-	W9SBZ2.1 PF00069.23;Pkinase;	45	44	29	0	0	0	2.32	2.45	1.22	0	0	0	2	0	8.39793	up	3.68932e-16	1.64163e-14	yes
TRINITY_DN27859_c1_g7	603	TRINITY_DN27859_c1_g7_i1	-	-	-	-	-	-	-	-	-	-	22	45	55	0	0	0	2.65	5.86	5.46	0	0	0	4.66	0	8.39624	up	6.58725e-16	2.84319e-14	yes
TRINITY_DN23459_c1_g1	733	TRINITY_DN23459_c1_g1_i1	-	-	-	-	-	-	-	-	-	-	23	42	51	0	0	0	2.03	4	3.69	0	0	0	3.24	0	8.32605	up	5.73391e-16	2.49483e-14	yes
TRINITY_DN22098_c1_g12	911	TRINITY_DN22098_c1_g12_i1	-	-	-	-	-	-	-	-	-	-	32	19	68	0	0	0	2.06	1.32	3.59	0	0	0	2.32	0	8.3136	up	1.92005e-14	7.16482e-13	yes
TRINITY_DN25989_c0_g3	767	TRINITY_DN25989_c0_g3_i1	-	-	-	-	-	-	-	-	-	-	34	35	44	0	0	0	2.8	3.12	2.97	0	0	0	2.96	0	8.29659	up	1.64296e-17	8.02189e-16	yes
TRINITY_DN31708_c1_g1	782	TRINITY_DN31708_c1_g1_i1;TRINITY_DN31708_c1_g1_i2;TRINITY_DN31708_c1_g1_i3	unknown [Picea sitchensis]	-	-	GO:0005737(cytoplasm);GO:0006952(defense response);GO:0007165(signal transduction)	ENOG4111THG(Resistance protein)	-	-	-	-	A0A0D3AIN9.1 PF01582.18;TIR;	175	266	241	0	0	2	24.23	41.34	28.86	0	0	0.24	31.48	0.08	8.28177	up	1.52402e-45	4.83674e-43	yes
TRINITY_DN29081_c1_g4	393	TRINITY_DN29081_c1_g4_i1	hypothetical protein MIMGU_mgv1a023554mg, partial [Erythranthe guttata]	XA21	Receptor kinase-like protein Xa21 OS=Oryza sativa subsp. indica GN=XA21 PE=1 SV=1	GO:0005515(protein binding)	COG0515(Serine Threonine protein kinase);COG4886(leucine Rich Repeat)	K13420	LRR receptor-like serine/threonine-protein kinase FLS2	EC:2.7.11.1	tcc04626(Plant-pathogen interaction)	F6GXC4.1 PF00069.23;Pkinase;	24	47	37	0	0	0	7.05	14.91	9.08	0	0	0	10.35	0	8.2518	up	3.34959e-15	1.35117e-13	yes
TRINITY_DN27105_c1_g3	361	TRINITY_DN27105_c1_g3_i1	putative NBS-LRR protein G9034, partial [Pinus monticola]	RRS1	Disease resistance protein RRS1 OS=Arabidopsis thaliana GN=RRS1 PE=1 SV=1	GO:0006952(defense response);GO:0007165(signal transduction);GO:0043531(ADP binding);GO:0080135(regulation of cellular response to stress)	ENOG4112BMQ(TMV resistance protein N-like)	K03283	heat shock 70kDa protein 1/8	-	mtr03040(Spliceosome);mtr04141(Protein processing in endoplasmic reticulum);mtr04144(Endocytosis)	W1NGT2.1 PF00931.20;NB-ARC;	28	34	48	0	0	0	10.35	13.55	14.87	0	0	0	12.92	0	8.24696	up	1.02143e-16	4.68016e-15	yes
TRINITY_DN20026_c0_g2	1327	TRINITY_DN20026_c0_g2_i1;TRINITY_DN20026_c0_g2_i2	hypothetical protein SELMODRAFT_52432, partial [Selaginella moellendorffii]	NCS1	Purine-uracil permease NCS1 OS=Arabidopsis thaliana GN=NCS1 PE=1 SV=1	GO:0005886(plasma membrane);GO:0015205(nucleobase transmembrane transporter activity);GO:0015851(nucleobase transport)	COG1953(cytosine purines, uracil, thiamine, allantoin permease)	-	-	-	-	D8S5K2.1 PF02133.13;Transp_cyt_pur;	405	275	575	0	3	1	17.75	13	19.93	0	0.12	0.05	16.89	0.06	8.24464	up	1.76556e-66	9.7699e-64	yes
TRINITY_DN23662_c1_g3	580	TRINITY_DN23662_c1_g3_i1;TRINITY_DN23662_c1_g3_i2	5-alpha-taxadienol-10-beta-hydroxylase [Taxus x media]	CYP725A1	Taxane 10-beta-hydroxylase OS=Taxus cuspidata GN=CYP725A1 PE=1 SV=1	GO:0036203(taxoid 14-beta-hydroxylase activity);GO:0042616(paclitaxel metabolic process);GO:0043231(intracellular membrane-bounded organelle);GO:0055114(oxidation-reduction process)	COG2124(Cytochrome p450)	K09588	cytochrome P450, family 90, subfamily A, polypeptide 1	EC:1.14.-.-	bna00905(Brassinosteroid biosynthesis)	I1KSN8.1 PF00067.20;p450;	23	44	41	0	0	0	2.96	6.14	4.37	0	0	0	4.49	0	8.24091	up	2.04781e-15	8.45005e-14	yes
TRINITY_DN29628_c0_g1	711	TRINITY_DN29628_c0_g1_i1	-	-	-	-	-	-	-	-	-	-	22	27	63	0	0	0	2.03	2.7	4.77	0	0	0	3.17	0	8.23599	up	1.43603e-14	5.41801e-13	yes
TRINITY_DN28070_c0_g5	662	TRINITY_DN28070_c0_g5_i1	-	-	-	-	-	-	-	-	-	-	11	18	85	0	0	0	1.14	2.01	7.21	0	0	0	3.45	0	8.20012	up	2.547e-10	5.70194e-09	yes
TRINITY_DN31883_c0_g1	365	TRINITY_DN31883_c0_g1_i1	-	-	-	-	-	-	-	-	-	-	26	43	35	0	0	0	9.32	16.62	10.51	0	0	0	12.15	0	8.19698	up	1.90037e-15	7.88691e-14	yes
TRINITY_DN26699_c1_g1	563	TRINITY_DN26699_c1_g1_i1	-	-	-	-	-	-	-	-	-	-	41	28	34	0	0	0	5.57	4.11	3.81	0	0	0	4.5	0	8.17436	up	6.89779e-16	2.95359e-14	yes
TRINITY_DN29845_c0_g3	929	TRINITY_DN29845_c0_g3_i1	-	-	-	-	-	-	-	-	-	-	44	24	33	0	0	0	2.76	1.63	1.69	0	0	0	2.03	0	8.14469	up	4.10832e-15	1.63885e-13	yes
TRINITY_DN16994_c0_g4	944	TRINITY_DN16994_c0_g4_i1	-	-	-	-	-	-	-	-	-	-	12	54	27	0	0	0	0.74	3.58	1.36	0	0	0	1.89	0	8.06217	up	5.25979e-11	1.28117e-09	yes
TRINITY_DN24547_c0_g2	859	TRINITY_DN24547_c0_g2_i1	hypothetical protein SORBIDRAFT_01g018490 [Sorghum bicolor]	-	Basic secretory protease (Fragments) OS=Boswellia serrata PE=1 SV=1	GO:0003674(molecular_function);GO:0005576(extracellular region);GO:0005737(cytoplasm);GO:0006952(defense response)	ENOG4111I5H(secretory protein)	-	-	-	-	W1P5M3.1 PF04450.10;BSP;	280	172	113	1	1	0	19.56	13	6.47	0.06	0.06	0	13.01	0.04	8.05083	up	4.17187e-30	5.62706e-28	yes
TRINITY_DN29112_c2_g3	1446	TRINITY_DN29112_c2_g3_i1	unknown [Picea sitchensis]	PNC1	Cationic peroxidase 1 OS=Arachis hypogaea GN=PNC1 PE=1 SV=2	GO:0004601(peroxidase activity);GO:0005515(protein binding);GO:0005576(extracellular region);GO:0005618(cell wall);GO:0005794(Golgi apparatus);GO:0005829(cytosol);GO:0006979(response to oxidative stress);GO:0009809(lignin biosynthetic process);GO:0010089(xylem development);GO:0020037(heme binding);GO:0042744(hydrogen peroxide catabolic process);GO:0046872(metal ion binding);GO:0048046(apoplast);G…	ENOG410YAKJ(peroxidase)	K00430	peroxidase	EC:1.11.1.7	pda00940(Phenylpropanoid biosynthesis)	A0A072UXA0.1 PF00141.21;peroxidase;	361.65	184	567.55	0	1	3	12.87	7.09	16.5	0	0.03	0.1	12.15	0.04	8.04747	up	1.8872e-46	6.2658e-44	yes
TRINITY_DN21170_c0_g2	584	TRINITY_DN21170_c0_g2_i1	-	-	-	-	-	-	-	-	-	-	169	2	183	0	1	0	21.51	0.28	19.19	0	0.12	0	13.66	0.04	8.04666	up	1.23073e-09	2.53198e-08	yes
TRINITY_DN893_c0_g1	422	TRINITY_DN893_c0_g1_i1	-	-	-	-	-	-	-	-	-	-	31	37	24	0	0	0	7.63	9.83	4.91	0	0	0	7.46	0	8.03711	up	4.17316e-14	1.49852e-12	yes
TRINITY_DN30723_c0_g1	1731	TRINITY_DN30723_c0_g1_i1;TRINITY_DN30723_c0_g1_i2;TRINITY_DN30723_c0_g1_i3;TRINITY_DN30723_c0_g1_i4;TRINITY_DN30723_c0_g1_i5;TRINITY_DN30723_c0_g1_i6;TRINITY_DN30723_c0_g1_i7;TRINITY_DN30723_c0_g1_i8;TRINITY_DN30723_c0_g1_i9	unknown [Picea sitchensis]	-	Cytochrome P450 CYP736A12 OS=Panax ginseng PE=2 SV=1	GO:0016020(membrane);GO:0016709(oxidoreductase activity, acting on paired donors, with incorporation or reduction of molecular oxygen, NAD(P)H as one donor, and incorporation of one atom of oxygen);GO:0044550(secondary metabolite biosynthetic process)	COG2124(Cytochrome p450)	K07408	cytochrome P450, family 1, subfamily A, polypeptide 1	EC:1.14.14.1	pop00380(Tryptophan metabolism)	F6H498.1 PF00067.20;p450;	11183	1254	5429	10	41	23	397.09	52.2	156.58	0.38	1.48	0.88	201.96	0.91	8.02277	up	9.90207e-28	1.19384e-25	yes
TRINITY_DN20852_c0_g1	877	TRINITY_DN20852_c0_g1_i1	-	-	-	-	-	-	-	-	-	-	16	43	33	0	0	0	1.09	3.16	1.84	0	0	0	2.03	0	8.01991	up	7.54598e-13	2.33309e-11	yes
TRINITY_DN14204_c1_g1	1048	TRINITY_DN14204_c1_g1_i1	-	-	-	-	-	-	-	-	-	-	33	41	15	0	0	0	1.76	2.37	0.65	0	0	0	1.59	0	8.0177	up	5.6822e-12	1.55816e-10	yes
TRINITY_DN26030_c0_g1	537	TRINITY_DN26030_c0_g1_i1;TRINITY_DN26030_c0_g1_i2;TRINITY_DN26030_c0_g1_i3	-	-	-	-	-	-	-	-	-	-	124	254	183	1	0	1	23.65	49.75	26.96	0.14	0	0.16	33.45	0.1	8.01503	up	1.74897e-34	2.92593e-32	yes
TRINITY_DN23594_c1_g3	646	TRINITY_DN23594_c1_g3_i1;TRINITY_DN23594_c1_g3_i2	-	-	-	-	-	-	-	-	-	-	25	24	45	0	0	0	5.89	4.26	7.08	0	0	0	5.74	0	8.00774	up	9.79515e-15	3.76137e-13	yes
TRINITY_DN27616_c0_g1	314	TRINITY_DN27616_c0_g1_i1;TRINITY_DN27616_c0_g1_i2	-	-	-	-	-	-	-	-	-	-	42	7	44	0	0	0	35.7	5.61	29.44	0	0	0	23.58	0	7.97675	up	1.30626e-10	2.99579e-09	yes
TRINITY_DN26882_c1_g2	778	TRINITY_DN26882_c1_g2_i1	-	-	-	-	-	-	-	-	-	-	37	23	28	0	0	0	2.98	2.01	1.85	0	0	0	2.28	0	7.94994	up	3.50098e-14	1.2677e-12	yes
TRINITY_DN21962_c0_g1	1134	TRINITY_DN21962_c0_g1_i1;TRINITY_DN21962_c0_g1_i10;TRINITY_DN21962_c0_g1_i11;TRINITY_DN21962_c0_g1_i12;TRINITY_DN21962_c0_g1_i13;TRINITY_DN21962_c0_g1_i14;TRINITY_DN21962_c0_g1_i15;TRINITY_DN21962_c0_g1_i16;TRINITY_DN21962_c0_g1_i2;TRINITY_DN21962_c0_g1_i3;TRINITY_DN21962_c0_g1_i4;TRINITY_DN21962_c0_g1_i5;TRINITY_DN21962_c0_g1_i6;TRINITY_DN21962_c0_g1_i7;TRINITY_DN21962_c0_g1_i8;TRINITY_DN21962_c…	-	-	-	-	-	-	-	-	-	-	171	385	190	0	0	3	26.24	69.85	22.28	0	0	0.48	39.46	0.16	7.93997	up	1.02472e-32	1.5147e-30	yes
TRINITY_DN31751_c0_g1	905	TRINITY_DN31751_c0_g1_i1	-	-	-	-	-	-	-	-	-	-	37	26	21	0	0	0	2.4	1.83	1.12	0	0	0	1.78	0	7.9022	up	3.37685e-13	1.08933e-11	yes
TRINITY_DN28779_c0_g3	4333	TRINITY_DN28779_c0_g3_i1;TRINITY_DN28779_c0_g3_i2;TRINITY_DN28779_c0_g3_i3;TRINITY_DN28779_c0_g3_i4;TRINITY_DN28779_c0_g3_i5	hypothetical protein F775_13072 [Aegilops tauschii]	Trpa1	Transient receptor potential cation channel subfamily A member 1 OS=Mus musculus GN=Trpa1 PE=1 SV=1	GO:0003674(molecular_function);GO:0005634(nucleus);GO:0005829(cytosol);GO:0005838(proteasome regulatory particle);GO:0006508(proteolysis);GO:0070682(proteasome regulatory particle assembly)	COG0666(Ankyrin Repeat)	-	-	-	-	A5DEX8.2 PF12796.5;Ank_2;	84	144	576	0	2	1	2.85	2.98	13.18	0	0.03	0.01	6.34	0.01	7.89449	up	2.35455e-22	1.77051e-20	yes
TRINITY_DN29789_c1_g2	771	TRINITY_DN29789_c1_g2_i1	hypothetical protein MANES_13G103100 [Manihot esculenta]	PER39	Peroxidase 39 OS=Arabidopsis thaliana GN=PER39 PE=1 SV=1	GO:0004601(peroxidase activity);GO:0009505(plant-type cell wall);GO:0009664(plant-type cell wall organization)	ENOG410Y9ME(peroxidase)	K00430	peroxidase	EC:1.11.1.7	gmx00940(Phenylpropanoid biosynthesis)	K7KG78.1 PF00141.21;peroxidase;	23	27	35	0	0	0	1.88	2.39	2.35	0	0	0	2.21	0	7.88288	up	2.41476e-14	8.90821e-13	yes
TRINITY_DN29526_c0_g2	642	TRINITY_DN29526_c0_g2_i1	ectonucleotide pyrophosphatase/phosphodiesterase, putative [Ricinus communis]	-	-	GO:0005634(nucleus);GO:0005773(vacuole);GO:0008152(metabolic process);GO:0009117(nucleotide metabolic process);GO:0016021(integral component of membrane);GO:0016787(hydrolase activity);GO:0035529(NADH pyrophosphatase activity)	COG1524(type i phosphodiesterase nucleotide pyrophosphatase)	K01513	ectonucleotide pyrophosphatase/phosphodiesterase family member 1/3	EC:3.1.4.1 3.6.1.9	jcu00500(Starch and sucrose metabolism);jcu00230(Purine metabolism);jcu00760(Nicotinate and nicotinamide metabolism);jcu00770(Pantothenate and CoA biosynthesis)	A0A059CVL3.1 PF01663.20;Phosphodiest;	27	32	23	0	0	0	2.93	3.76	2.05	0	0	0	2.91	0	7.86548	up	1.84917e-13	6.168e-12	yes
TRINITY_DN824_c0_g1	409	TRINITY_DN824_c0_g1_i1;TRINITY_DN824_c0_g1_i2	-	-	-	-	-	-	-	-	-	-	30	28	24	0	0	0	12.05	11.47	7.59	0	0	0	10.37	0	7.85922	up	9.43737e-14	3.26915e-12	yes
TRINITY_DN24295_c1_g4	635	TRINITY_DN24295_c1_g4_i1	UGT85A, partial [Pinus tabuliformis]	UGT85A23	7-deoxyloganetin glucosyltransferase OS=Catharanthus roseus GN=UGT85A23 PE=1 SV=1	GO:0009813(flavonoid biosynthetic process);GO:0043231(intracellular membrane-bounded organelle);GO:0052696(flavonoid glucuronidation);GO:0080043(quercetin 3-O-glucosyltransferase activity);GO:0080044(quercetin 7-O-glucosyltransferase activity)	COG1819(Transferase)	K04628	2-hydroxyacylsphingosine 1-beta-galactosyltransferase	EC:2.4.1.45	gmx00565(Ether lipid metabolism);gmx00600(Sphingolipid metabolism)	M4CVV7.1 PF00201.16;UDPGT;	41	26	12	0	0	0	4.53	3.11	1.09	0	0	0	2.91	0	7.8406	up	8.09437e-11	1.92172e-09	yes
TRINITY_DN22268_c2_g5	526	TRINITY_DN22268_c2_g5_i1	-	-	-	-	-	-	-	-	-	-	226	194	295	1	2	0	34.79	32.31	37.52	0.14	0.28	0	34.87	0.14	7.82513	up	7.08922e-53	2.83319e-50	yes
TRINITY_DN31027_c0_g2	572	TRINITY_DN31027_c0_g2_i1	RecName: Full=Alanine--tRNA ligase, chloroplastic/mitochondrial; AltName: Full=Alanyl-tRNA synthetase; Short=AlaRS; Flags: Precursor	OsI_22356	Alanine--tRNA ligase, chloroplastic/mitochondrial OS=Oryza sativa subsp. indica GN=OsI_22356 PE=3 SV=1	GO:0000049(tRNA binding);GO:0004813(alanine-tRNA ligase activity);GO:0005739(mitochondrion);GO:0005829(cytosol);GO:0006400(tRNA modification);GO:0006419(alanyl-tRNA aminoacylation);GO:0009507(chloroplast);GO:0016597(amino acid binding)	COG0013(Catalyzes the attachment of alanine to tRNA(Ala) in a two-step reaction alanine is first activated by ATP to form Ala- AMP and then transferred to the acceptor end of tRNA(Ala). Also edits incorrectly charged Ser-tRNA(Ala) and Gly-tRNA(Ala) via its editing domain (By similarity))	K01872	alanyl-tRNA synthetase	EC:6.1.1.7	obr00970(Aminoacyl-tRNA biosynthesis)	A0A0E0L9X6.1 PF01411.17;tRNA-synt_2c;	30	29	20	0	0	0	3.96	4.14	2.18	0	0	0	3.43	0	7.81658	up	6.41525e-13	1.99492e-11	yes
TRINITY_DN22343_c0_g2	1598	TRINITY_DN22343_c0_g2_i1;TRINITY_DN22343_c0_g2_i2	unknown [Picea sitchensis]	UGT85A23	7-deoxyloganetin glucosyltransferase OS=Catharanthus roseus GN=UGT85A23 PE=1 SV=1	GO:0009813(flavonoid biosynthetic process);GO:0043231(intracellular membrane-bounded organelle);GO:0052696(flavonoid glucuronidation);GO:0080043(quercetin 3-O-glucosyltransferase activity);GO:0080044(quercetin 7-O-glucosyltransferase activity)	COG1819(Transferase)	-	-	-	ath00908(Zeatin biosynthesis)	A0A078IBN8.1 PF00201.16;UDPGT;	41.09	46.18	224.73	0	0	1.05	1.3	1.58	5.81	0	0	0.03	2.9	0.01	7.80979	up	2.25512e-16	1.01815e-14	yes
TRINITY_DN31691_c1_g2	410	TRINITY_DN31691_c1_g2_i1	-	-	-	-	-	-	-	-	-	-	22	24	35	0	0	0	5.81	6.84	7.7	0	0	0	6.78	0	7.80783	up	6.80701e-14	2.38865e-12	yes
TRINITY_DN25882_c0_g8	478	TRINITY_DN25882_c0_g8_i1	PREDICTED: chloride channel protein CLC-c [Eucalyptus grandis]	CLC-A	Chloride channel protein CLC-a OS=Arabidopsis thaliana GN=CLC-A PE=1 SV=2	GO:0005247(voltage-gated chloride channel activity);GO:0005253(anion channel activity);GO:0005622(intracellular);GO:0005634(nucleus);GO:0006821(chloride transport);GO:0010167(response to nitrate);GO:0015112(nitrate transmembrane transporter activity);GO:0015706(nitrate transport);GO:0016021(integral component of membrane);GO:0034707(chloride channel complex)	COG0038(chloride channel)	-	-	-	-	A0A059B8R3.1 PF00654.18;Voltage_CLC;	17	28	34.19	0	0	0	3.17	5.64	5.27	0	0	0	4.69	0	7.77599	up	4.6542e-13	1.47927e-11	yes
TRINITY_DN19403_c0_g5	538	TRINITY_DN19403_c0_g5_i1;TRINITY_DN19403_c0_g5_i2	hypothetical protein SELMODRAFT_402429 [Selaginella moellendorffii]	-	-	-	ENOG4111GEE(whole genome shotgun sequence)	-	-	-	-	-	22	29	26	0	0	0	3.29	4.7	3.23	0	0	0	3.74	0	7.76092	up	2.53861e-13	8.35149e-12	yes
TRINITY_DN20256_c1_g1	548	TRINITY_DN20256_c1_g1_i1	-	-	-	-	-	-	-	-	-	-	19	32	25	0	0	0	2.71	4.94	2.94	0	0	0	3.53	0	7.74739	up	1.09895e-12	3.30773e-11	yes
TRINITY_DN27481_c0_g2	700	TRINITY_DN27481_c0_g2_i1	-	-	-	-	-	-	-	-	-	-	16	29	31	0	0	0	1.51	2.97	2.41	0	0	0	2.3	0	7.72723	up	1.27498e-12	3.81094e-11	yes
TRINITY_DN29526_c0_g4	2068	TRINITY_DN29526_c0_g4_i1	PREDICTED: venom phosphodiesterase 2 [Amborella trichopoda]	ENPP3	Ectonucleotide pyrophosphatase/phosphodiesterase family member 3 OS=Pongo abelii GN=ENPP3 PE=2 SV=1	GO:0005634(nucleus);GO:0005773(vacuole);GO:0008152(metabolic process);GO:0009117(nucleotide metabolic process);GO:0016021(integral component of membrane);GO:0016787(hydrolase activity);GO:0035529(NADH pyrophosphatase activity)	COG1524(type i phosphodiesterase nucleotide pyrophosphatase)	K01513	ectonucleotide pyrophosphatase/phosphodiesterase family member 1/3	EC:3.1.4.1 3.6.1.9	atr00500(Starch and sucrose metabolism);atr00230(Purine metabolism);atr00760(Nicotinate and nicotinamide metabolism);atr00770(Pantothenate and CoA biosynthesis)	W1NFJ5.1 PF01663.20;Phosphodiest;	155	165	139	0	2	0	3.63	4.18	2.66	0	0.04	0	3.49	0.01	7.72664	up	9.42976e-38	2.01489e-35	yes
TRINITY_DN31708_c2_g1	1621	TRINITY_DN31708_c2_g1_i1;TRINITY_DN31708_c2_g1_i10;TRINITY_DN31708_c2_g1_i2;TRINITY_DN31708_c2_g1_i3;TRINITY_DN31708_c2_g1_i4;TRINITY_DN31708_c2_g1_i5;TRINITY_DN31708_c2_g1_i6;TRINITY_DN31708_c2_g1_i7;TRINITY_DN31708_c2_g1_i8;TRINITY_DN31708_c2_g1_i9	unknown [Picea sitchensis]	At4g11170	Putative disease resistance protein At4g11170 OS=Arabidopsis thaliana GN=At4g11170 PE=2 SV=1	GO:0005737(cytoplasm);GO:0006952(defense response);GO:0007165(signal transduction);GO:0043531(ADP binding)	ENOG4112BMQ(TMV resistance protein N-like)	K03283	heat shock 70kDa protein 1/8	-	mtr03040(Spliceosome);mtr04141(Protein processing in endoplasmic reticulum);mtr04144(Endocytosis)	W1NGT2.1 PF00931.20;NB-ARC;	765	1185	976	1	11	3	27.7	46.7	28.9	0.03	0.38	0.12	34.43	0.18	7.70888	up	4.90626e-86	5.88233e-83	yes
TRINITY_DN20677_c0_g2	377	TRINITY_DN20677_c0_g2_i1	-	-	-	-	-	-	-	-	-	-	20	26	27	0	0	0	6.56	9.2	7.41	0	0	0	7.72	0	7.67584	up	4.86273e-13	1.53201e-11	yes
TRINITY_DN24617_c2_g1	1816	TRINITY_DN24617_c2_g1_i1;TRINITY_DN24617_c2_g1_i2	PREDICTED: protein SUPPRESSOR OF npr1-1, CONSTITUTIVE 1-like [Pyrus x bretschneideri]	-	-	-	-	-	-	-	-	-	66	77	123	0	1	0	3.03	4.41	3.57	0	0.02	0	3.67	0.01	7.67461	up	5.97448e-27	6.85825e-25	yes
TRINITY_DN20256_c1_g3	2002	TRINITY_DN20256_c1_g3_i1;TRINITY_DN20256_c1_g3_i2;TRINITY_DN20256_c1_g3_i3	unnamed protein product, partial [Vitis vinifera]	-	-	GO:0007165(signal transduction);GO:0016020(membrane)	COG0666(Ankyrin Repeat)	-	-	-	-	F6HYQ3.1 PF13962.4;PGG;	1062	668	1418	4	7	5	27.27	18.61	29.79	0.09	0.17	0.13	25.22	0.13	7.671	up	1.02466e-101	2.01029e-98	yes
TRINITY_DN31616_c0_g1	718	TRINITY_DN31616_c0_g1_i1	-	-	-	-	-	-	-	-	-	-	22	17	35	0	0	0	2	1.67	2.61	0	0	0	2.09	0	7.66478	up	1.02892e-12	3.10997e-11	yes
TRINITY_DN31105_c1_g4	762	TRINITY_DN31105_c1_g4_i1	PREDICTED: putative leucine-rich repeat receptor-like serine/threonine-protein kinase At2g24130 [Juglans regia]	At3g47570	Probable LRR receptor-like serine/threonine-protein kinase At3g47570 OS=Arabidopsis thaliana GN=At3g47570 PE=2 SV=1	GO:0004674(protein serine/threonine kinase activity);GO:0005524(ATP binding);GO:0005886(plasma membrane);GO:0006468(protein phosphorylation);GO:0007169(transmembrane receptor protein tyrosine kinase signaling pathway);GO:0016021(integral component of membrane);GO:0016301(kinase activity);GO:0016310(phosphorylation)	COG0515(Serine Threonine protein kinase);COG4886(leucine Rich Repeat)	K13420	LRR receptor-like serine/threonine-protein kinase FLS2	EC:2.7.11.1	tcc04626(Plant-pathogen interaction)	F6HYZ6.1 PF07714.15;Pkinase_Tyr;	163	242	222.75	0	2	1	13.54	21.76	15.19	0	0.15	0.08	16.83	0.08	7.66098	up	5.39725e-44	1.57403e-41	yes
TRINITY_DN23206_c1_g3	831	TRINITY_DN23206_c1_g3_i1	-	-	-	-	-	-	-	-	-	-	157	132	153	0	2	0	11.5	10.46	9.19	0	0.13	0	10.38	0.04	7.65563	up	4.18272e-39	9.3059e-37	yes
TRINITY_DN21342_c0_g6	595	TRINITY_DN21342_c0_g6_i1	PREDICTED: uncharacterized protein LOC107793923 [Nicotiana tabacum]	-	-	-	-	-	-	-	-	-	25	21	26	0	0	0	3.08	2.8	2.64	0	0	0	2.84	0	7.65374	up	5.17317e-13	1.62507e-11	yes
TRINITY_DN29815_c0_g2	527	TRINITY_DN29815_c0_g2_i1;TRINITY_DN29815_c0_g2_i2	truncated raffinose synthase-like protein, partial [Picea sitchensis]	RFS1	Probable galactinol--sucrose galactosyltransferase 1 OS=Arabidopsis thaliana GN=RFS1 PE=2 SV=1	GO:0004553(hydrolase activity, hydrolyzing O-glycosyl compounds);GO:0005737(cytoplasm);GO:0005975(carbohydrate metabolic process);GO:0047274(galactinol-sucrose galactosyltransferase activity)	ENOG410YBU9(raffinose synthase)	K06617	raffinose synthase	EC:2.4.1.82	egr00052(Galactose metabolism)	A0A059BWV4.1 PF05691.10;Raffinose_syn;	26	24	21	0	0	0	4.93	5.83	2.66	0	0	0	4.47	0	7.65072	up	1.30425e-12	3.8877e-11	yes
TRINITY_DN27553_c0_g5	530	TRINITY_DN27553_c0_g5_i1	hypothetical protein POPTR_0006s17780g [Populus trichocarpa]	-	-	-	ENOG410XQMQ(rna polymerase)	-	-	-	-	-	19	23	29	0	0	0	2.88	3.78	3.63	0	0	0	3.43	0	7.62567	up	8.28569e-13	2.55448e-11	yes
TRINITY_DN31691_c0_g4	1483	TRINITY_DN31691_c0_g4_i1	unknown [Picea sitchensis]	At4g11170	Putative disease resistance protein At4g11170 OS=Arabidopsis thaliana GN=At4g11170 PE=2 SV=1	GO:0005737(cytoplasm);GO:0006952(defense response);GO:0007165(signal transduction);GO:0016021(integral component of membrane);GO:0043531(ADP binding)	ENOG4111THG(Resistance protein)	K16226	disease resistance protein RPS4	-	eus04626(Plant-pathogen interaction)	I1KEG1.2 PF01582.18;TIR;	99	70	82	0	0	1	3.42	2.62	2.31	0	0	0.03	2.78	0.01	7.62137	up	3.07574e-26	3.31888e-24	yes
TRINITY_DN26729_c0_g5	678	TRINITY_DN26729_c0_g5_i1	-	-	-	-	-	-	-	-	-	-	19	21	29	0	0	0	1.89	2.26	2.37	0	0	0	2.17	0	7.58097	up	1.24893e-12	3.7486e-11	yes
TRINITY_DN21933_c1_g2	1149	TRINITY_DN21933_c1_g2_i1	unknown [Picea sitchensis]	-	-	-	COG0515(Serine Threonine protein kinase);COG4886(leucine Rich Repeat)	K13420	LRR receptor-like serine/threonine-protein kinase FLS2	EC:2.7.11.1	cic04626(Plant-pathogen interaction)	-	108	130	189	0	1	1	5.11	6.66	7.32	0	0.04	0.05	6.36	0.03	7.57832	up	9.19164e-36	1.72491e-33	yes
TRINITY_DN28913_c2_g3	424	TRINITY_DN28913_c2_g3_i1;TRINITY_DN28913_c2_g3_i2	-	-	-	-	-	-	-	-	-	-	26	27	13	0	0	0	6.4	7.12	2.65	0	0	0	5.39	0	7.57386	up	7.03978e-11	1.68619e-09	yes
TRINITY_DN30619_c0_g2	211	TRINITY_DN30619_c0_g2_i1	-	-	-	-	-	-	-	-	-	-	27	16	25	0	0	0	45.54	28.7	35.35	0	0	0	36.53	0	7.56678	up	3.33385e-12	9.4918e-11	yes
TRINITY_DN18853_c1_g1	1060	TRINITY_DN18853_c1_g1_i1	PREDICTED: traB domain-containing protein-like [Pyrus x bretschneideri]	-	-	GO:0003674(molecular_function);GO:0005886(plasma membrane);GO:0008150(biological_process);GO:0031307(integral component of mitochondrial outer membrane)	COG1916(traB family)	-	-	-	-	A0A072UIY1.1 PF01963.15;TraB;	108	122	194	0	2	0	5.68	6.94	8.34	0	0.1	0	6.99	0.03	7.56561	up	7.9801e-35	1.38886e-32	yes
TRINITY_DN31400_c1_g1	779	TRINITY_DN31400_c1_g1_i1	-	-	-	-	-	-	-	-	-	-	74.99	76.23	88.09	0	0	1	6.03	6.63	5.81	0	0	0.08	6.16	0.03	7.54345	up	7.06528e-27	8.02505e-25	yes
TRINITY_DN31426_c2_g4	330	TRINITY_DN31426_c2_g4_i1;TRINITY_DN31426_c2_g4_i2	-	-	-	-	-	-	-	-	-	-	25.7	11.65	28.58	0	0	0	17.11	8.18	16.89	0	0	0	14.06	0	7.52757	up	1.65472e-11	4.2614e-10	yes
TRINITY_DN13725_c0_g1	348	TRINITY_DN13725_c0_g1_i1	-	-	-	-	-	-	-	-	-	-	21	19	25	0	0	0	8.61	8.4	8.61	0	0	0	8.54	0	7.50202	up	2.78208e-12	8.00534e-11	yes
TRINITY_DN9796_c0_g1	499	TRINITY_DN9796_c0_g1_i1	-	-	-	-	-	-	-	-	-	-	16	19	29	0	0	0	2.73	3.51	4.09	0	0	0	3.44	0	7.46577	up	8.71906e-12	2.30596e-10	yes
TRINITY_DN31624_c2_g7	605	TRINITY_DN31624_c2_g7_i1	unknown [Picea sitchensis]	CSLE6	Cellulose synthase-like protein E6 OS=Oryza sativa subsp. japonica GN=CSLE6 PE=2 SV=1	GO:0000139(Golgi membrane);GO:0000271(polysaccharide biosynthetic process);GO:0005783(endoplasmic reticulum);GO:0005789(endoplasmic reticulum membrane);GO:0005794(Golgi apparatus);GO:0005886(plasma membrane);GO:0009832(plant-type cell wall biogenesis);GO:0016021(integral component of membrane);GO:0016757(transferase activity, transferring glycosyl groups);GO:0016759(cellulose synthase activity);G…	ENOG410Y931(cellulose synthase-like protein)	K00770	1,4-beta-D-xylan synthase	EC:2.4.2.24	tcc00500(Starch and sucrose metabolism);tcc00520(Amino sugar and nucleotide sugar metabolism)	W9QQR6.1 PF03552.12;Cellulose_synt;	20	17	26	0	0	0	2.4	2.2	2.56	0	0	0	2.39	0	7.45009	up	5.16965e-12	1.42851e-10	yes
TRINITY_DN19240_c0_g6	1323	TRINITY_DN19240_c0_g6_i1	-	-	-	-	-	-	-	-	-	-	69	83	68	1	0	0	2.74	3.56	2.21	0.03	0	0	2.84	0.01	7.44675	up	6.36141e-24	5.79264e-22	yes
TRINITY_DN26788_c2_g2	457	TRINITY_DN26788_c2_g2_i1	-	-	-	-	-	-	-	-	-	-	21	18	23	0	0	0	4.3	3.99	3.91	0	0	0	4.07	0	7.43688	up	6.54189e-12	1.76918e-10	yes
TRINITY_DN28251_c0_g3	490	TRINITY_DN28251_c0_g3_i1;TRINITY_DN28251_c0_g3_i2	Exportin-1, partial [Anthurium amnicola]	XPO1	Protein EXPORTIN 1A OS=Arabidopsis thaliana GN=XPO1 PE=1 SV=1	GO:0000059(protein import into nucleus, docking);GO:0004872(receptor activity);GO:0005515(protein binding);GO:0005634(nucleus);GO:0005643(nuclear pore);GO:0005737(cytoplasm);GO:0005829(cytosol);GO:0006611(protein export from nucleus);GO:0008536(Ran GTPase binding);GO:0008565(protein transporter activity);GO:0009408(response to heat);GO:0009553(embryo sac development);GO:0009555(pollen development…	COG5101(exportin)	K14290	exportin-1	-	pop03013(RNA transport);pop03008(Ribosome biogenesis in eukaryotes)	-	21	21	19	0	0	0	9.45	10.78	5.59	0	0	0	8.61	0	7.42904	up	1.11974e-11	2.92555e-10	yes
TRINITY_DN1195_c0_g1	335	TRINITY_DN1195_c0_g1_i1	-	-	-	-	-	-	-	-	-	-	22	24	13	0	0	0	10.08	11.84	5.01	0	0	0	8.98	0	7.40571	up	1.24968e-10	2.87456e-09	yes
TRINITY_DN23594_c1_g2	994	TRINITY_DN23594_c1_g2_i1;TRINITY_DN23594_c1_g2_i2;TRINITY_DN23594_c1_g2_i3	-	-	-	-	-	-	-	-	-	-	526	419	507	0	5	4	36.73	31.41	28.86	0	0.33	0.27	32.33	0.2	7.39183	up	2.71485e-77	2.16997e-74	yes
TRINITY_DN29889_c0_g3	1083	TRINITY_DN29889_c0_g3_i1	hypothetical protein, partial [Pinus taeda]	-	-	-	-	-	-	-	-	-	175	128	230	0	0	3	8.94	7.08	9.62	0	0	0.15	8.55	0.05	7.38669	up	2.06916e-39	4.70048e-37	yes
TRINITY_DN8351_c0_g1	428	TRINITY_DN8351_c0_g1_i1;TRINITY_DN8351_c0_g1_i2;TRINITY_DN8351_c0_g1_i3	-	-	-	-	-	-	-	-	-	-	23	8	30	0	0	0	15.11	3.84	12.72	0	0	0	10.56	0	7.37614	up	4.19913e-10	9.13523e-09	yes
TRINITY_DN32123_c0_g1	343	TRINITY_DN32123_c0_g1_i1	-	-	-	-	-	-	-	-	-	-	15	18	27	0	0	0	6.41	8.3	9.7	0	0	0	8.14	0	7.37428	up	2.39176e-11	6.00891e-10	yes
TRINITY_DN28730_c0_g2	3578	TRINITY_DN28730_c0_g2_i1	PREDICTED: flowering time control protein FCA isoform X1 [Musa acuminata subsp. malaccensis]	-	-	GO:0000166(nucleotide binding);GO:0003723(RNA binding);GO:0005634(nucleus)	ENOG410XNTW(CUGBP, Elav-like family member)	K15402	fatty acid omega-hydroxylase	EC:1.14.-.-	cmo00073(Cutin, suberine and wax biosynthesis)	A0A0J8CEF6.1 PF00067.20;p450;	341	686	502	2	6	2	4.36	9.5	5.24	0.02	0.07	0.02	6.37	0.04	7.34437	up	2.49314e-55	1.07609e-52	yes
TRINITY_DN18787_c0_g1	1066	TRINITY_DN18787_c0_g1_i1;TRINITY_DN18787_c0_g1_i2	Bark storage protein A, partial [Anthurium amnicola]	mtnN	5'-methylthioadenosine/S-adenosylhomocysteine nucleosidase OS=Bacillus anthracis (strain A0248) GN=mtnN PE=3 SV=1	GO:0003824(catalytic activity);GO:0005576(extracellular region);GO:0009116(nucleoside metabolic process);GO:0009505(plant-type cell wall);GO:0009611(response to wounding);GO:0045735(nutrient reservoir activity)	COG0775(Catalyzes the irreversible cleavage of the glycosidic bond in both 5'-methylthioadenosine (MTA) and S- adenosylhomocysteine (SAH AdoHcy) to adenine and the corresponding thioribose, 5'-methylthioribose and S-ribosylhomocysteine, respectively (By similarity))	-	-	-	-	A0A067DWQ3.1 PF01048.18;PNP_UDP_1;	82	32	98	1	0	0	4.92	2.09	4.65	0.05	0	0	3.89	0.02	7.33643	up	2.61212e-19	1.48348e-17	yes
TRINITY_DN21433_c1_g1	629	TRINITY_DN21433_c1_g1_i1;TRINITY_DN21433_c1_g1_i2	-	-	-	-	-	-	-	-	-	-	21	9	29	0	0	0	3.15	1.09	5.35	0	0	0	3.2	0	7.33086	up	2.90931e-10	6.47277e-09	yes
TRINITY_DN12945_c0_g1	792	TRINITY_DN12945_c0_g1_i1	-	-	-	-	-	-	-	-	-	-	115	107	133	0	1	1	9.03	9.09	8.56	0	0.07	0.08	8.89	0.05	7.32976	up	6.63142e-34	1.06758e-31	yes
TRINITY_DN16279_c0_g3	552	TRINITY_DN16279_c0_g3_i1	-	-	-	-	-	-	-	-	-	-	2	24	33	0	0	0	0.28	3.65	3.83	0	0	0	2.59	0	7.32844	up	1.45198e-07	2.26411e-06	yes
TRINITY_DN28781_c0_g3	1657	TRINITY_DN28781_c0_g3_i1	terpene synthase [Taiwania cryptomerioides]	ag2	Myrcene synthase, chloroplastic OS=Abies grandis GN=ag2 PE=1 SV=1	GO:0010333(terpene synthase activity);GO:0016829(lyase activity);GO:0043693(monoterpene biosynthetic process)	ENOG410YF98(synthase)	K12742	isoprene synthase	EC:4.2.3.27	pvu00900(Terpenoid backbone biosynthesis)	K7KY89.1 PF03936.14;Terpene_synth_C;	243	33	230	0	1	2	7.35	1.08	5.68	0	0.03	0.06	4.7	0.03	7.28681	up	5.21417e-18	2.64148e-16	yes
TRINITY_DN27914_c0_g1	1455	TRINITY_DN27914_c0_g1_i1;TRINITY_DN27914_c0_g1_i2;TRINITY_DN27914_c0_g1_i3;TRINITY_DN27914_c0_g1_i4	PREDICTED: chitinase-like protein 1 [Tarenaya hassleriana]	CTL1	Chitinase-like protein 1 OS=Arabidopsis thaliana GN=CTL1 PE=1 SV=1	GO:0004568(chitinase activity);GO:0005576(extracellular region);GO:0005794(Golgi apparatus);GO:0006032(chitin catabolic process);GO:0009408(response to heat);GO:0009414(response to water deprivation);GO:0009651(response to salt stress);GO:0009735(response to cytokinin);GO:0009809(lignin biosynthetic process);GO:0009825(multidimensional cell growth);GO:0009873(ethylene-activated signaling pathway)…	COG3979(chitinase)	-	-	-	-	A0A0D3DJ28.1 PF00182.17;Glyco_hydro_19;	61	50	91	0	1	0	5.44	5.4	6.05	0	0.1	0	5.63	0.03	7.27848	up	7.74761e-23	6.23885e-21	yes
TRINITY_DN28750_c0_g2	2368	TRINITY_DN28750_c0_g2_i1	putative TIR/NBS/LRR disease resistance protein, partial [Pinus taeda]	A	Dihydroflavonol 4-reductase OS=Dianthus caryophyllus GN=A PE=2 SV=1	GO:0006952(defense response);GO:0007165(signal transduction);GO:0009507(chloroplast);GO:0016021(integral component of membrane)	COG4886(leucine Rich Repeat)	K13082	bifunctional dihydroflavonol 4-reductase/flavanone 4-reductase	EC:1.1.1.219 1.1.1.234	tcc00941(Flavonoid biosynthesis)	K4D5R6.1 PF01582.18;TIR;	112	349	131	1	1	2	2.25	7.59	2.15	0.02	0.02	0.04	4	0.03	7.25332	up	1.1311e-23	1.00869e-21	yes
TRINITY_DN30709_c0_g1	561	TRINITY_DN30709_c0_g1_i1	-	-	-	-	-	-	-	-	-	-	10	20	25	0	0	0	1.37	2.96	2.82	0	0	0	2.38	0	7.25226	up	3.5269e-10	7.77468e-09	yes
TRINITY_DN20842_c0_g1	612	TRINITY_DN20842_c0_g1_i1;TRINITY_DN20842_c0_g1_i2;TRINITY_DN20842_c0_g1_i3;TRINITY_DN20842_c0_g1_i4	-	-	-	-	-	-	-	-	-	-	54	66	67	1	0	0	23.67	33.82	23.87	0.12	0	0	27.12	0.04	7.19826	up	4.36048e-22	3.18995e-20	yes
TRINITY_DN31125_c0_g2	778	TRINITY_DN31125_c0_g2_i1	-	-	-	-	-	-	-	-	-	-	83	85	157	1	1	0	6.69	7.41	10.38	0.07	0.07	0	8.16	0.05	7.17386	up	8.14362e-29	1.04612e-26	yes
TRINITY_DN28403_c0_g3	1886	TRINITY_DN28403_c0_g3_i1;TRINITY_DN28403_c0_g3_i2	hypothetical protein MANES_11G062600 [Manihot esculenta]	At3g02645	Putative UPF0481 protein At3g02645 OS=Arabidopsis thaliana GN=At3g02645 PE=3 SV=1	GO:0005886(plasma membrane);GO:0008150(biological_process);GO:0016021(integral component of membrane)	ENOG410YDVR(UPF0481 protein)	-	-	-	-	A0A061G956.1 PF03140.13;DUF247;	114	832	234	2	3	4	2.99	23.45	5.04	0.05	0.07	0.11	10.49	0.08	7.16605	up	1.42322e-19	8.3012e-18	yes
TRINITY_DN24050_c1_g1	452	TRINITY_DN24050_c1_g1_i1;TRINITY_DN24050_c1_g1_i2	-	-	-	-	-	-	-	-	-	-	51	72	57	0	1	0	12.54	19.8	11.61	0	0.31	0	14.65	0.1	7.15764	up	2.44643e-20	1.55284e-18	yes
TRINITY_DN23610_c2_g2	975	TRINITY_DN23610_c2_g2_i1	NBS/LRR, partial [Pinus taeda]	RRS1	Disease resistance protein RRS1 OS=Arabidopsis thaliana GN=RRS1 PE=1 SV=1	GO:0005737(cytoplasm);GO:0006952(defense response);GO:0007165(signal transduction);GO:0009506(plasmodesma);GO:0009507(chloroplast);GO:0016021(integral component of membrane);GO:0043531(ADP binding)	ENOG4112BMQ(TMV resistance protein N-like)	K00695	sucrose synthase	EC:2.4.1.13	mtr00500(Starch and sucrose metabolism)	A0A059B4V9.1 PF00931.20;NB-ARC;	47	33	110	0	1	0	2.76	2.1	5.29	0	0.05	0	3.38	0.02	7.1499	up	2.25961e-17	1.0885e-15	yes
TRINITY_DN28912_c0_g6	1237	TRINITY_DN28912_c0_g6_i1	putative oxidoreductase [Taxus baccata]	HTH	Protein HOTHEAD OS=Arabidopsis thaliana GN=HTH PE=1 SV=1	GO:0005576(extracellular region);GO:0016614(oxidoreductase activity, acting on CH-OH group of donors);GO:0016832(aldehyde-lyase activity);GO:0050660(flavin adenine dinucleotide binding);GO:0055114(oxidation-reduction process)	COG2303(oxidoreductase)	K00108	choline dehydrogenase	EC:1.1.99.1	gmx00260(Glycine, serine and threonine metabolism)	A0A0J8C0R7.1 PF00732.17;GMC_oxred_N;	247.46	205	373.05	0	4	2	10.67	9.57	13.15	0	0.16	0.08	11.13	0.08	7.10193	up	1.75559e-51	6.53232e-49	yes
TRINITY_DN30554_c0_g2	2662	TRINITY_DN30554_c0_g2_i1	lipoxygenase 2 [Taxus wallichiana var. chinensis]	LOX1.1	Linoleate 9S-lipoxygenase A OS=Solanum lycopersicum GN=LOX1.1 PE=2 SV=1	GO:0016165(linoleate 13S-lipoxygenase activity)	ENOG410YN4N(Plant lipoxygenase may be involved in a number of diverse aspects of plant physiology including growth and development, pest resistance, and senescence or responses to wounding (By similarity))	K15718	linoleate 9S-lipoxygenase	EC:1.13.11.58	nnu00591(Linoleic acid metabolism)	F6HZ10.1 PF00305.17;Lipoxygenase;	74	207	122	2	1	0	1.31	3.95	1.76	0.03	0.02	0	2.34	0.02	7.05074	up	2.17236e-23	1.89804e-21	yes
TRINITY_DN14172_c0_g1	1068	TRINITY_DN14172_c0_g1_i1;TRINITY_DN14172_c0_g1_i2;TRINITY_DN14172_c0_g1_i3	-	-	-	-	-	-	-	-	-	-	50	54	57	0	0	1	3.73	4.88	3.22	0	0	0.09	3.94	0.03	6.97867	up	3.25155e-20	2.02808e-18	yes
TRINITY_DN28034_c0_g3	877	TRINITY_DN28034_c0_g3_i1	-	-	-	-	-	-	-	-	-	-	61	37	61	0	1	0	4.14	2.72	3.39	0	0.06	0	3.42	0.02	6.94968	up	4.25922e-19	2.36293e-17	yes
TRINITY_DN25975_c2_g1	351	TRINITY_DN25975_c2_g1_i1	-	-	-	-	-	-	-	-	-	-	49	36	71	0	1	0	19.61	15.53	23.85	0	0.37	0	19.66	0.12	6.90457	up	7.48441e-19	4.04815e-17	yes
TRINITY_DN31239_c0_g3	1173	TRINITY_DN31239_c0_g3_i1	-	-	-	-	-	-	-	-	-	-	43	56	51	0	1	0	1.98	2.8	1.92	0	0.04	0	2.23	0.01	6.88684	up	1.07075e-18	5.73395e-17	yes
TRINITY_DN19566_c0_g1	1024	TRINITY_DN19566_c0_g1_i1;TRINITY_DN19566_c0_g1_i2;TRINITY_DN19566_c0_g1_i3	FIT2 [Marchantia polymorpha]	BHLH35	Transcription factor bHLH35 OS=Arabidopsis thaliana GN=BHLH35 PE=2 SV=1	GO:0003677(DNA binding);GO:0003700(transcription factor activity, sequence-specific DNA binding);GO:0005634(nucleus);GO:0006351(transcription, DNA-templated);GO:0006355(regulation of transcription, DNA-templated);GO:0046983(protein dimerization activity)	ENOG410YDYS(Transcription factor)	K13422	transcription factor MYC2	-	mtr04075(Plant hormone signal transduction)	M5VNQ7.1 PF00010.24;HLH;	2253	323	3322	8	31	13	129.81	19.58	172.55	0.87	1.56	0.7	107.31	1.04	6.85818	up	3.1368e-23	2.62385e-21	yes
TRINITY_DN27859_c1_g8	1768	TRINITY_DN27859_c1_g8_i1	hypothetical protein OsI_05967 [Oryza sativa Indica Group]	-	-	-	ENOG410YFJI(NA)	-	-	-	-	-	116	56	82	0	1	1	3.25	1.7	1.88	0	0.03	0.03	2.28	0.02	6.85381	up	1.34505e-22	1.04793e-20	yes
TRINITY_DN22622_c0_g3	1544	TRINITY_DN22622_c0_g3_i1;TRINITY_DN22622_c0_g3_i2	unknown [Picea sitchensis]	-	-	-	-	-	-	-	-	-	52	32	177	0	2	0	3.01	1.74	8.47	0	0.06	0	4.41	0.02	6.79179	up	2.46865e-15	1.00902e-13	yes
TRINITY_DN28738_c2_g3	1380	TRINITY_DN28738_c2_g3_i1;TRINITY_DN28738_c2_g3_i2	hypothetical protein POPTR_0009s07930g [Populus trichocarpa]	NSP2	Nodulation-signaling pathway 2 protein OS=Medicago truncatula GN=NSP2 PE=1 SV=1	GO:0003700(transcription factor activity, sequence-specific DNA binding);GO:0005634(nucleus);GO:0006355(regulation of transcription, DNA-templated);GO:0043565(sequence-specific DNA binding)	-	K14494	DELLA protein	-	gmx04075(Plant hormone signal transduction)	B9HNB5.2 PF03514.12;GRAS;	239	56	152	2	2	0	9.85	2.59	4.89	0.09	0.09	0	5.78	0.06	6.78619	up	3.63126e-21	2.46434e-19	yes
TRINITY_DN30574_c1_g6	906	TRINITY_DN30574_c1_g6_i1	unknown [Picea sitchensis]	NAC078	NAC domain-containing protein 78 OS=Arabidopsis thaliana GN=NAC078 PE=2 SV=2	GO:0003677(DNA binding);GO:0003700(transcription factor activity, sequence-specific DNA binding);GO:0005634(nucleus);GO:0005737(cytoplasm);GO:0006351(transcription, DNA-templated);GO:0007275(multicellular organism development);GO:0009644(response to high light intensity);GO:0009962(regulation of flavonoid biosynthetic process);GO:0016021(integral component of membrane);GO:0045893(positive regulat…	ENOG410YG99((NAC) domain-containing protein)	-	-	-	-	-	41	41	58	0	1	0	2.66	2.88	3.08	0	0.06	0	2.87	0.02	6.76365	up	1.96362e-18	1.03358e-16	yes
TRINITY_DN30705_c4_g4	1745	TRINITY_DN30705_c4_g4_i1	-	-	-	-	-	-	-	-	-	-	31	91	117	0	2	0	0.88	2.8	2.72	0	0.05	0	2.13	0.02	6.74029	up	1.69237e-17	8.24449e-16	yes
TRINITY_DN22622_c0_g4	1297	TRINITY_DN22622_c0_g4_i1;TRINITY_DN22622_c0_g4_i2	-	-	-	-	-	-	-	-	-	-	65	27	155	0	1	1	2.87	1.25	5.58	0	0.04	0.04	3.23	0.03	6.71973	up	6.76468e-16	2.90236e-14	yes
TRINITY_DN17549_c0_g1	2180	TRINITY_DN17549_c0_g1_i1;TRINITY_DN17549_c0_g1_i2;TRINITY_DN17549_c0_g1_i3	unknown [Picea sitchensis]	At4g11170	Putative disease resistance protein At4g11170 OS=Arabidopsis thaliana GN=At4g11170 PE=2 SV=1	GO:0005737(cytoplasm);GO:0006952(defense response);GO:0007165(signal transduction);GO:0009506(plasmodesma);GO:0009507(chloroplast);GO:0016021(integral component of membrane);GO:0043531(ADP binding)	ENOG4111THG(Resistance protein)	K03283	heat shock 70kDa protein 1/8	-	mtr03040(Spliceosome);mtr04141(Protein processing in endoplasmic reticulum);mtr04144(Endocytosis)	W1NGT2.1 PF00931.20;NB-ARC;	172	138	207	2	2	1	7.02	4.52	5.62	0.06	0.04	0.03	5.72	0.04	6.69083	up	1.06471e-40	2.67179e-38	yes
TRINITY_DN29102_c1_g2	1952	TRINITY_DN29102_c1_g2_i1;TRINITY_DN29102_c1_g2_i2	-	-	-	-	-	-	-	-	-	-	102.03	116.05	97	1	1	1	2.59	3.2	2.03	0.02	0.02	0.02	2.61	0.02	6.67627	up	2.50439e-28	3.14228e-26	yes
TRINITY_DN18939_c0_g3	408	TRINITY_DN18939_c0_g3_i1	-	-	-	-	-	-	-	-	-	-	39	66	16	0	0	1	10.42	19.04	3.56	0	0	0.27	11.01	0.09	6.63785	up	2.39014e-11	6.00891e-10	yes
TRINITY_DN24687_c0_g3	968	TRINITY_DN24687_c0_g3_i1	-	-	-	-	-	-	-	-	-	-	80	51	84	0	2	0	4.74	3.27	4.08	0	0.11	0	4.03	0.04	6.60134	up	1.52859e-22	1.18663e-20	yes
TRINITY_DN28302_c1_g2	4082	TRINITY_DN28302_c1_g2_i1;TRINITY_DN28302_c1_g2_i10;TRINITY_DN28302_c1_g2_i11;TRINITY_DN28302_c1_g2_i12;TRINITY_DN28302_c1_g2_i13;TRINITY_DN28302_c1_g2_i14;TRINITY_DN28302_c1_g2_i15;TRINITY_DN28302_c1_g2_i16;TRINITY_DN28302_c1_g2_i2;TRINITY_DN28302_c1_g2_i3;TRINITY_DN28302_c1_g2_i4;TRINITY_DN28302_c1_g2_i5;TRINITY_DN28302_c1_g2_i6;TRINITY_DN28302_c1_g2_i7;TRINITY_DN28302_c1_g2_i8;TRINITY_DN28302_c…	PREDICTED: probable pectinesterase 8 [Cucumis melo]	PME8	Probable pectinesterase 8 OS=Arabidopsis thaliana GN=PME8 PE=2 SV=2	GO:0005576(extracellular region);GO:0005618(cell wall);GO:0009505(plant-type cell wall);GO:0030599(pectinesterase activity);GO:0042545(cell wall modification);GO:0045330(aspartyl esterase activity);GO:0045490(pectin catabolic process)	COG4677(pectinesterase)	K01051	pectinesterase	EC:3.1.1.11	atr00040(Pentose and glucuronate interconversions);atr00500(Starch and sucrose metabolism)	I1I1X4.1 PF01095.17;Pectinesterase;	1204	1314	2413	10	32	14	23.06	25.91	37.56	0.25	0.53	0.37	28.84	0.38	6.53291	up	3.9222e-86	4.97912e-83	yes
TRINITY_DN17631_c0_g1	2338	TRINITY_DN17631_c0_g1_i1	unknown [Picea sitchensis]	SBT1.4	Subtilisin-like protease SBT1.4 OS=Arabidopsis thaliana GN=SBT1.4 PE=2 SV=1	GO:0004252(serine-type endopeptidase activity);GO:0005618(cell wall)	COG1404(peptidase (S8 and S53, subtilisin, kexin, sedolisin)	K18443	golgi-specific brefeldin A-resistance guanine nucleotide exchange factor 1	-	rcu04144(Endocytosis)	B9HR73.1 PF00082.20;Peptidase_S8;	528	141	308	0	4	7	10.77	3.11	5.12	0	0.07	0.14	6.33	0.07	6.52808	up	7.47796e-27	8.44931e-25	yes
TRINITY_DN30997_c2_g6	639	TRINITY_DN30997_c2_g6_i1	CC-NBS-LRR resistance-like protein [Pinus lambertiana]	At4g33300	Probable disease resistance protein At4g33300 OS=Arabidopsis thaliana GN=At4g33300 PE=2 SV=3	GO:0005524(ATP binding);GO:0006952(defense response);GO:0042742(defense response to bacterium);GO:0043531(ADP binding);GO:0048046(apoplast)	ENOG410Y7SX(disease resistance protein)	K13459	disease resistance protein RPS2	-	brp04626(Plant-pathogen interaction)	A0A0E0MP41.1 PF00931.20;NB-ARC;	39	30	46	0	1	0	4.26	3.55	4.14	0	0.1	0	3.98	0.03	6.48197	up	3.84615e-16	1.7079e-14	yes
TRINITY_DN23491_c0_g2	416	TRINITY_DN23491_c0_g2_i1	-	-	-	-	-	-	-	-	-	-	39	34	36	0	0	1	9.93	9.35	7.64	0	0	0.25	8.97	0.08	6.42047	up	1.53533e-15	6.42133e-14	yes
TRINITY_DN30091_c1_g1	1493	TRINITY_DN30091_c1_g1_i1;TRINITY_DN30091_c1_g1_i2	unknown [Picea sitchensis]	UGT85A24	7-deoxyloganetin glucosyltransferase OS=Gardenia jasminoides GN=UGT85A24 PE=1 SV=1	GO:0009813(flavonoid biosynthetic process);GO:0043231(intracellular membrane-bounded organelle);GO:0052696(flavonoid glucuronidation);GO:0080043(quercetin 3-O-glucosyltransferase activity);GO:0080044(quercetin 7-O-glucosyltransferase activity)	COG1819(Transferase)	-	-	-	ath00908(Zeatin biosynthesis)	K4DG38.1 PF00201.16;UDPGT;	10275	542	5938	79	63	70	354.82	20.28	168.1	2.34	1.98	2.34	181.07	2.22	6.39557	up	3.99272e-18	2.04672e-16	yes
TRINITY_DN26231_c2_g3	1029	TRINITY_DN26231_c2_g3_i1;TRINITY_DN26231_c2_g3_i2;TRINITY_DN26231_c2_g3_i3;TRINITY_DN26231_c2_g3_i4	-	-	-	-	-	-	-	-	-	-	128	103	99	3	0	1	17.51	14.19	9.13	0.17	0	0.06	13.61	0.08	6.36886	up	2.27428e-28	2.87024e-26	yes
TRINITY_DN26648_c2_g10	635	TRINITY_DN26648_c2_g10_i1	-	-	-	-	-	-	-	-	-	-	56	62	63	1	0	1	6.19	7.41	5.73	0.1	0	0.11	6.44	0.07	6.36833	up	8.12554e-21	5.44588e-19	yes
TRINITY_DN30581_c2_g1	610	TRINITY_DN30581_c2_g1_i1;TRINITY_DN30581_c2_g1_i2	PREDICTED: eukaryotic initiation factor 4A-3 [Arachis duranensis]	eIF4AIII	Eukaryotic initiation factor 4A-III OS=Drosophila melanogaster GN=eIF4AIII PE=1 SV=1	GO:0000398(mRNA splicing, via spliceosome);GO:0003743(translation initiation factor activity);GO:0004004(ATP-dependent RNA helicase activity);GO:0005515(protein binding);GO:0005524(ATP binding);GO:0005634(nucleus);GO:0006413(translational initiation);GO:0006974(cellular response to DNA damage stimulus);GO:0008380(RNA splicing);GO:0016281(eukaryotic translation initiation factor 4F complex);GO:004…	COG0513(purine NTP-dependent helicase activity);COG5100(Nuclear protein localization)	K13025	ATP-dependent RNA helicase	EC:3.6.4.13	vra03040(Spliceosome);vra03013(RNA transport);vra03015(mRNA surveillance pathway)	M7C7L7.1 PF00271.29;Helicase_C;	18	42	46	0	0	1	2.79	6.78	6.42	0	0	0.12	5.33	0.04	6.36131	up	3.81753e-13	1.22235e-11	yes
TRINITY_DN27177_c1_g2	596	TRINITY_DN27177_c1_g2_i1	PREDICTED: 18.1 kDa class I heat shock protein-like [Fragaria vesca subsp. vesca]	-	17.8 kDa class I heat shock protein OS=Daucus carota PE=3 SV=1	GO:0005515(protein binding);GO:0005737(cytoplasm);GO:0009408(response to heat);GO:0009644(response to high light intensity);GO:0010286(heat acclimation);GO:0042542(response to hydrogen peroxide)	COG0071(response to heat)	K13993	HSP20 family protein	-	fve04141(Protein processing in endoplasmic reticulum)	-	70	140	117	0	2	2	8.6	18.61	11.84	0	0.23	0.24	13.02	0.16	6.34729	up	3.00714e-24	2.82161e-22	yes
TRINITY_DN28281_c0_g1	1027	TRINITY_DN28281_c0_g1_i1	PREDICTED: L-type lectin-domain containing receptor kinase IX.1-like [Cucumis sativus]	-	Anti-H(O) lectin 2 OS=Ulex europaeus PE=1 SV=1	GO:0004674(protein serine/threonine kinase activity);GO:0005524(ATP binding);GO:0005886(plasma membrane);GO:0006468(protein phosphorylation);GO:0016021(integral component of membrane);GO:0016301(kinase activity);GO:0030246(carbohydrate binding)	COG0515(Serine Threonine protein kinase)	-	-	-	-	A0A0A0K2P7.1 PF00139.17;Lectin_legB;	69	92	89	1	2	0	3.78	5.45	3.99	0.05	0.1	0	4.41	0.05	6.33391	up	2.40967e-25	2.43005e-23	yes
TRINITY_DN23459_c1_g5	1027	TRINITY_DN23459_c1_g5_i1;TRINITY_DN23459_c1_g5_i2	-	-	-	-	-	-	-	-	-	-	59	59	56	0	2	0	14.85	9.99	6.74	0	0.1	0	10.53	0.03	6.32149	up	1.0959e-19	6.46189e-18	yes
TRINITY_DN26030_c0_g3	741	TRINITY_DN26030_c0_g3_i1;TRINITY_DN26030_c0_g3_i2;TRINITY_DN26030_c0_g3_i3	-	-	-	-	-	-	-	-	-	-	69	98	77	0	3	0	7.17	9.32	7.42	0	1.27	0	7.97	0.42	6.31258	up	3.1743e-22	2.36222e-20	yes
TRINITY_DN24804_c2_g5	1015	TRINITY_DN24804_c2_g5_i1	taxoid 7-beta-hydroxylase [Taxus mairei]	-	Taxoid 7-beta-hydroxylase OS=Taxus cuspidata PE=1 SV=1	GO:0036239(taxoid 7beta-hydroxylase activity);GO:0042616(paclitaxel metabolic process);GO:0043231(intracellular membrane-bounded organelle);GO:0055114(oxidation-reduction process)	COG0515(Serine Threonine protein kinase)	K01853	cycloartenol synthase	EC:5.4.99.8	vra00100(Steroid biosynthesis)	M0RME1.1 PF07714.15;Pkinase_Tyr;	42	67	63	0	0	2	2.34	4.03	2.87	0	0	0.11	3.08	0.04	6.29001	up	1.86982e-18	9.86618e-17	yes
TRINITY_DN31720_c1_g4	299	TRINITY_DN31720_c1_g4_i1	NB-ARC [Pinus tabuliformis]	-	TMV resistance protein N OS=Nicotiana glutinosa GN=N PE=1 SV=1	GO:0005737(cytoplasm);GO:0006952(defense response);GO:0007165(signal transduction);GO:0009506(plasmodesma);GO:0009507(chloroplast);GO:0016021(integral component of membrane);GO:0043531(ADP binding)	-	K03283	heat shock 70kDa protein 1/8	-	mtr03040(Spliceosome);mtr04141(Protein processing in endoplasmic reticulum);mtr04144(Endocytosis)	W1P6X0.1 PF00931.20;NB-ARC;	30	32	38	0	1	0	19.24	22.04	20.55	0	0.59	0	20.61	0.2	6.28969	up	7.07662e-15	2.76167e-13	yes
TRINITY_DN27969_c0_g1	1304	TRINITY_DN27969_c0_g1_i1	PREDICTED: uncharacterized protein LOC107864778 [Capsicum annuum]	-	-	-	-	-	-	-	-	-	41	22	120	1	1	0	1.66	0.96	3.96	0.03	0.04	0	2.19	0.02	6.28866	up	3.25896e-13	1.05445e-11	yes
TRINITY_DN30023_c0_g1	707	TRINITY_DN30023_c0_g1_i1	-	-	-	-	-	-	-	-	-	-	28	16	60	1	0	0	2.61	1.61	4.59	0.08	0	0	2.94	0.03	6.28537	up	3.9933e-12	1.13096e-10	yes
TRINITY_DN26966_c0_g4	2524	TRINITY_DN26966_c0_g4_i1	-	-	-	-	-	-	-	-	-	-	136	146	250	5	2	0	2.55	2.96	3.82	0.08	0.03	0	3.11	0.04	6.26259	up	4.99102e-35	8.82879e-33	yes
TRINITY_DN16261_c0_g1	728	TRINITY_DN16261_c0_g1_i1	PREDICTED: ethylene-responsive transcription factor 15 [Amborella trichopoda]	PTI5	Pathogenesis-related genes transcriptional activator PTI5 OS=Solanum lycopersicum GN=PTI5 PE=2 SV=1	GO:0003677(DNA binding);GO:0003700(transcription factor activity, sequence-specific DNA binding);GO:0005622(intracellular);GO:0005634(nucleus);GO:0006351(transcription, DNA-templated);GO:0006355(regulation of transcription, DNA-templated);GO:0006952(defense response);GO:0009867(jasmonic acid mediated signaling pathway);GO:0009873(ethylene-activated signaling pathway)	ENOG410YSAI(AP2)	K13433	pathogenesis-related genes transcriptional activator PTI5	-	sly04626(Plant-pathogen interaction)	O04681.1 PF00847.18;AP2;	48	52	66	0	2	0	4.27	5.01	4.82	0	0.16	0	4.7	0.05	6.23314	up	1.79029e-19	1.03305e-17	yes
TRINITY_DN30347_c0_g3	509	TRINITY_DN30347_c0_g3_i1	-	-	-	GO:0000166(nucleotide binding);GO:0000462(maturation of SSU-rRNA from tricistronic rRNA transcript (SSU-rRNA, 5.8S rRNA, LSU-rRNA));GO:0003735(structural constituent of ribosome);GO:0005622(intracellular);GO:0005840(ribosome);GO:0006412(translation);GO:0022627(cytosolic small ribosomal subunit)	COG2004(40S ribosomal protein S24)	-	-	-	-	-	47	13	36	0	1	0	7.71	2.31	4.88	0	0.15	0	4.97	0.05	6.21951	up	2.38111e-11	5.99613e-10	yes
TRINITY_DN30872_c3_g2	752	TRINITY_DN30872_c3_g2_i1	-	-	-	-	-	-	-	-	-	-	65	24	159	2	0	1	5.51	2.2	11.06	0.15	0	0.08	6.26	0.08	6.21731	up	2.79389e-14	1.02542e-12	yes
TRINITY_DN21849_c0_g4	472	TRINITY_DN21849_c0_g4_i1	-	-	-	-	-	-	-	-	-	-	27	8	66	1	0	0	5.16	1.65	10.46	0.17	0	0	5.76	0.06	6.21447	up	1.50885e-09	3.06904e-08	yes
TRINITY_DN742_c0_g1	1072	TRINITY_DN742_c0_g1_i1	putative epoxidase [Taxus baccata]	At5g05600	Probable 2-oxoglutarate-dependent dioxygenase At5g05600 OS=Arabidopsis thaliana GN=At5g05600 PE=2 SV=1	GO:0051213(dioxygenase activity)	COG3491(2OGFe(II) oxygenase)	K05282	gibberellin 20-oxidase	EC:1.14.11.12	ppp00904(Diterpenoid biosynthesis)	A0A061G5B8.1 PF03171.18;2OG-FeII_Oxy;	457	41	5030	5	43	23	23.67	2.3	213.15	0.22	2.04	1.16	79.71	1.14	6.19806	up	1.66048e-07	2.56146e-06	yes
TRINITY_DN25814_c2_g1	638	TRINITY_DN25814_c2_g1_i1	-	-	-	-	-	-	-	-	-	-	42	14	36	0	1	0	4.6	1.66	3.25	0	0.1	0	3.17	0.03	6.15572	up	1.11323e-11	2.91208e-10	yes
TRINITY_DN15797_c1_g1	929	TRINITY_DN15797_c1_g1_i1	hypothetical protein TSUD_409690 [Trifolium subterraneum]	-	-	-	-	-	-	-	-	-	16	28	49	0	1	0	1	1.9	2.52	0	0.06	0	1.81	0.02	6.14961	up	5.10677e-12	1.41294e-10	yes
TRINITY_DN18220_c0_g1	378	TRINITY_DN18220_c0_g1_i1;TRINITY_DN18220_c0_g1_i2	-	-	-	-	-	-	-	-	-	-	59	0	31	0	1	0	19.21	0	8.44	0	0.3	0	9.22	0.1	6.12583	up	6.78309e-06	8.05646e-05	yes
TRINITY_DN30339_c0_g3	370	TRINITY_DN30339_c0_g3_i1	-	-	-	-	-	-	-	-	-	-	15	30	46	0	0	1	5.18	11.17	13.29	0	0	0.34	9.88	0.11	6.12003	up	8.13883e-12	2.16311e-10	yes
TRINITY_DN29754_c0_g2	531	TRINITY_DN29754_c0_g2_i1	UPF0481 plant-like protein [Medicago truncatula]	-	-	-	ENOG410YDVR(UPF0481 protein)	-	-	-	-	G7KS17.1 PF03140.13;DUF247;	28	26	33	0	0	1	4.23	4.25	4.12	0	0	0.15	4.2	0.05	6.08418	up	1.45045e-13	4.89097e-12	yes
TRINITY_DN21016_c0_g2	393	TRINITY_DN21016_c0_g2_i1	-	-	-	-	-	-	-	-	-	-	63	40	42	1	0	1	18.51	12.69	10.3	0.26	0	0.29	13.83	0.18	6.05805	up	2.58731e-16	1.16085e-14	yes
TRINITY_DN26828_c0_g2	999	TRINITY_DN26828_c0_g2_i1	MDR-like ABC transporter [Taxus cuspidata]	ABCB21	ABC transporter B family member 21 OS=Arabidopsis thaliana GN=ABCB21 PE=1 SV=2	GO:0016021(integral component of membrane);GO:0042626(ATPase activity, coupled to transmembrane movement of substances);GO:0055085(transmembrane transport)	COG1132((ABC) transporter)	K05658	ATP-binding cassette, subfamily B (MDR/TAP), member 1	EC:3.6.3.44	sind02010(ABC transporters)	A0A022QLK5.1 PF00005.25;ABC_tran;	638	524.61	817	7	14	11	36.26	32.26	38.01	0.35	0.73	0.61	35.51	0.56	6.03414	up	5.72721e-84	5.61814e-81	yes
TRINITY_DN27169_c0_g4	739	TRINITY_DN27169_c0_g4_i1	Cytochrome P450 78A4 [Morus notabilis]	CYP78A3	Cytochrome P450 78A3 OS=Glycine max GN=CYP78A3 PE=2 SV=1	GO:0016020(membrane);GO:0016709(oxidoreductase activity, acting on paired donors, with incorporation or reduction of molecular oxygen, NAD(P)H as one donor, and incorporation of one atom of oxygen);GO:0044550(secondary metabolite biosynthetic process)	COG2124(Cytochrome p450)	-	-	-	-	W9QY94.1 PF00067.20;p450;	21	25	38	0	0	1	1.83	2.35	2.71	0	0	0.09	2.3	0.03	6.01724	up	9.49322e-13	2.88554e-11	yes
TRINITY_DN22660_c1_g2	704	TRINITY_DN22660_c1_g2_i1;TRINITY_DN22660_c1_g2_i2;TRINITY_DN22660_c1_g2_i3;TRINITY_DN22660_c1_g2_i4;TRINITY_DN22660_c1_g2_i5;TRINITY_DN22660_c1_g2_i6	-	-	-	-	-	-	-	-	-	-	86	135	90	1	4	0	15.04	28.2	16.65	0.85	2.02	0	19.96	0.96	6.00531	up	1.58037e-23	1.39778e-21	yes
TRINITY_DN23450_c0_g4	420	TRINITY_DN23450_c0_g4_i1	-	-	-	-	-	-	-	-	-	-	24	22	36	0	0	1	5.97	5.91	7.46	0	0	0.25	6.45	0.08	5.98393	up	9.47441e-13	2.88388e-11	yes
TRINITY_DN27067_c0_g4	422	TRINITY_DN27067_c0_g4_i1	-	-	-	-	-	-	-	-	-	-	19	33	28	0	1	0	4.67	8.77	5.73	0	0.23	0	6.39	0.08	5.9823	up	6.65665e-12	1.79796e-10	yes
TRINITY_DN27982_c0_g1	910	TRINITY_DN27982_c0_g1_i1	PREDICTED: uncharacterized protein LOC103702387 isoform X1 [Phoenix dactylifera]	-	-	-	ENOG4111G6Y(NA)	-	-	-	-	-	15	33	33	0	0	1	0.97	2.3	1.74	0	0	0.06	1.67	0.02	5.98181	up	1.84774e-11	4.73587e-10	yes
TRINITY_DN28283_c4_g4	866	TRINITY_DN28283_c4_g4_i1	Tetratricopeptide repeat (TPR)-like superfamily protein [Arabidopsis thaliana]	PCMP-H87	Pentatricopeptide repeat-containing protein At3g24000, mitochondrial OS=Arabidopsis thaliana GN=PCMP-H87 PE=3 SV=1	-	-	-	-	-	-	-	42	71	84	2	0	1	2.9	5.31	4.76	0.12	0	0.07	4.32	0.06	5.96896	up	4.77054e-19	2.62635e-17	yes
TRINITY_DN31900_c0_g1	423	TRINITY_DN31900_c0_g1_i1	unknown [Picea sitchensis]	NPC1	Non-specific phospholipase C1 OS=Arabidopsis thaliana GN=NPC1 PE=2 SV=1	GO:0005576(extracellular region);GO:0005886(plasma membrane);GO:0016788(hydrolase activity, acting on ester bonds)	COG3511(phospholipase C)	K01114	phospholipase C	EC:3.1.4.3	zma00562(Inositol phosphate metabolism);zma00564(Glycerophospholipid metabolism);zma00565(Ether lipid metabolism)	I1NVC2.1 PF04185.12;Phosphoesterase;	22	14	47	0	0	1	5.38	3.7	9.57	0	0	0.24	6.22	0.08	5.96175	up	5.85583e-11	1.41517e-09	yes
TRINITY_DN23969_c2_g7	3731	TRINITY_DN23969_c2_g7_i1;TRINITY_DN23969_c2_g7_i2	-	-	-	-	-	-	-	-	-	-	292	459	407.1	5	8.01	7	10.46	9.01	4.06	5	2.58	1.41	7.84	3	5.95595	up	1.70597e-51	6.45905e-49	yes
TRINITY_DN32034_c0_g1	483	TRINITY_DN32034_c0_g1_i1	-	-	-	-	-	-	-	-	-	-	22	16	42	0	0	1	4.01	3.15	6.34	0	0	0.18	4.5	0.06	5.92293	up	2.05988e-11	5.23609e-10	yes
TRINITY_DN29702_c0_g4	720	TRINITY_DN29702_c0_g4_i1	unknown [Picea sitchensis]	NSP3	Nitrile-specifier protein 3 OS=Arabidopsis thaliana GN=NSP3 PE=2 SV=1	GO:0003674(molecular_function);GO:0005634(nucleus);GO:0005737(cytoplasm);GO:0005829(cytosol);GO:0010043(response to zinc ion)	ENOG410Y5WM(Kelch domain containing)	-	-	-	-	A9TGB9.1 PF01344.23;Kelch_1;	55	27	52	0	2	0	4.98	2.64	3.87	0	0.17	0	3.83	0.06	5.91951	up	3.79122e-15	1.52152e-13	yes
TRINITY_DN28281_c0_g4	799	TRINITY_DN28281_c0_g4_i1	PREDICTED: L-type lectin-domain containing receptor kinase IX.1 [Amborella trichopoda]	LECRK92	L-type lectin-domain containing receptor kinase IX.2 OS=Arabidopsis thaliana GN=LECRK92 PE=1 SV=1	GO:0004674(protein serine/threonine kinase activity);GO:0005524(ATP binding);GO:0005886(plasma membrane);GO:0006468(protein phosphorylation);GO:0016021(integral component of membrane);GO:0016301(kinase activity);GO:0030246(carbohydrate binding)	COG0515(Serine Threonine protein kinase)	K01176	alpha-amylase	EC:3.2.1.1	sbi00500(Starch and sucrose metabolism)	U5DCD1.1 PF00069.23;Pkinase;	52	67	68	0	2	1	4.03	5.62	4.32	0	0.14	0.08	4.66	0.07	5.90963	up	6.75879e-20	4.12038e-18	yes
TRINITY_DN31630_c2_g3	1850	TRINITY_DN31630_c2_g3_i1;TRINITY_DN31630_c2_g3_i2	-	-	-	-	-	-	-	-	-	-	136	303	302	3	4	6	3.62	10.61	8.04	0.07	0.1	0.16	7.42	0.11	5.90102	up	7.01028e-33	1.05062e-30	yes
TRINITY_DN24843_c0_g1	2458	TRINITY_DN24843_c0_g1_i1	taxadiene synthase [Taxus x media]	TDC1	Taxadiene synthase OS=Taxus baccata GN=TDC1 PE=3 SV=1	GO:0050559(copalyl diphosphate synthase activity);GO:1901946(miltiradiene biosynthetic process);GO:1901948(5alpha,9alpha,10beta-labda-8(20),13-dien-15-yl diphosphate catabolic process);GO:1901949(5alpha,9alpha,10beta-labda-8(20),13-dien-15-yl diphosphate biosynthetic process)	ENOG4110JCG(synthase)	K16086	(13E)-labda-7,13-dien-15-ol synthase	EC:3.1.7.10	smo00904(Diterpenoid biosynthesis)	W1NHN3.1 PF01397.19;Terpene_synth;	38	0	876	5	5	4	0.73	0	13.78	0.08	0.09	0.08	4.84	0.08	5.89975	up	1.89928e-05	0.000207641	yes
TRINITY_DN22512_c0_g1	347	TRINITY_DN22512_c0_g1_i1	-	-	-	-	-	-	-	-	-	-	29	15	33	0	1	0	11.99	6.69	11.46	0	0.38	0	10.05	0.13	5.89521	up	1.63368e-11	4.21728e-10	yes
TRINITY_DN16416_c0_g2	632	TRINITY_DN16416_c0_g2_i1	legumin [Cryptomeria japonica]	-	11S globulin seed storage protein 2 OS=Sesamum indicum PE=2 SV=1	GO:0042735(protein body);GO:0045735(nutrient reservoir activity);GO:0051259(protein oligomerization)	ENOG41115JN(Cupin_1)	-	-	-	-	A0A0K9PI91.1 PF00190.20;Cupin_1;	16	29	31	0	1	0	1.78	3.49	2.84	0	0.1	0	2.7	0.03	5.89357	up	1.93019e-11	4.92964e-10	yes
TRINITY_DN29790_c4_g2	1366	TRINITY_DN29790_c4_g2_i1;TRINITY_DN29790_c4_g2_i2	-	-	-	-	-	-	-	-	-	-	187	117	202	5	1	3	7.15	4.84	6.3	0.17	0.03	0.11	6.1	0.1	5.85436	up	1.48597e-33	2.32382e-31	yes
TRINITY_DN4735_c0_g1	718	TRINITY_DN4735_c0_g1_i1	-	-	-	-	-	-	-	-	-	-	45	57	81	1	0	2	4.09	5.61	6.05	0.08	0	0.18	5.25	0.09	5.85169	up	3.93488e-19	2.20568e-17	yes
TRINITY_DN27006_c3_g1	475	TRINITY_DN27006_c3_g1_i1;TRINITY_DN27006_c3_g1_i2	hypothetical protein PRUPE_ppb012387mg [Prunus persica]	PCMP-E76	Pentatricopeptide repeat-containing protein At2g13600 OS=Arabidopsis thaliana GN=PCMP-E76 PE=3 SV=1	GO:0003674(molecular_function);GO:0005739(mitochondrion);GO:0010182(sugar mediated signaling pathway);GO:0080156(mitochondrial mRNA modification)	ENOG410Z7Z7(Pentatricopeptide repeat-containing protein)	K00857	thymidine kinase	EC:2.7.1.21	rcu00240(Pyrimidine metabolism)	D8TE27.1 PF13812.4;PPR_3;	29	16	29	0	1	0	5.47	3.26	4.53	0	0.34	0	4.42	0.11	5.84785	up	1.71561e-11	4.40769e-10	yes
TRINITY_DN26862_c0_g3	837	TRINITY_DN26862_c0_g3_i1;TRINITY_DN26862_c0_g3_i2	hypothetical protein 0_5862_01, partial [Pinus taeda]	-	TMV resistance protein N OS=Nicotiana glutinosa GN=N PE=1 SV=1	GO:0005515(protein binding)	-	K03283	heat shock 70kDa protein 1/8	-	mtr03040(Spliceosome);mtr04141(Protein processing in endoplasmic reticulum);mtr04144(Endocytosis)	K7KXM9.1 PF00931.20;NB-ARC;	169	143	279	1	6	4	14	13.4	19.6	0.08	0.4	0.28	15.67	0.25	5.78028	up	3.87812e-35	6.97447e-33	yes
TRINITY_DN4294_c0_g1	715	TRINITY_DN4294_c0_g1_i1	-	-	-	-	-	-	-	-	-	-	22	17	32	1	0	0	2.01	1.68	2.4	0.08	0	0	2.03	0.03	5.77726	up	2.2604e-11	5.71883e-10	yes
TRINITY_DN15330_c0_g2	452	TRINITY_DN15330_c0_g2_i1;TRINITY_DN15330_c0_g2_i2	-	-	-	-	-	-	-	-	-	-	65	65	90	0	3	1	14.71	16.6	18.55	0	1.01	0.47	16.62	0.49	5.75566	up	3.78806e-22	2.79966e-20	yes
TRINITY_DN20527_c0_g1	421	TRINITY_DN20527_c0_g1_i1	hypothetical protein AMTR_s00005p00239090 [Amborella trichopoda]	-	-	-	COG0446(pyridine nucleotide-disulfide oxidoreductase)	-	-	-	-	K4DAQ6.1 PF07992.12;Pyr_redox_2;	36	5	27	0	1	0	8.91	1.34	5.56	0	0.23	0	5.27	0.08	5.71496	up	4.32141e-08	7.26327e-07	yes
TRINITY_DN19223_c0_g2	524	TRINITY_DN19223_c0_g2_i1	PREDICTED: peamaclein [Beta vulgaris subsp. vulgaris]	SN1	Snakin-1 OS=Solanum tuberosum GN=SN1 PE=1 SV=1	GO:0003674(molecular_function);GO:0005576(extracellular region);GO:0009739(response to gibberellin);GO:0009740(gibberellic acid mediated signaling pathway)	-	-	-	-	-	A0A0J8D4Q5.1 PF02704.12;GASA;	77	0	371	1	5	2	11.94	0	47.53	0.14	0.71	0.31	19.82	0.39	5.69605	up	7.4535e-06	8.76111e-05	yes
TRINITY_DN29703_c0_g4	622	TRINITY_DN29703_c0_g4_i1	-	-	-	-	-	-	-	-	-	-	23	19	24	0	1	0	2.63	2.35	2.26	0	0.1	0	2.41	0.03	5.69412	up	3.93938e-11	9.7161e-10	yes
TRINITY_DN21057_c0_g5	731	TRINITY_DN21057_c0_g5_i1	-	-	-	-	-	-	-	-	-	-	36	33	45	0	2	0	3.18	3.16	3.27	0	0.16	0	3.2	0.05	5.69163	up	4.53725e-15	1.79667e-13	yes
TRINITY_DN31658_c1_g2	1002	TRINITY_DN31658_c1_g2_i1	NBS, partial [Pinus taeda]	-	-	-	-	-	-	-	-	-	26	16	78	0	1	1	1.47	0.98	3.61	0	0.05	0.06	2.02	0.04	5.68108	up	7.00466e-11	1.67964e-09	yes
TRINITY_DN24798_c0_g3	568	TRINITY_DN24798_c0_g3_i1	PREDICTED: uncharacterized protein LOC109022142, partial [Juglans regia]	-	-	-	-	-	-	-	-	-	12	24	30	1	0	0	1.6	3.47	3.31	0.12	0	0	2.79	0.04	5.67955	up	3.32732e-10	7.35727e-09	yes
TRINITY_DN31630_c2_g1	3141	TRINITY_DN31630_c2_g1_i1;TRINITY_DN31630_c2_g1_i2;TRINITY_DN31630_c2_g1_i3;TRINITY_DN31630_c2_g1_i4;TRINITY_DN31630_c2_g1_i5	PREDICTED: uncharacterized protein LOC104894547 [Beta vulgaris subsp. vulgaris]	MIMI_L728	Uncharacterized protein L728 OS=Acanthamoeba polyphaga mimivirus GN=MIMI_L728 PE=4 SV=1	GO:0009507(chloroplast)	ENOG410ZQDJ(Domain of unknown function (DUF2828))	-	-	-	-	A0A0J8D5P2.1 PF11443.6;DUF2828;	339	865.57	784	17	12.01	13	6.2	16.47	11.12	0.4	0.16	0.34	11.26	0.3	5.67358	up	6.99037e-44	2.01146e-41	yes
TRINITY_DN16279_c1_g2	958	TRINITY_DN16279_c1_g2_i1	-	-	-	-	-	-	-	-	-	-	13	45	52	0	0	2	0.78	2.93	2.56	0	0	0.12	2.09	0.04	5.61811	up	8.49085e-11	2.00922e-09	yes
TRINITY_DN6778_c0_g2	1849	TRINITY_DN6778_c0_g2_i1	-	-	-	-	-	-	-	-	-	-	63	49	137	0	5	0	1.68	1.41	2.98	0	0.12	0	2.02	0.04	5.59765	up	8.26435e-18	4.10951e-16	yes
TRINITY_DN30581_c2_g4	523	TRINITY_DN30581_c2_g4_i1;TRINITY_DN30581_c2_g4_i2;TRINITY_DN30581_c2_g4_i3	-	-	-	-	-	-	-	-	-	-	10	22	29	1	0	0	1.6	5.04	4.87	0.38	0	0	3.84	0.13	5.56191	up	2.03535e-09	4.07466e-08	yes
TRINITY_DN19518_c0_g1	1512	TRINITY_DN19518_c0_g1_i1;TRINITY_DN19518_c0_g1_i2	integrase [Cucumis melo subsp. melo]	-	-	GO:0003964(RNA-directed DNA polymerase activity);GO:0008150(biological_process);GO:0009507(chloroplast)	ENOG410XS4D(Retrotransposon protein)	-	-	-	-	Q8W3A4.1 PF14223.4;Retrotran_gag_2;	53	70	67	0	2	2	2.3	3.89	3.58	0	0.06	0.07	3.26	0.04	5.56078	up	3.71671e-19	2.08881e-17	yes
TRINITY_DN28554_c0_g1	1958	TRINITY_DN28554_c0_g1_i1;TRINITY_DN28554_c0_g1_i2;TRINITY_DN28554_c0_g1_i3;TRINITY_DN28554_c0_g1_i4;TRINITY_DN28554_c0_g1_i5;TRINITY_DN28554_c0_g1_i6;TRINITY_DN28554_c0_g1_i7;TRINITY_DN28554_c0_g1_i8	PREDICTED: probable vacuolar amino acid transporter YPQ1 isoform X1 [Malus domestica]	YPQ1	Probable vacuolar amino acid transporter YPQ1 OS=Saccharomyces cerevisiae (strain ATCC 204508 / S288c) GN=YPQ1 PE=1 SV=1	GO:0008150(biological_process);GO:0016020(membrane);GO:0016021(integral component of membrane)	ENOG4111FM2(PQ loop repeat)	-	-	-	-	K7K4H2.1 PF04193.12;PQ-loop;	73.58	12	862.73	8	8	3	3.85	0.59	33.05	0.26	0.18	0.11	12.5	0.18	5.55318	up	1.4701e-07	2.28905e-06	yes
TRINITY_DN31309_c0_g2	936	TRINITY_DN31309_c0_g2_i1;TRINITY_DN31309_c0_g2_i2	unknown [Picea sitchensis]	-	-	-	-	-	-	-	-	-	84	81	65	0	1	4	5.75	6.59	3.84	0	0.06	0.29	5.39	0.12	5.55074	up	8.69619e-20	5.21313e-18	yes
TRINITY_DN28872_c0_g2	523	TRINITY_DN28872_c0_g2_i1	-	-	-	-	-	-	-	-	-	-	75	60	149	2	3	1	11.67	10.1	19.16	0.27	0.43	0.15	13.64	0.28	5.54621	up	7.0551e-22	5.05834e-20	yes
TRINITY_DN21433_c1_g5	900	TRINITY_DN21433_c1_g5_i1;TRINITY_DN21433_c1_g5_i2;TRINITY_DN21433_c1_g5_i3	unknown [Picea sitchensis]	OsI_03088	Phospholipase A1-II 3 OS=Oryza sativa subsp. indica GN=OsI_03088 PE=3 SV=1	GO:0008970(phosphatidylcholine 1-acylhydrolase activity)	ENOG410XUZA(Phospholipase)	-	-	-	-	-	54	57	119	3	0	2	4.19	4.67	7.44	0.23	0	0.18	5.43	0.14	5.48885	up	5.58797e-19	3.0453e-17	yes
TRINITY_DN24653_c0_g3	1948	TRINITY_DN24653_c0_g3_i1;TRINITY_DN24653_c0_g3_i2;TRINITY_DN24653_c0_g3_i3;TRINITY_DN24653_c0_g3_i4;TRINITY_DN24653_c0_g3_i5	PREDICTED: leucine-rich repeat receptor-like protein kinase PXL1 [Solanum lycopersicum]	HSP22	Heat shock 22 kDa protein, mitochondrial OS=Pisum sativum GN=HSP22 PE=2 SV=1	GO:0009408(response to heat)	COG4886(leucine Rich Repeat)	K13993	HSP20 family protein	-	mtr04141(Protein processing in endoplasmic reticulum)	G7L4X7.2 PF00011.19;HSP20;	178	172	265	6	4	5	5.1	5.29	6.08	0.16	0.11	0.15	5.49	0.14	5.4184	up	1.4491e-38	3.19112e-36	yes
TRINITY_DN30197_c0_g2	2365	TRINITY_DN30197_c0_g2_i1;TRINITY_DN30197_c0_g2_i2;TRINITY_DN30197_c0_g2_i3	-	-	-	-	-	-	-	-	-	-	111	161	313	3	3	8	6.93	8.61	13.99	0.05	0.06	0.16	9.84	0.09	5.40463	up	2.74063e-26	2.97213e-24	yes
TRINITY_DN1617_c0_g2	655	TRINITY_DN1617_c0_g2_i1	-	-	-	-	-	-	-	-	-	-	35	20	38	1	1	0	3.68	2.27	3.28	0.09	0.1	0	3.08	0.06	5.39087	up	1.83686e-12	5.40073e-11	yes
TRINITY_DN17882_c0_g1	620	TRINITY_DN17882_c0_g1_i1	-	-	-	-	-	-	-	-	-	-	44	31	54	0	0	3	5.06	3.85	5.11	0	0	0.34	4.67	0.11	5.34515	up	9.20222e-15	3.53999e-13	yes
TRINITY_DN20642_c0_g1	365	TRINITY_DN20642_c0_g1_i1	PREDICTED: uncharacterized protein LOC100824011 [Brachypodium distachyon]	-	-	GO:0009705(plant-type vacuole membrane);GO:0015140(malate transmembrane transporter activity)	ENOG4111WX6(TLD)	-	-	-	-	-	107.8	61.1	63.35	2	0	4.01	38.63	23.62	19.02	0.64	0	1.43	27.09	0.69	5.31407	up	1.63121e-17	7.98255e-16	yes
TRINITY_DN29950_c0_g2	678	TRINITY_DN29950_c0_g2_i1	-	RPA1A	Replication protein A 70 kDa DNA-binding subunit A OS=Arabidopsis thaliana GN=RPA1A PE=1 SV=1	GO:0000790(nuclear chromatin);GO:0003677(DNA binding);GO:0005634(nucleus);GO:0006260(DNA replication);GO:0006281(DNA repair);GO:0006310(DNA recombination);GO:0007131(reciprocal meiotic recombination);GO:0007141(male meiosis I);GO:0009555(pollen development);GO:0046872(metal ion binding);GO:0048232(male gamete generation);GO:0051026(chiasma assembly)	-	K07466	replication factor A1	-	atr03030(DNA replication);atr03420(Nucleotide excision repair);atr03430(Mismatch repair);atr03440(Homologous recombination)	-	24	39	62	0	3	0	2.38	4.19	5.06	0	0.27	0	3.88	0.09	5.29844	up	5.96173e-13	1.85925e-11	yes
TRINITY_DN27553_c0_g6	820	TRINITY_DN27553_c0_g6_i1	hypothetical protein AMTR_s00056p00110240 [Amborella trichopoda]	RDR4	Probable RNA-dependent RNA polymerase 4 OS=Oryza sativa subsp. japonica GN=RDR4 PE=2 SV=2	GO:0003723(RNA binding);GO:0003968(RNA-directed RNA polymerase activity);GO:0005575(cellular_component);GO:0016441(posttranscriptional gene silencing);GO:0031047(gene silencing by RNA)	ENOG410XQMQ(rna polymerase)	-	-	-	-	U5D169.1 PF05183.10;RdRP;	56	40	64	0	2	2	4.18	3.23	3.92	0	0.14	0.15	3.78	0.1	5.29275	up	5.2097e-17	2.46019e-15	yes
TRINITY_DN29706_c0_g2	1367	TRINITY_DN29706_c0_g2_i1;TRINITY_DN29706_c0_g2_i2	HEN1 [Pinus tabuliformis]	HEN1	Small RNA 2'-O-methyltransferase OS=Arabidopsis thaliana GN=HEN1 PE=1 SV=1	GO:0001510(RNA methylation);GO:0003723(RNA binding);GO:0005634(nucleus);GO:0005737(cytoplasm);GO:0008171(O-methyltransferase activity);GO:0008173(RNA methyltransferase activity);GO:0009616(virus induced gene silencing);GO:0009909(regulation of flower development);GO:0010093(specification of floral organ identity);GO:0010305(leaf vascular tissue pattern formation);GO:0010589(leaf proximal/distal p…	ENOG410XSD6(Methyltransferase)	-	-	-	-	U5FX99.1 PF13847.4;Methyltransf_31;	34	56	61	0	2	2	1.3	2.31	1.9	0	0.07	0.07	1.84	0.05	5.21715	up	2.46859e-15	1.00902e-13	yes
TRINITY_DN27076_c0_g5	482	TRINITY_DN27076_c0_g5_i1	-	-	-	-	-	-	-	-	-	-	16	25	43	0	0	2	2.93	4.95	6.52	0	0	0.36	4.8	0.12	5.21651	up	1.13555e-10	2.64076e-09	yes
TRINITY_DN28660_c1_g7	545	TRINITY_DN28660_c1_g7_i1	putative oxidoreductase [Taxus baccata]	At1g73050	(R)-mandelonitrile lyase-like OS=Arabidopsis thaliana GN=At1g73050 PE=2 SV=1	GO:0006952(defense response);GO:0016614(oxidoreductase activity, acting on CH-OH group of donors);GO:0046202(cyanide biosynthetic process);GO:0046593(mandelonitrile lyase activity);GO:0050660(flavin adenine dinucleotide binding);GO:0055114(oxidation-reduction process)	COG2303(oxidoreductase)	K08248	mandelonitrile lyase	EC:4.1.2.10	egr00460(Cyanoamino acid metabolism)	A0A059AJQ3.1 PF05199.11;GMC_oxred_C;	74.54	43	100.95	1	2	3	10.74	6.7	12	0.13	0.26	0.43	9.81	0.27	5.18155	up	2.39964e-18	1.24487e-16	yes
TRINITY_DN27712_c0_g5	1391	TRINITY_DN27712_c0_g5_i1	PREDICTED: uncharacterized protein LOC104084721 [Nicotiana tomentosiformis]	-	-	-	ENOG410YUP9(Endonuclease Exonuclease phosphatase)	-	-	-	-	-	42	53	89	1	2	2	1.57	2.14	2.71	0.03	0.07	0.07	2.14	0.06	5.18055	up	4.05175e-17	1.92177e-15	yes
TRINITY_DN5537_c0_g1	637	TRINITY_DN5537_c0_g1_i1	-	-	-	-	-	-	-	-	-	-	38	48	61	2	1	1	4.18	5.71	5.51	0.19	0.1	0.11	5.13	0.13	5.17611	up	4.13032e-16	1.82657e-14	yes
TRINITY_DN24050_c2_g3	785	TRINITY_DN24050_c2_g3_i1	unknown [Picea sitchensis]	IAN9	Immune-associated nucleotide-binding protein 9 OS=Arabidopsis thaliana GN=IAN9 PE=2 SV=1	GO:0005525(GTP binding);GO:0005739(mitochondrion);GO:0009617(response to bacterium)	ENOG4111GYZ(gTPase, IMAP family member)	-	-	-	-	A0A0B0MT62.1 PF04548.14;AIG1;	70	55	52	0	2	3	5.57	4.73	3.39	0	0.15	0.23	4.56	0.13	5.17023	up	9.40582e-17	4.32808e-15	yes
TRINITY_DN31848_c0_g1	714	TRINITY_DN31848_c0_g1_i1	-	-	-	-	-	-	-	-	-	-	29	21	27	0	1	1	2.66	2.08	2.03	0	0.08	0.09	2.26	0.06	5.13236	up	2.29676e-11	5.80403e-10	yes
TRINITY_DN28128_c0_g1	592	TRINITY_DN28128_c0_g1_i1;TRINITY_DN28128_c0_g1_i10;TRINITY_DN28128_c0_g1_i2;TRINITY_DN28128_c0_g1_i3;TRINITY_DN28128_c0_g1_i4;TRINITY_DN28128_c0_g1_i5;TRINITY_DN28128_c0_g1_i6;TRINITY_DN28128_c0_g1_i7;TRINITY_DN28128_c0_g1_i8;TRINITY_DN28128_c0_g1_i9	unknown, partial [Cupressus sempervirens]	-	-	-	-	-	-	-	-	-	2280.95	2195.96	3822.24	86.53	76	90	922.69	831.83	1443.25	43.66	27.19	37.4	1065.92	36.08	5.11684	up	1.03413e-104	2.23175e-101	yes
TRINITY_DN26829_c0_g2	867	TRINITY_DN26829_c0_g2_i1;TRINITY_DN26829_c0_g2_i2;TRINITY_DN26829_c0_g2_i3;TRINITY_DN26829_c0_g2_i4;TRINITY_DN26829_c0_g2_i5;TRINITY_DN26829_c0_g2_i6;TRINITY_DN26829_c0_g2_i7;TRINITY_DN26829_c0_g2_i8	hypothetical protein COCSUDRAFT_66737 [Coccomyxa subellipsoidea C-169]	-	-	-	-	K02974	small subunit ribosomal protein S24e	-	csl03010(Ribosome)	-	146	122	161	7	2	4	13.2	12.08	11.85	1.14	0.16	0.34	12.38	0.55	5.11571	up	7.73819e-30	1.03725e-27	yes
TRINITY_DN28291_c1_g1	978	TRINITY_DN28291_c1_g1_i1	taxoid 2-alpha-hydroxylase [Taxus canadensis]	-	Taxoid 7-beta-hydroxylase OS=Taxus cuspidata PE=1 SV=1	GO:0036239(taxoid 7beta-hydroxylase activity);GO:0042616(paclitaxel metabolic process);GO:0043231(intracellular membrane-bounded organelle);GO:0055114(oxidation-reduction process)	COG2124(Cytochrome p450)	K09588	cytochrome P450, family 90, subfamily A, polypeptide 1	EC:1.14.-.-	cmo00905(Brassinosteroid biosynthesis)	D7T4D5.1 PF00067.20;p450;	54	24	247	2	4	3	3.16	1.52	11.82	0.1	0.21	0.17	5.5	0.16	5.09705	up	1.15765e-10	2.6806e-09	yes
TRINITY_DN31520_c0_g3	477	TRINITY_DN31520_c0_g3_i1	-	-	-	-	-	-	-	-	-	-	121	129.32	167	6	5	2	22.63	26.15	25.88	0.99	0.86	0.37	24.89	0.74	5.07449	up	1.35272e-29	1.80204e-27	yes
TRINITY_DN27177_c1_g3	2111	TRINITY_DN27177_c1_g3_i1	PREDICTED: heat shock 70 kDa protein-like [Nelumbo nucifera]	HSP70	Heat shock cognate 70 kDa protein OS=Petunia hybrida GN=HSP70 PE=2 SV=1	GO:0005524(ATP binding);GO:0005618(cell wall);GO:0005634(nucleus);GO:0005739(mitochondrion);GO:0005774(vacuolar membrane);GO:0005794(Golgi apparatus);GO:0005829(cytosol);GO:0005886(plasma membrane);GO:0006351(transcription, DNA-templated);GO:0006355(regulation of transcription, DNA-templated);GO:0006457(protein folding);GO:0009266(response to temperature stimulus);GO:0009408(response to heat);GO:…	COG0443(Heat shock protein)	K03283	heat shock 70kDa protein 1/8	-	nnu03040(Spliceosome);nnu04141(Protein processing in endoplasmic reticulum);nnu04144(Endocytosis)	W9R5S6.1 PF00012.18;HSP70;	121	121	180	1	5	7	2.77	3	3.36	0.02	0.1	0.16	3.04	0.09	5.0725	up	5.81475e-28	7.08973e-26	yes
TRINITY_DN27217_c2_g1	1525	TRINITY_DN27217_c2_g1_i1;TRINITY_DN27217_c2_g1_i2	-	-	-	-	-	-	-	-	-	-	35	60	108	0	1	5	2.15	2.17	3.36	0	0.48	2.11	2.56	0.86	5.05067	up	4.76648e-14	1.69465e-12	yes
TRINITY_DN23785_c0_g3	567	TRINITY_DN23785_c0_g3_i1	unknown [Picea sitchensis]	UGT73D1	UDP-glycosyltransferase 73D1 OS=Arabidopsis thaliana GN=UGT73D1 PE=3 SV=1	GO:0009813(flavonoid biosynthetic process);GO:0043231(intracellular membrane-bounded organelle);GO:0052696(flavonoid glucuronidation);GO:0080043(quercetin 3-O-glucosyltransferase activity);GO:0080044(quercetin 7-O-glucosyltransferase activity)	COG1819(Transferase)	K13496	UDP-glucosyl transferase 73C	EC:2.4.1.-	ath00908(Zeatin biosynthesis)	V7CXG3.1 PF00201.16;UDPGT;	22	61	73.71	2	0	3	2.95	8.85	8.15	0.23	0	0.4	6.65	0.21	4.95668	up	4.24911e-12	1.19557e-10	yes
TRINITY_DN31718_c0_g3	512	TRINITY_DN31718_c0_g3_i1	-	-	-	-	-	-	-	-	-	-	26	20	21	0	2	0	4.22	3.51	2.82	0	0.3	0	3.52	0.1	4.94645	up	4.643e-10	1.00806e-08	yes
TRINITY_DN15107_c0_g1	833	TRINITY_DN15107_c0_g1_i1	-	-	-	-	-	-	-	-	-	-	28	20	50	1	2	0	2.04	1.58	2.99	0.06	0.13	0	2.2	0.06	4.93826	up	1.60344e-11	4.14416e-10	yes
TRINITY_DN1713_c0_g1	766	TRINITY_DN1713_c0_g1_i1	-	-	-	-	-	-	-	-	-	-	21	38	66	0	0	4	1.73	3.39	4.47	0	0	0.32	3.2	0.11	4.89691	up	4.91016e-11	1.20007e-09	yes
TRINITY_DN24109_c0_g1	612	TRINITY_DN24109_c0_g1_i1	-	-	-	-	-	-	-	-	-	-	20	15	31	1	0	1	2.35	1.91	3	0.1	0	0.12	2.42	0.07	4.88274	up	7.4093e-10	1.56458e-08	yes
TRINITY_DN1713_c0_g2	1638	TRINITY_DN1713_c0_g2_i1	-	-	-	-	-	-	-	-	-	-	60	82	165	4	5	2	1.84	2.72	4.13	0.11	0.14	0.06	2.9	0.1	4.82669	up	4.129e-19	2.30253e-17	yes
TRINITY_DN29909_c0_g1	264	TRINITY_DN29909_c0_g1_i1	-	-	-	-	-	-	-	-	-	-	186	145	108	3	8	6	171.66	143.31	84.2	2.49	6.74	5.41	133.06	4.88	4.80845	up	9.27302e-23	7.33044e-21	yes
TRINITY_DN29084_c1_g1	4696	TRINITY_DN29084_c1_g1_i1;TRINITY_DN29084_c1_g1_i10;TRINITY_DN29084_c1_g1_i11;TRINITY_DN29084_c1_g1_i2;TRINITY_DN29084_c1_g1_i3;TRINITY_DN29084_c1_g1_i4;TRINITY_DN29084_c1_g1_i5;TRINITY_DN29084_c1_g1_i6;TRINITY_DN29084_c1_g1_i7;TRINITY_DN29084_c1_g1_i8;TRINITY_DN29084_c1_g1_i9	TMV resistance protein N [Morus notabilis]	-	-	GO:0005737(cytoplasm);GO:0006952(defense response);GO:0007165(signal transduction);GO:0043531(ADP binding)	COG4886(leucine Rich Repeat)	K13459	disease resistance protein RPS2	-	vvi04626(Plant-pathogen interaction)	M5XJV4.1 PF00931.20;NB-ARC;	2818	1951	3523	118	101	97	38.64	26.96	38.22	1.29	0.99	1.02	34.61	1.1	4.80696	up	1.27559e-98	2.29404e-95	yes
TRINITY_DN25177_c0_g1	600	TRINITY_DN25177_c0_g1_i1;TRINITY_DN25177_c0_g1_i2	hypothetical protein ABT39_MTgene3313 (mitochondrion) [Picea glauca]	-	-	-	-	-	-	-	-	-	8	24	30	0	0	2	0.97	6.26	6.08	0	0	0.83	4.44	0.28	4.79215	up	5.28146e-08	8.78114e-07	yes
TRINITY_DN28742_c0_g9	547	TRINITY_DN28742_c0_g9_i1	PREDICTED: serine/threonine-protein phosphatase 6 regulatory ankyrin repeat subunit B-like [Ziziphus jujuba]	-	-	-	-	-	-	-	-	-	120	77	121	4	4	4	17.17	11.92	14.29	0.5	0.53	0.56	14.46	0.53	4.79092	up	1.04676e-23	9.41253e-22	yes
TRINITY_DN30338_c0_g2	393	TRINITY_DN30338_c0_g2_i1	unknown [Picea sitchensis]	-	-	-	-	-	-	-	-	-	20	15	84	2	1	1	5.88	4.76	20.61	0.52	0.27	0.29	10.42	0.36	4.77866	up	9.15044e-09	1.68927e-07	yes
TRINITY_DN27401_c1_g2	2462	TRINITY_DN27401_c1_g2_i1;TRINITY_DN27401_c1_g2_i2;TRINITY_DN27401_c1_g2_i3;TRINITY_DN27401_c1_g2_i4;TRINITY_DN27401_c1_g2_i5;TRINITY_DN27401_c1_g2_i6;TRINITY_DN27401_c1_g2_i7;TRINITY_DN27401_c1_g2_i8	unknown [Picea sitchensis]	At1g66430	Probable fructokinase-6, chloroplastic OS=Arabidopsis thaliana GN=At1g66430 PE=2 SV=1	GO:0004747(ribokinase activity);GO:0005524(ATP binding);GO:0006014(D-ribose metabolic process);GO:0008865(fructokinase activity);GO:0009507(chloroplast);GO:0009570(chloroplast stroma);GO:0016301(kinase activity);GO:0019252(starch biosynthetic process)	COG0524(pfkb domain protein)	K00847	fructokinase	EC:2.7.1.4	smo00051(Fructose and mannose metabolism);smo00500(Starch and sucrose metabolism);smo00520(Amino sugar and nucleotide sugar metabolism)	W1PDN4.1 PF00294.22;PfkB;	406	498	479	23	17	16	9.09	12.33	13.72	1.2	0.58	0.51	11.71	0.76	4.74507	up	5.76847e-53	2.34886e-50	yes
TRINITY_DN15435_c0_g1	724	TRINITY_DN15435_c0_g1_i1	unknown [Picea sitchensis]	-	-	-	ENOG411046Y(NA)	-	-	-	-	-	43	0	99	4	0	1	3.86	0	7.3	0.31	0	0.09	3.72	0.13	4.72394	up	8.2813e-05	0.00079572	yes
TRINITY_DN24394_c3_g1	538	TRINITY_DN24394_c3_g1_i1;TRINITY_DN24394_c3_g1_i2	-	-	-	-	-	-	-	-	-	-	18	27	39	0	0	3	2.76	4.48	4.96	0	0	0.44	4.07	0.15	4.72253	up	2.82673e-10	6.29552e-09	yes
TRINITY_DN17115_c0_g1	1007	TRINITY_DN17115_c0_g1_i1	-	-	-	-	-	-	-	-	-	-	21	46	37	0	2	2	1.18	2.8	1.7	0	0.1	0.11	1.89	0.07	4.69682	up	5.38895e-11	1.30967e-09	yes
TRINITY_DN23477_c1_g4	855	TRINITY_DN23477_c1_g4_i1	BSU5 [Pinus tabuliformis]	SDR2a	Short-chain dehydrogenase reductase 2a OS=Arabidopsis thaliana GN=SDR2a PE=3 SV=1	GO:0005737(cytoplasm);GO:0016491(oxidoreductase activity);GO:0055114(oxidation-reduction process)	COG1028(Dehydrogenase reductase)	K09841	xanthoxin dehydrogenase	EC:1.1.1.288	tcc00906(Carotenoid biosynthesis)	B9IGL6.2 PF13561.4;adh_short_C2;	89	721	30	13	19	8	6.26	54.87	1.73	0.79	1.23	0.55	20.95	0.86	4.64507	up	5.11191e-07	7.26268e-06	yes
TRINITY_DN31375_c1_g2	6405	TRINITY_DN31375_c1_g2_i1;TRINITY_DN31375_c1_g2_i10;TRINITY_DN31375_c1_g2_i11;TRINITY_DN31375_c1_g2_i12;TRINITY_DN31375_c1_g2_i13;TRINITY_DN31375_c1_g2_i2;TRINITY_DN31375_c1_g2_i3;TRINITY_DN31375_c1_g2_i4;TRINITY_DN31375_c1_g2_i5;TRINITY_DN31375_c1_g2_i6;TRINITY_DN31375_c1_g2_i7;TRINITY_DN31375_c1_g2_i8;TRINITY_DN31375_c1_g2_i9	PREDICTED: G2/mitotic-specific cyclin-2-like [Nicotiana attenuata]	CYCB2-2	Cyclin-B2-2 OS=Oryza sativa subsp. indica GN=CYCB2-2 PE=1 SV=2	GO:0005515(protein binding);GO:0005634(nucleus);GO:0007049(cell cycle);GO:0016538(cyclin-dependent protein serine/threonine kinase regulator activity);GO:0051301(cell division);GO:0051726(regulation of cell cycle)	COG5024(g2 mitotic-specific)	K13459	disease resistance protein RPS2	-	jcu04626(Plant-pathogen interaction)	R0G5G7.1 PF00134.21;Cyclin_N;	535	653	1079	20.25	39.22	38	11.17	11.19	18.24	6.59	18.35	8.51	13.53	11.15	4.62069	up	1.43217e-50	5.06684e-48	yes
TRINITY_DN22193_c0_g2	1163	TRINITY_DN22193_c0_g2_i1	hypothetical protein SELMODRAFT_402429 [Selaginella moellendorffii]	-	-	-	ENOG4111GEE(whole genome shotgun sequence)	-	-	-	-	-	34	40	46	1	2	2	1.59	2.02	1.75	0.04	0.09	0.09	1.79	0.07	4.59376	up	1.22537e-13	4.16451e-12	yes
TRINITY_DN23518_c0_g3	851	TRINITY_DN23518_c0_g3_i1	-	-	-	-	-	-	-	-	-	-	16	33	50	0	4	0	1.13	2.53	2.9	0	0.26	0	2.19	0.09	4.59205	up	1.82248e-09	3.6621e-08	yes
TRINITY_DN29307_c1_g4	415	TRINITY_DN29307_c1_g4_i1;TRINITY_DN29307_c1_g4_i2	-	-	-	-	-	-	-	-	-	-	83	30	98	4	3	2	22.44	8.93	21.91	2.51	2.32	1.08	17.76	1.97	4.57332	up	1.92226e-14	7.16482e-13	yes
TRINITY_DN25482_c1_g6	709	TRINITY_DN25482_c1_g6_i1	PREDICTED: heat shock cognate 70 kDa protein [Cucumis melo]	HSP70	Heat shock cognate 70 kDa protein OS=Petunia hybrida GN=HSP70 PE=2 SV=1	GO:0002020(protease binding);GO:0005515(protein binding);GO:0005524(ATP binding);GO:0005618(cell wall);GO:0005634(nucleus);GO:0005730(nucleolus);GO:0005737(cytoplasm);GO:0005774(vacuolar membrane);GO:0005794(Golgi apparatus);GO:0005829(cytosol);GO:0005886(plasma membrane);GO:0006351(transcription, DNA-templated);GO:0006355(regulation of transcription, DNA-templated);GO:0006457(protein folding);GO…	COG0443(Heat shock protein)	K03283	heat shock 70kDa protein 1/8	-	cmo03040(Spliceosome);cmo04141(Protein processing in endoplasmic reticulum);cmo04144(Endocytosis)	D8SUZ7.1 PF00012.18;HSP70;	18	28	28	1	0	2	1.67	2.81	2.13	0.08	0	0.18	2.2	0.09	4.56869	up	5.67913e-10	1.21348e-08	yes
TRINITY_DN31618_c1_g7	358	TRINITY_DN31618_c1_g7_i1;TRINITY_DN31618_c1_g7_i2	-	-	-	-	-	-	-	-	-	-	32	13	54	0	3	1	12.42	5.94	18.18	0	1.31	0.66	12.18	0.66	4.56097	up	2.51221e-09	4.95577e-08	yes
TRINITY_DN25140_c0_g1	472	TRINITY_DN25140_c0_g1_i1	PREDICTED: endoglucanase 17 [Juglans regia]	GLU8	Endoglucanase 3 OS=Oryza sativa subsp. japonica GN=GLU8 PE=2 SV=1	GO:0004553(hydrolase activity, hydrolyzing O-glycosyl compounds);GO:0005576(extracellular region);GO:0008810(cellulase activity);GO:0009507(chloroplast);GO:0030245(cellulose catabolic process);GO:0042547(cell wall modification involved in multidimensional cell growth)	ENOG410XPC9(hydrolase family)	K01179	endoglucanase	EC:3.2.1.4	mus00500(Starch and sucrose metabolism)	W9R127.1 PF00759.17;Glyco_hydro_9;	23	24	50	1	2	1	4.4	4.96	7.92	0.17	0.35	0.19	5.76	0.24	4.54966	up	5.14153e-11	1.2552e-09	yes
TRINITY_DN18641_c0_g1	720	TRINITY_DN18641_c0_g1_i1;TRINITY_DN18641_c0_g1_i2	hypothetical protein AXG93_1200s1420 [Marchantia polymorpha subsp. polymorpha]	At1g55270	F-box/kelch-repeat protein At1g55270 OS=Arabidopsis thaliana GN=At1g55270 PE=2 SV=1	-	ENOG4110X8D(Kelch repeat-containing F-box family protein)	-	-	-	-	-	104	83	123	6	4	4	9.41	8.13	9.14	0.47	1.45	1.55	8.89	1.16	4.53751	up	2.41988e-23	2.08259e-21	yes
TRINITY_DN31624_c2_g5	723	TRINITY_DN31624_c2_g5_i1	unknown [Picea sitchensis]	CSLE1	Cellulose synthase-like protein E1 OS=Arabidopsis thaliana GN=CSLE1 PE=2 SV=1	GO:0000139(Golgi membrane);GO:0000271(polysaccharide biosynthetic process);GO:0005783(endoplasmic reticulum);GO:0005789(endoplasmic reticulum membrane);GO:0005794(Golgi apparatus);GO:0005886(plasma membrane);GO:0009832(plant-type cell wall biogenesis);GO:0016021(integral component of membrane);GO:0016757(transferase activity, transferring glycosyl groups);GO:0016759(cellulose synthase activity);G…	COG1215(Glycosyl transferase, family 2)	-	-	-	-	U5D0T7.1 PF03552.12;Cellulose_synt;	36	34	45	0	0	5	3.24	3.31	3.32	0	0	0.44	3.29	0.15	4.51579	up	7.21137e-12	1.93568e-10	yes
TRINITY_DN22986_c0_g2	702	TRINITY_DN22986_c0_g2_i1	-	-	-	-	-	-	-	-	-	-	42	139	25	1	1	8	3.95	14.15	1.93	0.08	0.09	0.74	6.68	0.3	4.49501	up	1.30714e-07	2.05459e-06	yes
TRINITY_DN22093_c0_g1	510	TRINITY_DN22093_c0_g1_i1;TRINITY_DN22093_c0_g1_i2	unknown [Picea sitchensis]	-	-	-	-	-	-	-	-	K4C3H2.1 PF02704.12;GASA;	29	3	211	4	3	3	4.74	0.53	28.5	0.57	0.45	0.48	11.26	0.5	4.49311	up	1.1161e-05	0.000127984	yes
TRINITY_DN25280_c0_g1	1485	TRINITY_DN25280_c0_g1_i1;TRINITY_DN25280_c0_g1_i2	unknown [Picea sitchensis]	DTX27	Protein DETOXIFICATION 27 OS=Arabidopsis thaliana GN=DTX27 PE=2 SV=1	GO:0005215(transporter activity);GO:0005886(plasma membrane);GO:0009835(fruit ripening);GO:0015297(antiporter activity);GO:0016020(membrane);GO:0016021(integral component of membrane)	COG0534(Mate efflux family protein)	-	-	-	-	M0TGR5.1 PF01554.16;MatE;	21	32.05	134	1.04	5	2	0.72	1.28	3.77	0.06	0.16	0.07	1.92	0.1	4.49282	up	3.0062e-09	5.87653e-08	yes
TRINITY_DN25177_c0_g2	1003	TRINITY_DN25177_c0_g2_i1;TRINITY_DN25177_c0_g2_i2	hypothetical protein ABT39_MTgene3312 (mitochondrion) [Picea glauca]	-	-	-	-	-	-	-	-	-	34	78	59	2	5	1	2.26	5.42	3.1	0.1	0.28	0.08	3.59	0.15	4.49235	up	4.74342e-13	1.5032e-11	yes
TRINITY_DN23575_c0_g2	2768	TRINITY_DN23575_c0_g2_i1;TRINITY_DN23575_c0_g2_i2;TRINITY_DN23575_c0_g2_i3;TRINITY_DN23575_c0_g2_i4	PREDICTED: putative UPF0481 protein At3g02645 [Amborella trichopoda]	-	-	GO:0003674(molecular_function);GO:0005886(plasma membrane);GO:0008150(biological_process);GO:0016021(integral component of membrane)	-	-	-	-	-	U5CMB8.1 PF03140.13;DUF247;	1208	1046	1274	49	67	54	20.64	19.37	17.72	0.72	1.05	0.9	19.24	0.89	4.48978	up	7.11197e-86	8.07807e-83	yes
TRINITY_DN31522_c1_g2	666	TRINITY_DN31522_c1_g2_i1	-	-	-	-	-	-	-	-	-	-	13	19	39	3	0	0	1.33	2.1	3.28	0.27	0	0	2.24	0.09	4.47194	up	2.35309e-08	4.13535e-07	yes
TRINITY_DN5070_c0_g1	453	TRINITY_DN5070_c0_g1_i1;TRINITY_DN5070_c0_g1_i2	-	-	-	-	-	-	-	-	-	-	40	54	32	3	3	0	8.42	12.32	5.58	0.57	0.59	0	8.77	0.39	4.46637	up	4.43671e-12	1.24511e-10	yes
TRINITY_DN29880_c2_g1	395	TRINITY_DN29880_c2_g1_i1;TRINITY_DN29880_c2_g1_i2	unknown [Picea sitchensis]	AKR4C9	Aldo-keto reductase family 4 member C9 OS=Arabidopsis thaliana GN=AKR4C9 PE=1 SV=1	GO:0005737(cytoplasm);GO:0016491(oxidoreductase activity);GO:0055114(oxidation-reduction process)	COG0656(reductase)	K00011	aldehyde reductase	EC:1.1.1.21	tcc00040(Pentose and glucuronate interconversions);tcc00051(Fructose and mannose metabolism);tcc00052(Galactose metabolism);tcc00561(Glycerolipid metabolism)	W1NYN6.1 PF00248.19;Aldo_ket_red;	45	41	43	3	0	3	34.24	50.72	31.13	0.77	0	0.87	38.7	0.55	4.46041	up	3.206e-13	1.03887e-11	yes
TRINITY_DN20877_c0_g3	3470	TRINITY_DN20877_c0_g3_i1;TRINITY_DN20877_c0_g3_i2	DRD1, partial [Pinus tabuliformis]	DRD1	Protein CHROMATIN REMODELING 35 OS=Arabidopsis thaliana GN=DRD1 PE=1 SV=1	GO:0000419(DNA-directed RNA polymerase V complex);GO:0003676(nucleic acid binding);GO:0003677(DNA binding);GO:0004386(helicase activity);GO:0005515(protein binding);GO:0005524(ATP binding);GO:0005634(nucleus);GO:0005730(nucleolus);GO:0006306(DNA methylation);GO:0010424(DNA methylation on cytosine within a CG sequence);GO:0030422(production of siRNA involved in RNA interference);GO:0031618(nuclear…	COG0553(helicase)	K10875	DNA repair and recombination protein RAD54 and RAD54-like protein	EC:3.6.4.-	atr03440(Homologous recombination)	W1NUF4.1 PF00176.21;SNF2_N;	210	210	356	15	17	6	2.78	3.01	3.85	0.17	0.21	0.08	3.21	0.15	4.43501	up	1.46011e-32	2.11481e-30	yes
TRINITY_DN22193_c2_g6	830	TRINITY_DN22193_c2_g6_i1	hypothetical protein SELMODRAFT_421953 [Selaginella moellendorffii]	-	-	-	ENOG4111GEE(whole genome shotgun sequence)	-	-	-	-	-	41.5	59.64	18	5	1	0	3.04	4.73	1.08	0.32	0.07	0	2.95	0.13	4.43325	up	7.07707e-09	1.31891e-07	yes
TRINITY_DN26259_c2_g1	1143	TRINITY_DN26259_c2_g1_i1	hypothetical protein JCGZ_07134 [Jatropha curcas]	At5g34940	Heparanase-like protein 3 OS=Arabidopsis thaliana GN=At5g34940 PE=2 SV=2	GO:0004566(beta-glucuronidase activity);GO:0005576(extracellular region);GO:0005765(lysosomal membrane);GO:0009505(plant-type cell wall);GO:0016020(membrane);GO:0016798(hydrolase activity, acting on glycosyl bonds)	ENOG410YDJW(Heparanase)	K07964	heparanase 1	EC:3.2.1.166	fve00531(Glycosaminoglycan degradation)	W9RLX5.1 PF03662.12;Glyco_hydro_79n;	61	71.83	74	0	2	8.32	2.91	3.71	2.89	0	0.09	0.39	3.17	0.16	4.42543	up	8.36133e-15	3.22225e-13	yes
TRINITY_DN22523_c3_g4	738	TRINITY_DN22523_c3_g4_i1	-	-	-	-	-	-	-	-	-	-	20	18	29	1	0	2	1.74	1.7	2.08	0.08	0	0.17	1.84	0.08	4.40786	up	2.10248e-09	4.19738e-08	yes
TRINITY_DN27535_c0_g2	856	TRINITY_DN27535_c0_g2_i1	-	-	-	-	-	-	-	-	-	-	22	31	32	0	2	2	1.54	2.36	1.84	0	0.13	0.14	1.91	0.09	4.39619	up	1.70124e-10	3.85656e-09	yes
TRINITY_DN24309_c1_g4	656	TRINITY_DN24309_c1_g4_i1	unknown [Picea sitchensis]	UGT85A24	7-deoxyloganetin glucosyltransferase OS=Gardenia jasminoides GN=UGT85A24 PE=1 SV=1	GO:0009813(flavonoid biosynthetic process);GO:0043231(intracellular membrane-bounded organelle);GO:0052696(flavonoid glucuronidation);GO:0080043(quercetin 3-O-glucosyltransferase activity);GO:0080044(quercetin 7-O-glucosyltransferase activity)	COG1819(Transferase)	-	-	-	ath00908(Zeatin biosynthesis)	A0A061E344.1 PF00201.16;UDPGT;	13	35	37	2	2	0	1.36	3.97	3.19	0.18	0.19	0	2.84	0.12	4.39542	up	6.45073e-09	1.20845e-07	yes
TRINITY_DN27949_c0_g3	776	TRINITY_DN27949_c0_g3_i1;TRINITY_DN27949_c0_g3_i2	unknown [Picea sitchensis]	-	-	-	-	-	-	-	-	-	103	112	169	2	6	11	14.83	19.42	16.37	0.43	0.45	1.77	16.87	0.88	4.3945	up	2.10176e-21	1.45846e-19	yes
TRINITY_DN24592_c0_g5	600	TRINITY_DN24592_c0_g5_i1;TRINITY_DN24592_c0_g5_i2;TRINITY_DN24592_c0_g5_i3;TRINITY_DN24592_c0_g5_i4	-	-	-	-	-	-	-	-	-	-	73	90	114	4	6	4	10.45	11.83	15.56	0.61	0.85	0.61	12.61	0.69	4.37628	up	1.05113e-20	6.93716e-19	yes
TRINITY_DN24798_c0_g5	897	TRINITY_DN24798_c0_g5_i1	-	-	-	-	-	-	-	-	-	-	24	40	54	2	2	2	1.58	2.85	2.91	0.11	0.12	0.13	2.45	0.12	4.30784	up	9.39779e-12	2.47939e-10	yes
TRINITY_DN24368_c2_g7	1031	TRINITY_DN24368_c2_g7_i1	-	-	-	-	-	-	-	-	-	-	52	31	97	1	1	7	2.83	1.83	4.33	0.05	0.05	0.37	3	0.16	4.30667	up	2.90773e-11	7.24616e-10	yes
TRINITY_DN23144_c1_g3	648	TRINITY_DN23144_c1_g3_i1	cytochrome P450 taxane 7-beta-hydroxylase [Taxus x media]	-	Taxoid 7-beta-hydroxylase OS=Taxus cuspidata PE=1 SV=1	GO:0036239(taxoid 7beta-hydroxylase activity);GO:0042616(paclitaxel metabolic process);GO:0043231(intracellular membrane-bounded organelle);GO:0055114(oxidation-reduction process)	COG2124(Cytochrome p450)	K09843	(+)-abscisic acid 8'-hydroxylase	EC:1.14.13.93	ath00906(Carotenoid biosynthesis)	M1BGD3.1 PF00067.20;p450;	24	35.32	34.15	0	0	5	2.56	4.08	3	0	0	0.53	3.21	0.18	4.22051	up	1.41346e-09	2.89137e-08	yes
TRINITY_DN26692_c4_g1	1994	TRINITY_DN26692_c4_g1_i1;TRINITY_DN26692_c4_g1_i2;TRINITY_DN26692_c4_g1_i3;TRINITY_DN26692_c4_g1_i4	-	-	-	-	-	-	-	-	-	-	791	309	1372	53	42	42	21.64	9.02	30.03	1.28	1.06	1.15	20.23	1.16	4.21666	up	8.94766e-27	1.00052e-24	yes
TRINITY_DN25374_c1_g1	1359	TRINITY_DN25374_c1_g1_i1	unknown [Picea sitchensis]	DCR	BAHD acyltransferase DCR OS=Arabidopsis thaliana GN=DCR PE=2 SV=1	GO:0005737(cytoplasm);GO:0016740(transferase activity);GO:0016747(transferase activity, transferring acyl groups other than amino-acyl groups)	ENOG410YADF(transferase) family)	K13065	shikimate O-hydroxycinnamoyltransferase	EC:2.3.1.133	smo00940(Phenylpropanoid biosynthesis);smo00945(Stilbenoid, diarylheptanoid and gingerol biosynthesis);smo00941(Flavonoid biosynthesis)	A0A0A0KXW5.1 PF02458.13;Transferase;	28	370	10	2	1	22	1.07	15.37	0.31	0.07	0.04	0.82	5.58	0.31	4.20907	up	0.000700873	0.00527607	yes
TRINITY_DN30567_c1_g1	1684	TRINITY_DN30567_c1_g1_i1;TRINITY_DN30567_c1_g1_i10;TRINITY_DN30567_c1_g1_i2;TRINITY_DN30567_c1_g1_i3;TRINITY_DN30567_c1_g1_i4;TRINITY_DN30567_c1_g1_i5;TRINITY_DN30567_c1_g1_i6;TRINITY_DN30567_c1_g1_i7;TRINITY_DN30567_c1_g1_i8;TRINITY_DN30567_c1_g1_i9	taxoid 2-alpha-hydroxylase [Taxus canadensis]	-	Taxoid 14-beta-hydroxylase OS=Taxus cuspidata PE=1 SV=1	GO:0036203(taxoid 14-beta-hydroxylase activity);GO:0042616(paclitaxel metabolic process);GO:0043231(intracellular membrane-bounded organelle);GO:0055114(oxidation-reduction process)	-	K16166	transcription factor MYB75	-	crb04712(Circadian rhythm - plant)	U9U059.1 PF00240.21;ubiquitin;	1911	2376	2219	115	123	147	84.31	111.35	80.76	3.76	4.51	5.8	92.14	4.69	4.20066	up	3.85135e-75	2.59738e-72	yes
TRINITY_DN28315_c0_g2	685	TRINITY_DN28315_c0_g2_i1;TRINITY_DN28315_c0_g2_i2;TRINITY_DN28315_c0_g2_i3;TRINITY_DN28315_c0_g2_i4;TRINITY_DN28315_c0_g2_i5	unknown [Picea sitchensis]	HIPP39	Heavy metal-associated isoprenylated plant protein 39 OS=Arabidopsis thaliana GN=HIPP39 PE=2 SV=1	GO:0005737(cytoplasm);GO:0030001(metal ion transport);GO:0046914(transition metal ion binding);GO:0046916(cellular transition metal ion homeostasis)	COG2608(heavy metal transport detoxification protein)	K10572	inositol-pentakisphosphate 2-kinase	EC:2.7.1.158	fve00562(Inositol phosphate metabolism);fve04070(Phosphatidylinositol signaling system)	E0CUU3.1 PF00403.24;HMA;	38	71	141	5	5	4	4.48	9.52	13.5	0.57	0.6	0.48	9.17	0.55	4.18459	up	1.08776e-13	3.72029e-12	yes
TRINITY_DN26119_c1_g1	308	TRINITY_DN26119_c1_g1_i1	-	-	-	-	-	-	-	-	-	-	25	64	50	1	4	3	14.68	40.38	24.73	0.52	2.15	1.74	26.6	1.47	4.18239	up	1.31096e-10	3.00338e-09	yes
TRINITY_DN18662_c0_g1	374	TRINITY_DN18662_c0_g1_i1;TRINITY_DN18662_c0_g1_i2	-	-	-	-	-	-	-	-	-	-	76	29	51	4	1	4	26.16	10.75	15.02	1.34	0.34	1.5	17.31	1.06	4.1701	up	3.11365e-11	7.73253e-10	yes
TRINITY_DN30447_c0_g2	408	TRINITY_DN30447_c0_g2_i1	-	-	-	-	-	-	-	-	-	-	51	9	29	1	2	2	13.62	2.6	6.46	0.24	0.49	0.53	7.56	0.42	4.15975	up	2.13828e-07	3.24973e-06	yes
TRINITY_DN27393_c1_g1	733	TRINITY_DN27393_c1_g1_i1;TRINITY_DN27393_c1_g1_i2	-	-	-	-	-	-	-	-	-	-	39	69	93	3.03	6	3.02	4.54	9.02	10.55	0.23	0.78	0.35	8.04	0.45	4.12011	up	2.8036e-14	1.02724e-12	yes
TRINITY_DN16382_c0_g2	645	TRINITY_DN16382_c0_g2_i1	-	-	-	-	-	-	-	-	-	-	56	10	72	4	1	3	6.03	1.16	6.38	0.38	0.1	0.32	4.52	0.27	4.09695	up	6.79073e-08	1.11361e-06	yes
TRINITY_DN1832_c0_g1	951	TRINITY_DN1832_c0_g1_i1	-	-	-	-	-	-	-	-	-	-	60	39	46	5	3	1	3.64	2.56	2.29	0.26	0.17	0.06	2.83	0.16	4.08381	up	8.48604e-13	2.60879e-11	yes
TRINITY_DN22104_c0_g5	1743	TRINITY_DN22104_c0_g5_i1;TRINITY_DN22104_c0_g5_i2	unknown [Picea sitchensis]	ADT1	Arogenate dehydratase/prephenate dehydratase 1, chloroplastic OS=Arabidopsis thaliana GN=ADT1 PE=1 SV=1	GO:0004664(prephenate dehydratase activity);GO:0009094(L-phenylalanine biosynthetic process);GO:0009507(chloroplast);GO:0009570(chloroplast stroma);GO:0016597(amino acid binding);GO:0047769(arogenate dehydratase activity)	COG0077(Prephenate dehydratase)	K05359	arogenate/prephenate dehydratase	EC:4.2.1.91 4.2.1.51	ppp01230(Biosynthesis of amino acids);ppp00400(Phenylalanine, tyrosine and tryptophan biosynthesis)	A9RP56.1 PF00800.16;PDT;	122	162	119	9	6	11	9.92	11.44	5.9	1.17	1.62	0.62	9.09	1.14	4.07172	up	2.34732e-20	1.4988e-18	yes
TRINITY_DN31720_c0_g4	1156	TRINITY_DN31720_c0_g4_i1;TRINITY_DN31720_c0_g4_i2;TRINITY_DN31720_c0_g4_i3	-	-	-	-	-	-	-	-	-	-	264	257	432	10	21	29	13.1	15.64	21.9	0.44	0.98	1.44	16.88	0.95	4.05964	up	4.01635e-29	5.19023e-27	yes
TRINITY_DN28799_c3_g2	323	TRINITY_DN28799_c3_g2_i1;TRINITY_DN28799_c3_g2_i2	-	-	-	-	-	-	-	-	-	-	34	52.77	57	3	3	3	19.99	31.91	28.34	1.7	1.74	1.88	26.75	1.77	4.05571	up	3.27583e-13	1.05832e-11	yes
TRINITY_DN29204_c0_g2	1457	TRINITY_DN29204_c0_g2_i1;TRINITY_DN29204_c0_g2_i2;TRINITY_DN29204_c0_g2_i3;TRINITY_DN29204_c0_g2_i4;TRINITY_DN29204_c0_g2_i5;TRINITY_DN29204_c0_g2_i6;TRINITY_DN29204_c0_g2_i7	-	-	-	-	-	-	-	-	-	-	162	218	339	11	25	10	8.48	13.91	17.66	0.62	1.44	0.56	13.35	0.87	4.0495	up	3.11748e-24	2.91248e-22	yes
TRINITY_DN12420_c0_g5	1049	TRINITY_DN12420_c0_g5_i1	-	-	-	-	-	-	-	-	-	-	28	26	62	1	4	2	1.49	1.5	2.7	0.05	0.2	0.1	1.9	0.12	4.0475	up	7.27879e-11	1.7415e-09	yes
TRINITY_DN30120_c0_g5	1581	TRINITY_DN30120_c0_g5_i1;TRINITY_DN30120_c0_g5_i2	-	-	-	-	-	-	-	-	-	-	35	36	127	2	5	5	1.18	1.25	3.32	0.06	0.15	0.18	1.92	0.13	4.02892	up	1.17405e-10	2.71567e-09	yes
TRINITY_DN26879_c0_g4	414	TRINITY_DN26879_c0_g4_i1	hypothetical protein POPTR_0016s07700g [Populus trichocarpa]	-	-	-	ENOG4111DEP(NA)	-	-	-	-	-	20	21	24	0	1	3	5.15	5.85	5.15	0	0.24	0.77	5.38	0.34	4.00549	up	1.43611e-08	2.5957e-07	yes
TRINITY_DN516_c0_g1	1327	TRINITY_DN516_c0_g1_i1	LRR receptor-like serine/threonine-protein kinase FLS2 precursor [Vitis vinifera]	FLS2	LRR receptor-like serine/threonine-protein kinase FLS2 OS=Arabidopsis thaliana GN=FLS2 PE=1 SV=1	GO:0004674(protein serine/threonine kinase activity);GO:0004675(transmembrane receptor protein serine/threonine kinase activity);GO:0005515(protein binding);GO:0005524(ATP binding);GO:0005768(endosome);GO:0005886(plasma membrane);GO:0006468(protein phosphorylation);GO:0006898(receptor-mediated endocytosis);GO:0007169(transmembrane receptor protein tyrosine kinase signaling pathway);GO:0010008(end…	COG4886(leucine Rich Repeat)	K13420	LRR receptor-like serine/threonine-protein kinase FLS2	EC:2.7.11.1	vvi04626(Plant-pathogen interaction)	F6HMH8.1 PF00069.23;Pkinase;	39	94	41	9	1	2	1.54	4.02	1.32	0.31	0.04	0.08	2.29	0.14	3.99184	up	3.89127e-09	7.49129e-08	yes
TRINITY_DN13274_c0_g1	939	TRINITY_DN13274_c0_g1_i1	unknown [Picea sitchensis]	CAISE5	Glucose and ribitol dehydrogenase OS=Daucus carota GN=CAISE5 PE=2 SV=1	GO:0009507(chloroplast);GO:0016491(oxidoreductase activity);GO:0055114(oxidation-reduction process)	COG1028(Dehydrogenase reductase)	K11147	dehydrogenase/reductase SDR family member 4	EC:1.1.-.-	pop04146(Peroxisome)	K4B0S2.1 PF13561.4;adh_short_C2;	186	234	144	10	15	15	11.49	15.64	7.28	0.54	0.85	0.91	11.47	0.77	3.95642	up	2.71739e-21	1.86764e-19	yes
TRINITY_DN18571_c0_g1	1424	TRINITY_DN18571_c0_g1_i1;TRINITY_DN18571_c0_g1_i2;TRINITY_DN18571_c0_g1_i3;TRINITY_DN18571_c0_g1_i4;TRINITY_DN18571_c0_g1_i5;TRINITY_DN18571_c0_g1_i6;TRINITY_DN18571_c0_g1_i7;TRINITY_DN18571_c0_g1_i8;TRINITY_DN18571_c0_g1_i9	PREDICTED: O-acyltransferase WSD1 [Amborella trichopoda]	WSD1	O-acyltransferase WSD1 OS=Arabidopsis thaliana GN=WSD1 PE=2 SV=1	GO:0004144(diacylglycerol O-acyltransferase activity);GO:0005886(plasma membrane);GO:0019432(triglyceride biosynthetic process);GO:0047196(long-chain-alcohol O-fatty-acyltransferase activity)	ENOG410ZYUM(O-acyltransferase (WSD1-like))	K15406	wax-ester synthase / diacylglycerol O-acyltransferase	EC:2.3.1.75 2.3.1.20	brp00073(Cutin, suberine and wax biosynthesis)	W1Q132.1 PF03007.14;WES_acyltransf;	87	110	89	8	7	5	8.23	12.98	6.37	0.28	0.28	0.88	9.19	0.48	3.95134	up	4.17494e-18	2.13506e-16	yes
TRINITY_DN22242_c1_g3	2671	TRINITY_DN22242_c1_g3_i1	PREDICTED: LOW QUALITY PROTEIN: uncharacterized protein LOC101508457 [Cicer arietinum]	Tf2-12	Transposon Tf2-12 polyprotein OS=Schizosaccharomyces pombe (strain 972 / ATCC 24843) GN=Tf2-12 PE=3 SV=1	GO:0005415(nucleoside:sodium symporter activity);GO:0005887(integral component of plasma membrane)	COG2801(Retrotransposon protein)	K12819	pre-mRNA-processing factor SLU7	-	mdm03040(Spliceosome)	A0A061FIS1.1 PF00078.25;RVT_1;	95.24	131.02	149.17	12.78	8	4.62	1.67	2.49	2.14	0.19	0.13	0.08	2.1	0.13	3.94812	up	2.39936e-20	1.52745e-18	yes
TRINITY_DN23223_c2_g2	653	TRINITY_DN23223_c2_g2_i1	-	-	-	-	-	-	-	-	-	-	11	33	48	2	4	0	1.16	3.77	4.17	0.18	0.39	0	3.03	0.19	3.9459	up	6.2952e-08	1.03787e-06	yes
TRINITY_DN31396_c2_g2	903	TRINITY_DN31396_c2_g2_i1	PREDICTED: pentatricopeptide repeat-containing protein At1g05750, chloroplastic-like [Jatropha curcas]	-	-	-	-	-	-	-	-	-	16	32	27	0	4	1	1.04	2.26	1.44	0	0.24	0.06	1.58	0.1	3.93423	up	4.47804e-08	7.52067e-07	yes
TRINITY_DN28987_c0_g2	863	TRINITY_DN28987_c0_g2_i1;TRINITY_DN28987_c0_g2_i2;TRINITY_DN28987_c0_g2_i3	PREDICTED: probable ADP-ribosylation factor GTPase-activating protein AGD11 [Amborella trichopoda]	CAR9	Protein C2-DOMAIN ABA-RELATED 9 OS=Arabidopsis thaliana GN=CAR9 PE=2 SV=1	GO:0009738(abscisic acid-activated signaling pathway);GO:0009789(positive regulation of abscisic acid-activated signaling pathway);GO:0046872(metal ion binding)	COG5038(Domain-Containing protein)	K12486	stromal membrane-associated protein	-	pvu04144(Endocytosis)	K4B551.1 PF00168.28;C2;	348	192	404	25	22	19	25.29	15.2	24.59	1.52	1.41	1.3	21.69	1.41	3.92346	up	2.64358e-30	3.61083e-28	yes
TRINITY_DN17490_c0_g1	2743	TRINITY_DN17490_c0_g1_i1	PREDICTED: CSC1-like protein RXW8 [Amborella trichopoda]	At1g10090	CSC1-like protein At1g10090 OS=Arabidopsis thaliana GN=At1g10090 PE=1 SV=1	GO:0003674(molecular_function);GO:0005576(extracellular region);GO:0006811(ion transport);GO:0016021(integral component of membrane)	COG5594(transmembrane protein 63C)	-	-	-	-	U5CV75.1 PF02714.13;RSN1_7TM;	665	655	826	58	47	50	11.36	12.11	11.5	0.86	0.74	0.83	11.66	0.81	3.89922	up	6.59883e-61	3.3907e-58	yes
TRINITY_DN27826_c0_g5	1010	TRINITY_DN27826_c0_g5_i1	PREDICTED: putative receptor protein kinase ZmPK1 [Cucumis melo]	At1g34300	G-type lectin S-receptor-like serine/threonine-protein kinase At1g34300 OS=Arabidopsis thaliana GN=At1g34300 PE=2 SV=1	GO:0004674(protein serine/threonine kinase activity);GO:0005886(plasma membrane);GO:0006468(protein phosphorylation)	COG0515(Serine Threonine protein kinase)	K00276	primary-amine oxidase	EC:1.4.3.21	sly00260(Glycine, serine and threonine metabolism);sly00350(Tyrosine metabolism);sly00360(Phenylalanine metabolism);sly00410(beta-Alanine metabolism);sly00950(Isoquinoline alkaloid biosynthesis);sly00960(Tropane, piperidine and pyridine alkaloid biosynthesis)	A0A0A0LDL3.1 PF00069.23;Pkinase;	32	41	26	1.7	3.43	2.05	1.79	2.49	1.19	0.08	0.18	0.11	1.82	0.12	3.89744	up	2.70878e-10	6.04532e-09	yes
TRINITY_DN28341_c2_g2	439	TRINITY_DN28341_c2_g2_i1	-	-	-	-	-	-	-	-	-	-	28.06	79.18	61.2	1.11	6	5.01	6.29	19.19	11.41	0.22	1.23	1.12	12.3	0.86	3.89064	up	2.98813e-10	6.63444e-09	yes
TRINITY_DN27895_c2_g2	2078	TRINITY_DN27895_c2_g2_i1;TRINITY_DN27895_c2_g2_i2;TRINITY_DN27895_c2_g2_i3	PREDICTED: kinesin-like protein KIFC3 isoform X1 [Musa acuminata subsp. malaccensis]	KIN14R	Kinesin-like protein KIN-14R OS=Arabidopsis thaliana GN=KIN14R PE=2 SV=1	GO:0003777(microtubule motor activity);GO:0005871(kinesin complex);GO:0007018(microtubule-based movement);GO:0016887(ATPase activity)	COG5059(Kinesin family member)	K01188	beta-glucosidase	EC:3.2.1.21	nnu00500(Starch and sucrose metabolism);nnu00460(Cyanoamino acid metabolism);nnu00940(Phenylpropanoid biosynthesis)	K7MM86.1 PF16796.3;Microtub_bd;	147	123	268	6	19	13	6.27	4.74	6.79	0.23	1.54	0.84	5.93	0.87	3.88299	up	7.70124e-20	4.65547e-18	yes
TRINITY_DN31397_c1_g1	375	TRINITY_DN31397_c1_g1_i1	PrMC3 [Pinus radiata]	CXE1	Carboxylesterase 1 OS=Actinidia eriantha GN=CXE1 PE=1 SV=1	GO:0005634(nucleus);GO:0008152(metabolic process);GO:0052689(carboxylic ester hydrolase activity)	COG0657(alpha beta hydrolase fold-3 domain protein)	K14493	gibberellin receptor GID1	EC:3.-.-.-	smo04075(Plant hormone signal transduction)	F6H317.1 PF07859.11;Abhydrolase_3;	273.85	130	188	17	18	10	91.12	46.67	52.34	5.04	5.49	3.31	63.38	4.61	3.835	up	1.35639e-20	8.89731e-19	yes
TRINITY_DN26154_c4_g1	1007	TRINITY_DN26154_c4_g1_i1;TRINITY_DN26154_c4_g1_i2;TRINITY_DN26154_c4_g1_i3	Os11g0114800, partial [Oryza sativa Japonica Group]	-	-	-	ENOG410Z7Z7(Pentatricopeptide repeat-containing protein)	-	-	-	-	-	139	166	149	12	13	10	8.62	10.98	9.54	1.28	1.5	1.22	9.71	1.33	3.81544	up	8.76253e-23	6.95236e-21	yes
TRINITY_DN31584_c1_g6	286	TRINITY_DN31584_c1_g6_i1	hypothetical protein AMTR_s00038p00222880 [Amborella trichopoda]	UGT85A23	7-deoxyloganetin glucosyltransferase OS=Catharanthus roseus GN=UGT85A23 PE=1 SV=1	GO:0009813(flavonoid biosynthetic process);GO:0043231(intracellular membrane-bounded organelle);GO:0052696(flavonoid glucuronidation);GO:0080043(quercetin 3-O-glucosyltransferase activity);GO:0080044(quercetin 7-O-glucosyltransferase activity)	COG1819(Transferase)	K04628	2-hydroxyacylsphingosine 1-beta-galactosyltransferase	EC:2.4.1.45	gmx00565(Ether lipid metabolism);gmx00600(Sphingolipid metabolism)	A0A067KAD5.1 PF00201.16;UDPGT;	48	13	65	2	3	4	35.09	10.19	40.11	1.31	2.01	2.88	28.46	2.07	3.80726	up	2.63685e-08	4.58549e-07	yes
TRINITY_DN23211_c2_g1	246	TRINITY_DN23211_c2_g1_i1	-	-	-	-	-	-	-	-	-	-	11	53.51	41	2	4	2	12.42	64.55	39.12	2.03	4.11	2.19	38.7	2.78	3.79438	up	1.12809e-07	1.79273e-06	yes
TRINITY_DN31057_c0_g1	1514	TRINITY_DN31057_c0_g1_i1;TRINITY_DN31057_c0_g1_i10;TRINITY_DN31057_c0_g1_i11;TRINITY_DN31057_c0_g1_i2;TRINITY_DN31057_c0_g1_i3;TRINITY_DN31057_c0_g1_i4;TRINITY_DN31057_c0_g1_i5;TRINITY_DN31057_c0_g1_i6;TRINITY_DN31057_c0_g1_i7;TRINITY_DN31057_c0_g1_i8;TRINITY_DN31057_c0_g1_i9	-	-	-	-	-	-	-	-	-	-	434	327	576	23	31	49	22.05	20.14	27.18	1.08	1.42	2.88	23.12	1.79	3.77482	up	2.14787e-32	3.06974e-30	yes
TRINITY_DN31708_c3_g1	1274	TRINITY_DN31708_c3_g1_i1;TRINITY_DN31708_c3_g1_i2;TRINITY_DN31708_c3_g1_i3;TRINITY_DN31708_c3_g1_i4;TRINITY_DN31708_c3_g1_i5;TRINITY_DN31708_c3_g1_i6;TRINITY_DN31708_c3_g1_i7;TRINITY_DN31708_c3_g1_i8	hypothetical protein LR48_Vigan10g278400 [Vigna angularis]	-	-	-	-	K13459	disease resistance protein RPS2	-	pxb04626(Plant-pathogen interaction)	-	360	334	589	26	44	30	21.58	22.31	29.63	0.94	13.22	3.71	24.51	5.96	3.76521	up	4.63241e-36	8.84709e-34	yes
TRINITY_DN23144_c1_g6	744	TRINITY_DN23144_c1_g6_i1	taxadiene 5-alpha hydroxylase [Taxus wallichiana var. chinensis]	-	Taxadiene 5-alpha hydroxylase OS=Taxus cuspidata PE=1 SV=2	GO:0036239(taxoid 7beta-hydroxylase activity);GO:0042616(paclitaxel metabolic process);GO:0043231(intracellular membrane-bounded organelle);GO:0055114(oxidation-reduction process)	-	-	-	-	-	-	382	504.57	515.85	37	37	37.77	32.9	47.02	36.47	2.77	2.92	3.19	38.8	2.96	3.76178	up	1.74047e-41	4.47155e-39	yes
TRINITY_DN26263_c2_g5	786	TRINITY_DN26263_c2_g5_i1;TRINITY_DN26263_c2_g5_i2;TRINITY_DN26263_c2_g5_i3	5-alpha-taxadienol-10-beta-hydroxylase [Taxus wallichiana var. chinensis]	CYP725A1	Taxane 10-beta-hydroxylase OS=Taxus cuspidata GN=CYP725A1 PE=1 SV=1	GO:0036203(taxoid 14-beta-hydroxylase activity);GO:0042616(paclitaxel metabolic process);GO:0043231(intracellular membrane-bounded organelle);GO:0055114(oxidation-reduction process)	COG2124(Cytochrome p450)	K09843	(+)-abscisic acid 8'-hydroxylase	EC:1.14.13.93	egr00906(Carotenoid biosynthesis)	A0A067LFY1.1 PF00067.20;p450;	22	34	36	2	1	4	2.78	3.74	3.08	0.41	0.21	0.91	3.2	0.51	3.75181	up	2.49031e-09	4.92606e-08	yes
TRINITY_DN26512_c1_g3	524	TRINITY_DN26512_c1_g3_i1	-	-	-	-	-	-	-	-	-	-	57	40	41	1	6	4	8.84	6.71	5.25	0.14	0.85	0.61	6.93	0.53	3.7331	up	3.76887e-11	9.30618e-10	yes
TRINITY_DN23624_c0_g2	361	TRINITY_DN23624_c0_g2_i1;TRINITY_DN23624_c0_g2_i2	PREDICTED: LRR receptor-like serine/threonine-protein kinase FLS2 [Pyrus x bretschneideri]	-	-	-	-	-	-	-	-	-	32	30	41	2	3	3	11.83	11.96	13.07	1.44	1.41	1.1	12.29	1.32	3.72937	up	3.46341e-11	8.58139e-10	yes
TRINITY_DN31550_c1_g1	1178	TRINITY_DN31550_c1_g1_i1;TRINITY_DN31550_c1_g1_i2;TRINITY_DN31550_c1_g1_i3;TRINITY_DN31550_c1_g1_i4;TRINITY_DN31550_c1_g1_i5;TRINITY_DN31550_c1_g1_i6	putative NBS-LRR protein G8029, partial [Pinus monticola]	-	TMV resistance protein N OS=Nicotiana glutinosa GN=N PE=1 SV=1	GO:0005524(ATP binding);GO:0006952(defense response);GO:0007165(signal transduction);GO:0043531(ADP binding)	ENOG4112BMQ(TMV resistance protein N-like)	K03283	heat shock 70kDa protein 1/8	-	mtr03040(Spliceosome);mtr04141(Protein processing in endoplasmic reticulum);mtr04144(Endocytosis)	W1NGT2.1 PF00931.20;NB-ARC;	361	311	500	33	32.65	29	22.18	25.55	26.92	6.63	6.35	4.02	24.88	5.67	3.71733	up	8.19641e-40	1.90201e-37	yes
TRINITY_DN22718_c0_g5	551	TRINITY_DN22718_c0_g5_i1	-	-	-	-	-	-	-	-	-	-	20	35	20	4	1	1	2.82	5.35	2.33	0.5	0.13	0.14	3.5	0.26	3.7134	up	1.17247e-07	1.85779e-06	yes
TRINITY_DN28302_c1_g5	1051	TRINITY_DN28302_c1_g5_i1;TRINITY_DN28302_c1_g5_i2;TRINITY_DN28302_c1_g5_i3	-	-	-	-	-	-	-	-	-	-	58	83	64	0	13	4	4.77	7.45	2.88	0	0.77	0.28	5.03	0.35	3.70604	up	4.93159e-10	1.06429e-08	yes
TRINITY_DN27362_c0_g3	820	TRINITY_DN27362_c0_g3_i1;TRINITY_DN27362_c0_g3_i2	putative LRR receptor-like serine/threonine-protein kinase [Morus notabilis]	-	-	-	-	-	-	-	-	-	29	70.33	33	0	6	5	2.16	5.68	2.02	0	0.43	0.37	3.29	0.27	3.69603	up	8.18662e-08	1.33321e-06	yes
TRINITY_DN31721_c4_g2	364	TRINITY_DN31721_c4_g2_i1;TRINITY_DN31721_c4_g2_i2;TRINITY_DN31721_c4_g2_i3	hypothetical protein JCGZ_04585 [Jatropha curcas]	EFR	LRR receptor-like serine/threonine-protein kinase EFR OS=Arabidopsis thaliana GN=EFR PE=1 SV=1	GO:0004672(protein kinase activity);GO:0004674(protein serine/threonine kinase activity);GO:0005524(ATP binding);GO:0005886(plasma membrane);GO:0006468(protein phosphorylation);GO:0016021(integral component of membrane)	COG4886(leucine Rich Repeat)	K13420	LRR receptor-like serine/threonine-protein kinase FLS2	EC:2.7.11.1	jcu04626(Plant-pathogen interaction)	M1CUD8.1 PF08263.10;LRRNT_2;	31	29	52	7	0	2	11.89	11.3	16.32	9.23	0	2.82	13.17	4.02	3.6728	up	1.44941e-09	2.95649e-08	yes
TRINITY_DN27710_c1_g1	3393	TRINITY_DN27710_c1_g1_i1;TRINITY_DN27710_c1_g1_i2;TRINITY_DN27710_c1_g1_i3;TRINITY_DN27710_c1_g1_i4;TRINITY_DN27710_c1_g1_i5;TRINITY_DN27710_c1_g1_i6;TRINITY_DN27710_c1_g1_i7	hypothetical protein SELMODRAFT_425291 [Selaginella moellendorffii]	-	-	-	COG4886(leucine Rich Repeat)	-	-	-	-	-	522	442	593	44	45	43	11.46	11.04	10.26	0.54	0.63	0.63	10.92	0.6	3.66667	up	2.10125e-47	7.19794e-45	yes
TRINITY_DN26048_c0_g2	2779	TRINITY_DN26048_c0_g2_i1;TRINITY_DN26048_c0_g2_i2;TRINITY_DN26048_c0_g2_i3;TRINITY_DN26048_c0_g2_i4;TRINITY_DN26048_c0_g2_i5;TRINITY_DN26048_c0_g2_i6	12-oxophytodienoate reductase 3 [Triticum urartu]	OPR7	12-oxophytodienoate reductase 7 OS=Oryza sativa subsp. japonica GN=OPR7 PE=2 SV=1	GO:0003959(NADPH dehydrogenase activity);GO:0005777(peroxisome);GO:0009695(jasmonic acid biosynthetic process);GO:0016629(12-oxophytodienoate reductase activity);GO:0031408(oxylipin biosynthetic process)	COG1902(NADH flavin oxidoreductase, NADH oxidase)	K05894	12-oxophytodienoic acid reductase	EC:1.3.1.42	obr00592(alpha-Linolenic acid metabolism)	M7Z8M6.1 PF00724.18;Oxidored_FMN;	288	358	325	25	37	22	8.7	11.56	8.37	0.39	0.58	0.4	9.54	0.46	3.65954	up	1.37451e-30	1.91376e-28	yes
TRINITY_DN20464_c0_g1	402	TRINITY_DN20464_c0_g1_i1;TRINITY_DN20464_c0_g1_i10;TRINITY_DN20464_c0_g1_i11;TRINITY_DN20464_c0_g1_i2;TRINITY_DN20464_c0_g1_i3;TRINITY_DN20464_c0_g1_i4;TRINITY_DN20464_c0_g1_i5;TRINITY_DN20464_c0_g1_i6;TRINITY_DN20464_c0_g1_i7;TRINITY_DN20464_c0_g1_i8;TRINITY_DN20464_c0_g1_i9	PREDICTED: beta-glucosidase 13-like [Elaeis guineensis]	BGLU24	Beta-glucosidase 24 OS=Oryza sativa subsp. japonica GN=BGLU24 PE=2 SV=1	GO:0008422(beta-glucosidase activity);GO:0009651(response to salt stress);GO:0009725(response to hormone);GO:0019762(glucosinolate catabolic process)	COG2723(beta-glucosidase)	K01188	beta-glucosidase	EC:3.2.1.21	egu00500(Starch and sucrose metabolism);egu00460(Cyanoamino acid metabolism);egu00940(Phenylpropanoid biosynthesis)	W1PU96.1 PF00232.16;Glyco_hydro_1;	361.52	55	248.95	13	23.36	20.59	190.52	34.93	113.3	15.11	19.9	14.94	112.92	16.65	3.62798	up	1.21672e-10	2.80236e-09	yes
TRINITY_DN26054_c2_g3	1019	TRINITY_DN26054_c2_g3_i1	PREDICTED: protein krasavietz-like [Brachypodium distachyon]	-	-	GO:0003743(translation initiation factor activity);GO:0006446(regulation of translational initiation)	ENOG410XR08(Basic leucine zipper and W2)	K01187	alpha-glucosidase	EC:3.2.1.20	mtr00052(Galactose metabolism);mtr00500(Starch and sucrose metabolism)	-	20	36	119.11	1	7	6	1.11	2.16	5.4	0.05	0.36	0.33	2.89	0.25	3.6232	up	2.24245e-07	3.38421e-06	yes
TRINITY_DN24605_c0_g1	1016	TRINITY_DN24605_c0_g1_i1	-	-	-	-	-	-	-	-	-	-	26	19	79	3	5	2	1.44	1.14	3.59	0.14	0.25	0.11	2.06	0.17	3.62127	up	3.22928e-08	5.53103e-07	yes
TRINITY_DN31173_c1_g2	615	TRINITY_DN31173_c1_g2_i1;TRINITY_DN31173_c1_g2_i2	unknown [Picea sitchensis]	-	-	GO:0005737(cytoplasm);GO:0005783(endoplasmic reticulum);GO:0006952(defense response);GO:0007165(signal transduction);GO:0016021(integral component of membrane)	-	K01115	phospholipase D1/2	EC:3.1.4.4	fve00564(Glycerophospholipid metabolism);fve00565(Ether lipid metabolism);fve04144(Endocytosis)	V4MS84.1 PF01582.18;TIR;	15	21	38	3	0	3	1.79	2.75	3.64	0.39	0	0.44	2.73	0.28	3.61698	up	1.46384e-07	2.28094e-06	yes
TRINITY_DN24899_c0_g1	1146	TRINITY_DN24899_c0_g1_i1;TRINITY_DN24899_c0_g1_i2	PREDICTED: uncharacterized protein LOC105172091 [Sesamum indicum]	EP3	Endochitinase EP3 OS=Arabidopsis thaliana GN=EP3 PE=1 SV=1	GO:0000272(polysaccharide catabolic process);GO:0004568(chitinase activity);GO:0005576(extracellular region);GO:0005618(cell wall);GO:0006032(chitin catabolic process);GO:0006952(defense response);GO:0008061(chitin binding);GO:0009611(response to wounding);GO:0009617(response to bacterium);GO:0009626(plant-type hypersensitive response);GO:0010262(somatic embryogenesis);GO:0016998(cell wall macrom…	COG3979(chitinase)	K01183	chitinase	EC:3.2.1.14	sind00520(Amino sugar and nucleotide sugar metabolism)	U5DDN8.1 PF00187.17;Chitin_bind_1;	173	155	205	17	17	13	8.25	8	8	0.7	0.74	0.6	8.08	0.68	3.60534	up	4.40732e-25	4.40345e-23	yes
TRINITY_DN27959_c0_g2	889	TRINITY_DN27959_c0_g2_i1	unknown [Picea sitchensis]	-	-	-	-	-	-	-	-	-	58	66	96	10	3	6	3.86	4.76	5.24	0.58	0.18	0.39	4.62	0.38	3.60469	up	3.71601e-14	1.34106e-12	yes
TRINITY_DN31991_c0_g1	1082	TRINITY_DN31991_c0_g1_i1	unknown [Picea sitchensis]	-	Secoisolariciresinol dehydrogenase (Fragment) OS=Forsythia intermedia PE=1 SV=1	GO:0005737(cytoplasm);GO:0016491(oxidoreductase activity);GO:0055114(oxidation-reduction process)	COG1028(Dehydrogenase reductase)	K09841	xanthoxin dehydrogenase	EC:1.1.1.288	atr00906(Carotenoid biosynthesis)	W1PBJ4.1 PF13561.4;adh_short_C2;	114	591	77	23	25	27	5.83	32.72	3.22	1.02	1.17	1.35	13.92	1.18	3.59902	up	9.86459e-08	1.58753e-06	yes
TRINITY_DN23780_c0_g2	1661	TRINITY_DN23780_c0_g2_i1;TRINITY_DN23780_c0_g2_i2;TRINITY_DN23780_c0_g2_i3	unknown [Picea sitchensis]	ARGAH1	Arginase 1, mitochondrial OS=Arabidopsis thaliana GN=ARGAH1 PE=2 SV=1	GO:0000050(urea cycle);GO:0004053(arginase activity);GO:0005739(mitochondrion);GO:0006527(arginine catabolic process);GO:0006595(polyamine metabolic process);GO:0008783(agmatinase activity);GO:0009507(chloroplast);GO:0042742(defense response to bacterium);GO:0050897(cobalt ion binding)	COG0010(hydrolase activity, acting on carbon-nitrogen (but not peptide) bonds, in linear amidines)	K01476	arginase	EC:3.5.3.1	pper01230(Biosynthesis of amino acids);pper00220(Arginine biosynthesis);pper00330(Arginine and proline metabolism)	A0A0E0P4E4.1 PF00491.19;Arginase;	4229	2474	13355	703	323	634	191.07	119.11	513.07	24.68	13.39	23.36	274.42	20.48	3.59781	up	1.41169e-15	5.91565e-14	yes
TRINITY_DN480_c0_g1	432	TRINITY_DN480_c0_g1_i1	PREDICTED: protein GAST1-like [Ipomoea nil]	GASA6	Gibberellin-regulated protein 6 OS=Arabidopsis thaliana GN=GASA6 PE=3 SV=1	GO:0003674(molecular_function);GO:0005576(extracellular region);GO:0009739(response to gibberellin);GO:0009740(gibberellic acid mediated signaling pathway);GO:0009744(response to sucrose);GO:0009749(response to glucose);GO:0009750(response to fructose);GO:0080167(response to karrikin)	-	K03860	phosphatidylinositol glycan, class Q	-	nnu00563(Glycosylphosphatidylinositol(GPI)-anchor biosynthesis)	M0RR25.1 PF02704.12;GASA;	27	2	72	2	4	2	6.28	0.5	13.93	0.41	0.85	0.46	6.9	0.57	3.59644	up	9.12588e-05	0.000866076	yes
TRINITY_DN23810_c1_g2	1482	TRINITY_DN23810_c1_g2_i1	taxoid-O-acetyltransferase [Taxus cuspidata]	TAX10	3'-N-debenzoyl-2'-deoxytaxol N-benzoyltransferase OS=Taxus canadensis GN=TAX10 PE=1 SV=1	GO:0005737(cytoplasm);GO:0016740(transferase activity);GO:0090430(caffeoyl-CoA: alcohol caffeoyl transferase activity);GO:0090431(alkyl caffeate ester biosynthetic process)	ENOG410YDJK(benzyl alcohol O-benzoyltransferase-like)	K15400	omega-hydroxypalmitate O-feruloyl transferase	EC:2.3.1.188	egu00073(Cutin, suberine and wax biosynthesis)	G7JKY1.1 PF02458.13;Transferase;	107	42	822	21	38	19	3.7	1.57	23.2	0.63	1.2	0.64	9.49	0.82	3.58844	up	1.73066e-06	2.28019e-05	yes
TRINITY_DN31708_c3_g3	397	TRINITY_DN31708_c3_g3_i1	-	-	-	-	-	-	-	-	-	-	56	60	77	6	7	4.17	16.03	18.54	18.39	1.53	1.84	1.19	17.65	1.52	3.58676	up	1.52183e-14	5.72172e-13	yes
TRINITY_DN27769_c0_g1	1132	TRINITY_DN27769_c0_g1_i1;TRINITY_DN27769_c0_g1_i2	-	-	-	-	-	-	-	-	-	-	91	117	136	9	7	15	4.45	6.7	5.57	0.44	0.38	0.94	5.57	0.59	3.55844	up	3.58111e-17	1.70605e-15	yes
TRINITY_DN29023_c1_g3	798	TRINITY_DN29023_c1_g3_i1;TRINITY_DN29023_c1_g3_i2	-	-	-	-	-	-	-	-	-	-	42.78	57.45	53.97	2.04	7.18	5.08	7.11	12.64	3.44	0.14	0.51	0.39	7.73	0.35	3.54666	up	9.68192e-12	2.54501e-10	yes
TRINITY_DN29619_c0_g1	536	TRINITY_DN29619_c0_g1_i1;TRINITY_DN29619_c0_g1_i2;TRINITY_DN29619_c0_g1_i3	-	-	-	-	-	-	-	-	-	-	37	32	42	3	7	0	10.83	16.28	10.17	0.39	3.94	0	12.43	1.44	3.54494	up	1.10252e-09	2.28125e-08	yes
TRINITY_DN31558_c0_g1	348	TRINITY_DN31558_c0_g1_i1;TRINITY_DN31558_c0_g1_i2;TRINITY_DN31558_c0_g1_i3	-	-	-	-	-	-	-	-	-	-	39	17	47	3	3	3	18.11	9.76	17.98	1.97	2.01	2.16	15.28	2.05	3.54469	up	3.89713e-09	7.4959e-08	yes
TRINITY_DN31624_c2_g6	623	TRINITY_DN31624_c2_g6_i1	unknown [Picea sitchensis]	CSLE6	Cellulose synthase-like protein E6 OS=Oryza sativa subsp. japonica GN=CSLE6 PE=2 SV=1	GO:0009834(plant-type secondary cell wall biogenesis)	ENOG410Y931(cellulose synthase-like protein)	K00770	1,4-beta-D-xylan synthase	EC:2.4.2.24	obr00500(Starch and sucrose metabolism);obr00520(Amino sugar and nucleotide sugar metabolism)	A0A0J8BQH0.1 PF03552.12;Cellulose_synt;	31	22	38	4	1	3	3.53	2.71	3.57	0.4	0.1	0.34	3.27	0.28	3.54332	up	1.53078e-09	3.10779e-08	yes
TRINITY_DN29589_c1_g1	510	TRINITY_DN29589_c1_g1_i1;TRINITY_DN29589_c1_g1_i2	-	-	-	-	-	-	-	-	-	-	18	19	44	2	4	1	3.8	4.02	6.77	0.51	0.82	0.28	4.86	0.54	3.5363	up	3.99132e-08	6.73469e-07	yes
TRINITY_DN30770_c0_g1	4705	TRINITY_DN30770_c0_g1_i1;TRINITY_DN30770_c0_g1_i2	ABC transporter B family member 19 [Ananas comosus]	ABCB19	ABC transporter B family member 19 OS=Arabidopsis thaliana GN=ABCB19 PE=1 SV=1	GO:0016021(integral component of membrane);GO:0042626(ATPase activity, coupled to transmembrane movement of substances);GO:0055085(transmembrane transport)	COG1132((ABC) transporter)	K05658	ATP-binding cassette, subfamily B (MDR/TAP), member 1	EC:3.6.3.44	mus02010(ABC transporters)	A9TKP2.1 PF00664.21;ABC_membrane;	1201	1299	1457	131	144	97	11.53	13.47	11.38	1.09	1.26	0.9	12.13	1.08	3.53326	up	6.62236e-64	3.48578e-61	yes
TRINITY_DN28270_c0_g1	1014	TRINITY_DN28270_c0_g1_i1;TRINITY_DN28270_c0_g1_i10;TRINITY_DN28270_c0_g1_i11;TRINITY_DN28270_c0_g1_i12;TRINITY_DN28270_c0_g1_i13;TRINITY_DN28270_c0_g1_i14;TRINITY_DN28270_c0_g1_i15;TRINITY_DN28270_c0_g1_i16;TRINITY_DN28270_c0_g1_i2;TRINITY_DN28270_c0_g1_i3;TRINITY_DN28270_c0_g1_i4;TRINITY_DN28270_c0_g1_i5;TRINITY_DN28270_c0_g1_i6;TRINITY_DN28270_c0_g1_i7;TRINITY_DN28270_c0_g1_i8;TRINITY_DN28270_c…	-	-	-	-	-	-	-	-	-	-	371	547	585	29	61	51	41.94	64.19	45.12	1.9	5.7	4.2	50.42	3.93	3.52258	up	1.40317e-29	1.85778e-27	yes
TRINITY_DN26080_c1_g1	1245	TRINITY_DN26080_c1_g1_i1;TRINITY_DN26080_c1_g1_i2;TRINITY_DN26080_c1_g1_i3	peroxidase [Picea abies]	PNC1	Cationic peroxidase 1 OS=Arachis hypogaea GN=PNC1 PE=1 SV=2	GO:0004601(peroxidase activity);GO:0005515(protein binding);GO:0005576(extracellular region);GO:0005618(cell wall);GO:0005794(Golgi apparatus);GO:0005829(cytosol);GO:0006979(response to oxidative stress);GO:0009809(lignin biosynthetic process);GO:0010089(xylem development);GO:0020037(heme binding);GO:0042744(hydrogen peroxide catabolic process);GO:0046872(metal ion binding);GO:0048046(apoplast);G…	ENOG410YAKJ(peroxidase)	K00430	peroxidase	EC:1.11.1.7	atr00940(Phenylpropanoid biosynthesis)	W1PAP3.1 PF00141.21;peroxidase;	1801	782	1042	137	80	128	79.16	37.93	38.65	5.73	3.42	5.82	51.91	4.99	3.51678	up	2.61469e-26	2.84988e-24	yes
TRINITY_DN17155_c0_g1	1640	TRINITY_DN17155_c0_g1_i1	PREDICTED: cytochrome P450 86B1-like [Elaeis guineensis]	CYP86B1	Cytochrome P450 86B1 OS=Arabidopsis thaliana GN=CYP86B1 PE=2 SV=1	GO:0004497(monooxygenase activity);GO:0005506(iron ion binding);GO:0005783(endoplasmic reticulum);GO:0005789(endoplasmic reticulum membrane);GO:0009507(chloroplast);GO:0010345(suberin biosynthetic process);GO:0016021(integral component of membrane);GO:0016705(oxidoreductase activity, acting on paired donors, with incorporation or reduction of molecular oxygen);GO:0019825(oxygen binding);GO:002003…	COG2124(Cytochrome p450)	K15402	fatty acid omega-hydroxylase	EC:1.14.-.-	egu00073(Cutin, suberine and wax biosynthesis)	A0A067EPC3.1 PF00067.20;p450;	139	106	96	7	11	15	4.26	3.51	2.4	0.19	0.31	0.45	3.39	0.32	3.48481	up	2.60779e-15	1.06186e-13	yes
TRINITY_DN30800_c1_g2	279	TRINITY_DN30800_c1_g2_i1;TRINITY_DN30800_c1_g2_i2	-	-	-	-	-	-	-	-	-	-	57	67	52	5	7	5	47.14	59.3	36.7	3.95	5.45	3.97	47.71	4.46	3.48233	up	2.11639e-12	6.18841e-11	yes
TRINITY_DN27696_c1_g2	1297	TRINITY_DN27696_c1_g2_i1;TRINITY_DN27696_c1_g2_i2	peroxidase [Picea abies]	GSVIVT00023967001	Peroxidase 4 OS=Vitis vinifera GN=GSVIVT00023967001 PE=1 SV=1	GO:0004601(peroxidase activity);GO:0005515(protein binding);GO:0005576(extracellular region);GO:0005618(cell wall);GO:0005794(Golgi apparatus);GO:0005829(cytosol);GO:0006979(response to oxidative stress);GO:0009809(lignin biosynthetic process);GO:0010089(xylem development);GO:0020037(heme binding);GO:0042744(hydrogen peroxide catabolic process);GO:0046872(metal ion binding);GO:0048046(apoplast);G…	ENOG410YETZ(peroxidase)	K00430	peroxidase	EC:1.11.1.7	egu00940(Phenylpropanoid biosynthesis)	F6HC56.1 PF00141.21;peroxidase;	444	134	219	34	19	25	20.04	6.62	8.57	1.35	0.71	1.27	11.74	1.11	3.47603	up	3.00258e-14	1.09457e-12	yes
TRINITY_DN24050_c2_g5	1960	TRINITY_DN24050_c2_g5_i1	unknown [Picea sitchensis]	IAN9	Immune-associated nucleotide-binding protein 9 OS=Arabidopsis thaliana GN=IAN9 PE=2 SV=1	GO:0005525(GTP binding);GO:0005739(mitochondrion);GO:0009617(response to bacterium)	ENOG4111GYZ(gTPase, IMAP family member)	-	-	-	-	B9R8X8.1 PF04548.14;AIG1;	437	325	419	67	25	24	10.88	8.76	8.51	1.44	0.57	0.58	9.38	0.86	3.47014	up	4.14107e-22	3.05011e-20	yes
TRINITY_DN24443_c1_g3	1000	TRINITY_DN24443_c1_g3_i1;TRINITY_DN24443_c1_g3_i2;TRINITY_DN24443_c1_g3_i3	PREDICTED: upstream activation factor subunit spp27-like [Vigna angularis]	-	-	GO:0003674(molecular_function);GO:0005634(nucleus);GO:0008150(biological_process)	COG5531(SWI SNF related, matrix associated, actin dependent regulator of chromatin, subfamily d, member)	-	-	-	-	V7CL32.1 PF02201.16;SWIB;	77	61	91	8	4	10	5.24	4.26	4.91	0.67	0.38	1	4.8	0.68	3.45599	up	2.38807e-14	8.83997e-13	yes
TRINITY_DN23624_c0_g1	892	TRINITY_DN23624_c0_g1_i1;TRINITY_DN23624_c0_g1_i2;TRINITY_DN23624_c0_g1_i3;TRINITY_DN23624_c0_g1_i4;TRINITY_DN23624_c0_g1_i5;TRINITY_DN23624_c0_g1_i6;TRINITY_DN23624_c0_g1_i7;TRINITY_DN23624_c0_g1_i8	PREDICTED: receptor-like protein 12 [Fragaria vesca subsp. vesca]	-	-	-	-	-	-	-	-	D7LPN8.1 PF13855.4;LRR_8;	462	581	591	52	58	53	33.41	46.3	35.16	5.14	4.9	4.57	38.29	4.87	3.44409	up	3.27751e-41	8.32142e-39	yes
TRINITY_DN28282_c0_g5	711	TRINITY_DN28282_c0_g5_i1	ORF67g [Pinus koraiensis]	-	-	-	-	-	-	-	-	-	138	84	153	5	24	8	12.73	8.39	11.6	0.4	2.03	0.72	10.91	1.05	3.43393	up	6.6994e-13	2.07729e-11	yes
TRINITY_DN31313_c0_g3	916	TRINITY_DN31313_c0_g3_i1	-	-	-	-	-	-	-	-	-	-	41	20	66	4	5	3	2.62	1.38	3.45	0.22	0.29	0.19	2.48	0.23	3.43172	up	3.88996e-09	7.49129e-08	yes
TRINITY_DN28490_c1_g2	630	TRINITY_DN28490_c1_g2_i1;TRINITY_DN28490_c1_g2_i2;TRINITY_DN28490_c1_g2_i3	-	-	-	-	-	-	-	-	-	-	67	53	108	5	7	10	9.86	7.99	15.44	0.97	0.88	1.38	11.1	1.08	3.42754	up	1.95629e-13	6.51523e-12	yes
TRINITY_DN27984_c0_g3	1024	TRINITY_DN27984_c0_g3_i1;TRINITY_DN27984_c0_g3_i2;TRINITY_DN27984_c0_g3_i3;TRINITY_DN27984_c0_g3_i4;TRINITY_DN27984_c0_g3_i5	pollen major allergen No.121 isoform 1 [Cryptomeria japonica]	-	Xyloglucan endotransglucosylase/hydrolase 2 OS=Glycine max PE=2 SV=1	GO:0004553(hydrolase activity, hydrolyzing O-glycosyl compounds);GO:0005576(extracellular region);GO:0005618(cell wall);GO:0005794(Golgi apparatus);GO:0010411(xyloglucan metabolic process);GO:0016762(xyloglucan:xyloglucosyl transferase activity);GO:0016798(hydrolase activity, acting on glycosyl bonds);GO:0042546(cell wall biogenesis);GO:0048046(apoplast);GO:0071555(cell wall organization)	COG2273(hydrolase family 16)	K14504	xyloglucan:xyloglucosyl transferase TCH4	EC:2.4.1.207	vvi04075(Plant hormone signal transduction)	W1PI40.1 PF00722.19;Glyco_hydro_16;	186	4	935.77	54	44	8	11.14	0.25	46.73	2.86	2.47	0.56	19.37	1.96	3.38137	up	0.00103183	0.00739467	yes
TRINITY_DN31207_c0_g3	665	TRINITY_DN31207_c0_g3_i1	-	-	-	-	-	-	-	-	-	-	31.49	31.62	24.76	0	4.36	5.34	3.23	3.51	2.09	0	0.41	0.54	2.94	0.32	3.36524	up	8.53968e-08	1.38359e-06	yes
TRINITY_DN19680_c0_g1	592	TRINITY_DN19680_c0_g1_i1	PREDICTED: heat shock 70 kDa protein-like [Gossypium arboreum]	HSP70	Heat shock 70 kDa protein OS=Glycine max GN=HSP70 PE=3 SV=1	GO:0005515(protein binding);GO:0005524(ATP binding);GO:0005618(cell wall);GO:0005634(nucleus);GO:0005794(Golgi apparatus);GO:0005829(cytosol);GO:0005886(plasma membrane);GO:0006351(transcription, DNA-templated);GO:0006355(regulation of transcription, DNA-templated);GO:0006457(protein folding);GO:0009408(response to heat);GO:0009615(response to virus);GO:0009617(response to bacterium);GO:0046686(r…	COG0443(Heat shock protein)	K03283	heat shock 70kDa protein 1/8	-	gra03040(Spliceosome);gra04141(Protein processing in endoplasmic reticulum);gra04144(Endocytosis)	W9R5S6.1 PF00012.18;HSP70;	31	20	28	1	3	4	3.85	2.69	2.87	0.11	0.34	0.49	3.14	0.31	3.35165	up	6.22524e-08	1.02712e-06	yes
TRINITY_DN30120_c0_g2	1636	TRINITY_DN30120_c0_g2_i1	unknown [Picea sitchensis]	-	-	GO:0005737(cytoplasm);GO:0006952(defense response);GO:0007165(signal transduction);GO:0016021(integral component of membrane);GO:0043531(ADP binding)	ENOG4112BMQ(TMV resistance protein N-like)	K13459	disease resistance protein RPS2	-	cit04626(Plant-pathogen interaction)	A0A072U6S8.1 PF00931.20;NB-ARC;	30	43	135	10	7	4	0.92	1.43	3.39	0.27	0.2	0.12	1.91	0.2	3.32413	up	2.21745e-08	3.9161e-07	yes
TRINITY_DN19689_c0_g1	647	TRINITY_DN19689_c0_g1_i1;TRINITY_DN19689_c0_g1_i2	unknown [Picea sitchensis]	-	-	-	-	-	-	-	-	-	375	284	348	39	52	19	42.25	33.35	32.09	4.72	6.6	2.62	35.9	4.65	3.32249	up	1.05121e-23	9.41335e-22	yes
TRINITY_DN24177_c1_g3	570	TRINITY_DN24177_c1_g3_i1	-	-	-	-	-	-	-	-	-	-	34	23	29	4	2	3.05	4.52	3.31	3.18	0.47	0.24	0.4	3.67	0.37	3.32022	up	1.00816e-08	1.85166e-07	yes
TRINITY_DN24901_c0_g8	778	TRINITY_DN24901_c0_g8_i1	PREDICTED: G-type lectin S-receptor-like serine/threonine-protein kinase LECRK2 [Eucalyptus grandis]	LECRK4	G-type lectin S-receptor-like serine/threonine-protein kinase LECRK4 OS=Oryza sativa subsp. indica GN=LECRK4 PE=3 SV=1	GO:0004674(protein serine/threonine kinase activity);GO:0005886(plasma membrane);GO:0006468(protein phosphorylation)	ENOG410YBN4(G-type lectin S-receptor-like serine threonine-protein kinase)	K00276	primary-amine oxidase	EC:1.4.3.21	sly00260(Glycine, serine and threonine metabolism);sly00350(Tyrosine metabolism);sly00360(Phenylalanine metabolism);sly00410(beta-Alanine metabolism);sly00950(Isoquinoline alkaloid biosynthesis);sly00960(Tropane, piperidine and pyridine alkaloid biosynthesis)	U5D6T5.1 PF00069.23;Pkinase;	25	35	34	2	4	4	2.01	3.05	2.25	0.14	0.3	0.32	2.44	0.25	3.30184	up	4.71001e-09	8.95565e-08	yes
TRINITY_DN18358_c0_g1	2616	TRINITY_DN18358_c0_g1_i1;TRINITY_DN18358_c0_g1_i2;TRINITY_DN18358_c0_g1_i3;TRINITY_DN18358_c0_g1_i4;TRINITY_DN18358_c0_g1_i5	unknown [Picea sitchensis]	-	-	-	-	-	-	-	-	-	508	422	646	54	75	43	10.33	8.99	12.22	0.94	1.41	0.98	10.51	1.11	3.30022	up	1.69742e-36	3.36074e-34	yes
TRINITY_DN24818_c1_g4	895	TRINITY_DN24818_c1_g4_i1	expansin-like protein [Cunninghamia lanceolata]	EXLA2	Expansin-like A2 OS=Arabidopsis thaliana GN=EXLA2 PE=2 SV=1	GO:0009505(plant-type cell wall);GO:0009506(plasmodesma);GO:0016020(membrane)	ENOG410YDTV(expansin-like)	-	-	-	-	W1NLM0.1 PF01357.19;Pollen_allerg_1;	430	18	4772	244	220	51	28.37	1.29	257.95	13.98	13.31	3.29	95.87	10.19	3.28844	up	0.00209376	0.0136718	yes
TRINITY_DN21239_c0_g1	2660	TRINITY_DN21239_c0_g1_i1;TRINITY_DN21239_c0_g1_i2	PREDICTED: uncharacterized protein LOC105032071 [Elaeis guineensis]	-	-	GO:0003674(molecular_function);GO:0005886(plasma membrane);GO:0008150(biological_process);GO:0016021(integral component of membrane)	ENOG410YBQC(expressed protein)	K12486	stromal membrane-associated protein	-	obr04144(Endocytosis)	A0A061GJR0.1 PF13968.4;DUF4220;	2096	1153	2168	227	175	192	37.36	22.33	31.59	3.69	3.02	3.53	30.43	3.41	3.28641	up	2.14124e-44	6.41808e-42	yes
TRINITY_DN25619_c0_g1	1761	TRINITY_DN25619_c0_g1_i1	Cyclin-dependent kinase B1-1 [Noccaea caerulescens]	CDKB1-1	Cyclin-dependent kinase B1-1 OS=Arabidopsis thaliana GN=CDKB1-1 PE=1 SV=2	GO:0004693(cyclin-dependent protein serine/threonine kinase activity);GO:0005515(protein binding);GO:0005524(ATP binding);GO:0005634(nucleus);GO:0005737(cytoplasm);GO:0006468(protein phosphorylation);GO:0007067(mitotic nuclear division);GO:0008353(RNA polymerase II carboxy-terminal domain kinase activity);GO:0009826(unidimensional cell growth);GO:0010376(stomatal complex formation);GO:0016301(kin…	ENOG410XPP3(Cyclin-Dependent Kinase)	K14512	mitogen-activated protein kinase 6	EC:2.7.11.24	bvg04075(Plant hormone signal transduction)	A0A072UGK8.1 PF00069.23;Pkinase;	108.55	121	171.62	9	17	17.74	3.06	3.69	3.95	0.22	0.44	0.49	3.57	0.38	3.27493	up	3.37801e-17	1.61285e-15	yes
TRINITY_DN20131_c0_g1	1582	TRINITY_DN20131_c0_g1_i1	PREDICTED: cysteine-rich receptor-like protein kinase 10 isoform X1 [Daucus carota subsp. sativus]	At1g67520	G-type lectin S-receptor-like serine/threonine-protein kinase At1g67520 OS=Arabidopsis thaliana GN=At1g67520 PE=2 SV=3	GO:0004674(protein serine/threonine kinase activity);GO:0005886(plasma membrane);GO:0006468(protein phosphorylation);GO:0006952(defense response);GO:0009506(plasmodesma)	COG0515(Serine Threonine protein kinase)	K01183	chitinase	EC:3.2.1.14	pmum00520(Amino sugar and nucleotide sugar metabolism)	M1BNV7.1 PF07714.15;Pkinase_Tyr;	53	79	137	8	10	11	1.69	2.73	3.58	0.22	0.29	0.34	2.67	0.28	3.27103	up	1.68919e-12	4.99377e-11	yes
TRINITY_DN21647_c0_g1	1274	TRINITY_DN21647_c0_g1_i1	Putative receptor protein kinase TMK1 [Musa balbisiana]	At3g03770	Probable inactive leucine-rich repeat receptor-like protein kinase At3g03770 OS=Arabidopsis thaliana GN=At3g03770 PE=2 SV=1	GO:0004672(protein kinase activity);GO:0004674(protein serine/threonine kinase activity);GO:0005524(ATP binding);GO:0005886(plasma membrane);GO:0006468(protein phosphorylation);GO:0007169(transmembrane receptor protein tyrosine kinase signaling pathway);GO:0016021(integral component of membrane)	ENOG410YDYY(LRR receptor-like serine threonine-protein kinase)	-	-	-	-	-	52	27	81	2	8	7	2.16	1.21	2.75	0.07	0.3	0.28	2.04	0.22	3.27039	up	4.76106e-09	9.04476e-08	yes
TRINITY_DN27669_c0_g4	693	TRINITY_DN27669_c0_g4_i1	-	-	-	-	-	-	-	-	-	-	15	25	34	2	2	4	1.44	2.6	2.68	0.17	0.18	0.38	2.24	0.24	3.23985	up	3.64606e-07	5.30943e-06	yes
TRINITY_DN25565_c1_g9	1407	TRINITY_DN25565_c1_g9_i1	-	-	-	GO:0000166(nucleotide binding);GO:0000723(telomere maintenance);GO:0003678(DNA helicase activity);GO:0004386(helicase activity);GO:0005524(ATP binding);GO:0006281(DNA repair);GO:0032508(DNA duplex unwinding)	COG0507(exodeoxyribonuclease v alpha)	-	-	-	-	A0A015K558.1 PF05970.12;PIF1;	43.5	54.19	91	8.08	7	6	1.6	2.16	2.74	0.26	0.24	0.22	2.17	0.24	3.23388	up	9.90955e-12	2.59852e-10	yes
TRINITY_DN29968_c0_g2	1495	TRINITY_DN29968_c0_g2_i1;TRINITY_DN29968_c0_g2_i10;TRINITY_DN29968_c0_g2_i11;TRINITY_DN29968_c0_g2_i12;TRINITY_DN29968_c0_g2_i13;TRINITY_DN29968_c0_g2_i2;TRINITY_DN29968_c0_g2_i3;TRINITY_DN29968_c0_g2_i4;TRINITY_DN29968_c0_g2_i5;TRINITY_DN29968_c0_g2_i6;TRINITY_DN29968_c0_g2_i7;TRINITY_DN29968_c0_g2_i8;TRINITY_DN29968_c0_g2_i9	bark protein-like protein [Thuja occidentalis]	-	-	GO:0003824(catalytic activity);GO:0005886(plasma membrane);GO:0009116(nucleoside metabolic process)	COG0775(Catalyzes the irreversible cleavage of the glycosidic bond in both 5'-methylthioadenosine (MTA) and S- adenosylhomocysteine (SAH AdoHcy) to adenine and the corresponding thioribose, 5'-methylthioribose and S-ribosylhomocysteine, respectively (By similarity))	-	-	-	-	W9RDI0.1 PF01048.18;PNP_UDP_1;	31438	13668	67615	4201.13	4318	3840	1430.48	730.33	2489.86	163.03	176.29	172.35	1550.22	170.56	3.22122	up	3.97342e-19	2.22151e-17	yes
TRINITY_DN23662_c1_g1	905	TRINITY_DN23662_c1_g1_i1	5-alpha-taxadienol-10-beta-hydroxylase [Taxus wallichiana var. chinensis]	CYP725A1	Taxane 10-beta-hydroxylase OS=Taxus cuspidata GN=CYP725A1 PE=1 SV=1	GO:0036203(taxoid 14-beta-hydroxylase activity);GO:0042616(paclitaxel metabolic process);GO:0043231(intracellular membrane-bounded organelle);GO:0055114(oxidation-reduction process)	COG2124(Cytochrome p450)	K09843	(+)-abscisic acid 8'-hydroxylase	EC:1.14.13.93	crb00906(Carotenoid biosynthesis)	B9IQ57.2 PF00067.20;p450;	33	28	47	3	3	6	2.14	1.97	2.5	0.17	0.18	0.38	2.2	0.24	3.2194	up	2.24429e-09	4.46395e-08	yes
TRINITY_DN31862_c0_g1	442	TRINITY_DN31862_c0_g1_i1	unknown [Picea sitchensis]	-	Antimicrobial peptide 1 OS=Pinus monticola PE=1 SV=2	-	ENOG410ZESG(MiAMP1)	-	-	-	-	D8SEX5.1 PF09117.8;MiAMP1;	50	4	27	1	5	3	11.04	0.95	4.95	0.2	1.01	0.66	5.65	0.62	3.21932	up	0.000139595	0.001269	yes
TRINITY_DN30794_c0_g1	681	TRINITY_DN30794_c0_g1_i1;TRINITY_DN30794_c0_g1_i2;TRINITY_DN30794_c0_g1_i3	-	-	-	-	-	-	-	-	-	-	73.15	82	85.12	8.04	10.09	10	80.01	93.41	73.39	2.79	4.15	4.31	82.27	3.75	3.20186	up	3.32417e-14	1.2057e-12	yes
TRINITY_DN29968_c0_g4	577	TRINITY_DN29968_c0_g4_i1	bark protein-like protein [Thuja occidentalis]	-	-	-	COG0775(Catalyzes the irreversible cleavage of the glycosidic bond in both 5'-methylthioadenosine (MTA) and S- adenosylhomocysteine (SAH AdoHcy) to adenine and the corresponding thioribose, 5'-methylthioribose and S-ribosylhomocysteine, respectively (By similarity))	-	-	-	-	A0A061GLK5.1 PF01048.18;PNP_UDP_1;	84	176	650	46	50	7	10.92	24.75	69.65	5.24	5.96	0.9	35.11	4.03	3.17108	up	1.30126e-06	1.73885e-05	yes
TRINITY_DN16454_c0_g1	2995	TRINITY_DN16454_c0_g1_i1	DNA-directed RNA polymerase V largest subunit [Cycas revoluta]	NRPE1	DNA-directed RNA polymerase V subunit 1 OS=Arabidopsis thaliana GN=NRPE1 PE=1 SV=1	GO:0001056(RNA polymerase III activity);GO:0005666(DNA-directed RNA polymerase III complex)	COG0086(DNA-dependent RNA polymerase catalyzes the transcription of DNA into RNA using the four ribonucleoside triphosphates as substrates (By similarity))	-	-	-	-	A0A059BRG3.1 PF11523.6;DUF3223;	139	151	260	30	22	13	2.16	2.53	3.29	0.4	0.31	0.2	2.66	0.3	3.16721	up	1.4328e-17	7.04358e-16	yes
TRINITY_DN27964_c0_g3	657	TRINITY_DN27964_c0_g3_i1	Bark storage protein A [Cajanus cajan]	-	-	GO:0003824(catalytic activity);GO:0005886(plasma membrane);GO:0009116(nucleoside metabolic process)	COG0775(Catalyzes the irreversible cleavage of the glycosidic bond in both 5'-methylthioadenosine (MTA) and S- adenosylhomocysteine (SAH AdoHcy) to adenine and the corresponding thioribose, 5'-methylthioribose and S-ribosylhomocysteine, respectively (By similarity))	-	-	-	-	A0A0A0M0L4.1 PF01048.18;PNP_UDP_1;	82	156	609	40	50	6	8.57	17.64	52.33	3.65	4.79	0.62	26.18	3.02	3.1671	up	1.87177e-06	2.45113e-05	yes
TRINITY_DN30025_c0_g4	339	TRINITY_DN30025_c0_g4_i1	-	-	-	-	-	-	-	-	-	-	21	34	40	2	3	6	9.29	16.21	14.87	0.79	1.22	2.64	13.46	1.55	3.16445	up	8.36422e-08	1.35823e-06	yes
TRINITY_DN24481_c0_g1	904	TRINITY_DN24481_c0_g1_i1	PREDICTED: metalloendoproteinase 2-MMP [Ricinus communis]	-	-	-	ENOG410XQ5D(matrix metallopeptidase)	-	-	-	-	-	45	25	61	0	6	9	2.93	1.76	3.25	0	0.36	0.57	2.65	0.31	3.16111	up	2.8693e-07	4.24416e-06	yes
TRINITY_DN25370_c3_g1	323	TRINITY_DN25370_c3_g1_i1	-	-	-	-	-	-	-	-	-	-	31	27	36	3	4	4	15.81	14.81	15.45	1.37	1.87	2.03	15.36	1.76	3.15991	up	4.65832e-09	8.86519e-08	yes
TRINITY_DN23308_c0_g2	591	TRINITY_DN23308_c0_g2_i1;TRINITY_DN23308_c0_g2_i2	hypothetical protein B456_009G348000 [Gossypium raimondii]	-	-	-	-	-	-	-	-	-	227.63	105.57	276	21	25.23	27.04	33.59	16.99	32.64	3.85	4.48	6.11	27.74	4.81	3.13402	up	3.20652e-16	1.43271e-14	yes
TRINITY_DN22242_c1_g1	2347	TRINITY_DN22242_c1_g1_i1	putative polyprotein [Oryza sativa Japonica Group]	-	-	-	COG2801(Retrotransposon protein)	K03469	ribonuclease HI	EC:3.1.26.4	egr03030(DNA replication)	J3MCF0.1 PF13456.4;RVT_3;	76.47	91.99	128.98	7.81	17.39	11.38	1.55	2.02	2.14	0.14	0.32	0.23	1.9	0.23	3.13094	up	3.97024e-14	1.43041e-12	yes
TRINITY_DN29109_c2_g3	1420	TRINITY_DN29109_c2_g3_i1;TRINITY_DN29109_c2_g3_i2	unknown [Picea sitchensis]	EXL2	Protein EXORDIUM-like 2 OS=Arabidopsis thaliana GN=EXL2 PE=2 SV=1	GO:0003674(molecular_function);GO:0005615(extracellular space);GO:0005618(cell wall);GO:0005794(Golgi apparatus);GO:0005829(cytosol);GO:0008150(biological_process);GO:0009505(plant-type cell wall);GO:0009506(plasmodesma);GO:0009507(chloroplast);GO:0048046(apoplast)	ENOG41107QF(phosphate-induced protein 1 conserved region domain containing protein, expressed)	-	-	-	-	A0A0D2TDY4.1 PF04674.10;Phi_1;	446	775	559.75	100.42	62.72	63.82	17.58	30.81	16.98	4.24	3.83	4	21.79	4.02	3.11539	up	6.27797e-24	5.74088e-22	yes
TRINITY_DN31608_c1_g3	743	TRINITY_DN31608_c1_g3_i1;TRINITY_DN31608_c1_g3_i2	-	-	-	-	-	-	-	-	-	-	19	20	46	6	2	2	1.64	1.87	5	1.06	2.15	0.17	2.84	1.13	3.11298	up	4.02919e-07	5.83191e-06	yes
TRINITY_DN25528_c1_g1	2415	TRINITY_DN25528_c1_g1_i1;TRINITY_DN25528_c1_g1_i2;TRINITY_DN25528_c1_g1_i3	unknown [Picea sitchensis]	-	-	-	-	-	-	-	-	-	211	447	428.21	18	73.07	45.83	7.37	12.53	11.13	0.31	15.45	7.86	10.34	7.87	3.10048	up	8.20945e-13	2.53459e-11	yes
TRINITY_DN31558_c1_g1	1753	TRINITY_DN31558_c1_g1_i1;TRINITY_DN31558_c1_g1_i2;TRINITY_DN31558_c1_g1_i3;TRINITY_DN31558_c1_g1_i4;TRINITY_DN31558_c1_g1_i5;TRINITY_DN31558_c1_g1_i6;TRINITY_DN31558_c1_g1_i7	PREDICTED: TMV resistance protein N-like [Eucalyptus grandis]	-	TMV resistance protein N OS=Nicotiana glutinosa GN=N PE=1 SV=1	GO:0006952(defense response);GO:0007165(signal transduction);GO:0043531(ADP binding)	COG4886(leucine Rich Repeat)	K03283	heat shock 70kDa protein 1/8	-	mtr03040(Spliceosome);mtr04141(Protein processing in endoplasmic reticulum);mtr04144(Endocytosis)	U5CPS8.1 PF00931.20;NB-ARC;	295	245	389	46	37	33	10.02	9.74	10.66	2.51	1.92	1.86	10.14	2.1	3.09881	up	4.23243e-27	4.88449e-25	yes
TRINITY_DN17879_c0_g1	1692	TRINITY_DN17879_c0_g1_i1;TRINITY_DN17879_c0_g1_i2;TRINITY_DN17879_c0_g1_i3	-	-	-	-	-	-	-	-	-	-	241	190	283	30	36	24	7.12	6.15	6.82	1.72	2.21	1.39	6.7	1.77	3.09156	up	1.67199e-23	1.4668e-21	yes
TRINITY_DN26375_c0_g1	2713	TRINITY_DN26375_c0_g1_i1;TRINITY_DN26375_c0_g1_i10;TRINITY_DN26375_c0_g1_i11;TRINITY_DN26375_c0_g1_i12;TRINITY_DN26375_c0_g1_i13;TRINITY_DN26375_c0_g1_i14;TRINITY_DN26375_c0_g1_i15;TRINITY_DN26375_c0_g1_i16;TRINITY_DN26375_c0_g1_i17;TRINITY_DN26375_c0_g1_i18;TRINITY_DN26375_c0_g1_i2;TRINITY_DN26375_c0_g1_i3;TRINITY_DN26375_c0_g1_i4;TRINITY_DN26375_c0_g1_i5;TRINITY_DN26375_c0_g1_i6;TRINITY_DN26375…	sesquiterpene synthase [Callitropsis nootkatensis]	ag2	Myrcene synthase, chloroplastic OS=Abies grandis GN=ag2 PE=1 SV=1	GO:0010333(terpene synthase activity);GO:0016829(lyase activity);GO:0043693(monoterpene biosynthetic process);GO:0071395(cellular response to jasmonic acid stimulus)	ENOG410XNXR(diphosphate synthase)	K04120	ent-copalyl diphosphate synthase	EC:5.5.1.13	pda00904(Diterpenoid biosynthesis)	W1NHN3.1 PF01397.19;Terpene_synth;	780	308	705	59	67	97	26.6	11.45	19.41	1.48	2.22	3.03	19.15	2.24	3.09055	up	1.41699e-19	8.3012e-18	yes
TRINITY_DN28913_c2_g4	698	TRINITY_DN28913_c2_g4_i1	-	-	-	-	-	-	-	-	-	-	25	56	88	16	4	1	2.37	5.75	6.86	1.32	0.35	0.09	4.99	0.59	3.08172	up	4.6811e-06	5.69436e-05	yes
TRINITY_DN23493_c2_g4	293	TRINITY_DN23493_c2_g4_i1	-	-	-	-	-	-	-	-	-	-	18	21	43	2	6	2	12.26	15.35	24.71	1.22	3.74	1.34	17.44	2.1	3.06765	up	4.30456e-07	6.21382e-06	yes
TRINITY_DN26048_c1_g3	592	TRINITY_DN26048_c1_g3_i1	-	-	-	-	-	-	-	-	-	-	26	38	31	1	3	8	3.23	5.11	3.17	0.11	0.34	0.98	3.84	0.48	3.0616	up	5.40726e-07	7.64706e-06	yes
TRINITY_DN22124_c0_g4	320	TRINITY_DN22124_c0_g4_i1;TRINITY_DN22124_c0_g4_i2	unknown [Picea sitchensis]	-	-	-	-	-	-	-	-	-	47	53	29	6	8	3	30.99	35.64	13.97	5.31	7.19	2.44	26.87	4.98	3.06078	up	4.55381e-08	7.63604e-07	yes
TRINITY_DN27579_c3_g1	1017	TRINITY_DN27579_c3_g1_i1;TRINITY_DN27579_c3_g1_i2;TRINITY_DN27579_c3_g1_i3	-	-	-	-	-	-	-	-	-	-	78	131	98	10	13	17	4.48	8.06	4.58	0.93	1.2	1.4	5.71	1.18	3.0592	up	1.70231e-12	5.02564e-11	yes
TRINITY_DN23640_c0_g5	806	TRINITY_DN23640_c0_g5_i1;TRINITY_DN23640_c0_g5_i2	hypothetical protein PRUPE_ppa000535mg [Prunus persica]	UBP12	Ubiquitin carboxyl-terminal hydrolase 12 OS=Arabidopsis thaliana GN=UBP12 PE=2 SV=2	GO:0004843(thiol-dependent ubiquitin-specific protease activity);GO:0005634(nucleus);GO:0005829(cytosol);GO:0006511(ubiquitin-dependent protein catabolic process);GO:0016579(protein deubiquitination);GO:0036459(thiol-dependent ubiquitinyl hydrolase activity)	COG5077(ubiquitin carboxyl-terminal hydrolase)	-	-	-	-	W1NE18.1 PF00443.27;UCH;	22	30.29	60	2	11	1	1.84	3.06	4.36	0.18	0.77	0.1	3.09	0.35	3.04967	up	2.82988e-06	3.58401e-05	yes
TRINITY_DN24592_c0_g7	350	TRINITY_DN24592_c0_g7_i1	-	-	-	-	-	-	-	-	-	-	26	14	48.85	1	9	1	10.49	6.09	16.55	0.36	3.33	0.4	11.04	1.36	3.04288	up	9.75232e-06	0.00011291	yes
TRINITY_DN26360_c1_g1	369	TRINITY_DN26360_c1_g1_i1;TRINITY_DN26360_c1_g1_i2	5-alpha-taxadienol-10-beta-hydroxylase [Taxus x media]	CYP725A1	Taxane 10-beta-hydroxylase OS=Taxus cuspidata GN=CYP725A1 PE=1 SV=1	GO:0036203(taxoid 14-beta-hydroxylase activity);GO:0042616(paclitaxel metabolic process);GO:0043231(intracellular membrane-bounded organelle);GO:0055114(oxidation-reduction process)	COG2124(Cytochrome p450)	K09588	cytochrome P450, family 90, subfamily A, polypeptide 1	EC:1.14.-.-	bna00905(Brassinosteroid biosynthesis)	D8RJZ4.1 PF00067.20;p450;	25	49	51	4	5	7	10.46	18.74	14.85	3.93	4.04	6.54	14.68	4.84	3.04219	up	1.87964e-08	3.36635e-07	yes
TRINITY_DN29331_c1_g2	554	TRINITY_DN29331_c1_g2_i1	-	-	-	-	-	K02113	F-type H+-transporting ATPase subunit delta	-	thj00190(Oxidative phosphorylation);thj00195(Photosynthesis)	-	20	32	51	3	6	4	2.8	4.84	5.88	0.37	0.77	0.55	4.51	0.56	3.0352	up	8.58433e-08	1.38979e-06	yes
TRINITY_DN30771_c2_g3	1180	TRINITY_DN30771_c2_g3_i1;TRINITY_DN30771_c2_g3_i2;TRINITY_DN30771_c2_g3_i3;TRINITY_DN30771_c2_g3_i4	PREDICTED: ACT domain-containing protein ACR4-like isoform X3 [Nicotiana attenuata]	ACR6	ACT domain-containing protein ACR6 OS=Arabidopsis thaliana GN=ACR6 PE=2 SV=1	GO:0008152(metabolic process);GO:0009507(chloroplast);GO:0016597(amino acid binding)	ENOG410YF4V(ACT domain)	-	-	-	-	A0A0J8C9N7.1 PF01842.23;ACT;	117	97	96	12	12	17	7.51	6.96	4.88	0.71	0.63	0.88	6.45	0.74	3.03203	up	4.31768e-14	1.54527e-12	yes
TRINITY_DN29760_c0_g1	515	TRINITY_DN29760_c0_g1_i1;TRINITY_DN29760_c0_g1_i2	-	-	-	-	-	-	-	-	-	-	163	180.4	200	27	27	18	40.67	48.78	43.43	3.8	4.65	2.85	44.29	3.77	3.03083	up	8.84298e-20	5.28644e-18	yes
TRINITY_DN26450_c0_g3	741	TRINITY_DN26450_c0_g3_i1	unknown [Picea sitchensis]	SYP71	Syntaxin-71 OS=Arabidopsis thaliana GN=SYP71 PE=1 SV=1	GO:0000149(SNARE binding);GO:0005484(SNAP receptor activity);GO:0006886(intracellular protein transport);GO:0006906(vesicle fusion);GO:0012505(endomembrane system);GO:0016021(integral component of membrane);GO:0031201(SNARE complex);GO:0048278(vesicle docking)	ENOG410XS1R(syntaxin of plants)	K08506	syntaxin of plants SYP7	-	gmx04130(SNARE interactions in vesicular transport)	-	593	650	691	94	67	97	51.38	60.94	49.15	7.09	5.32	8.24	53.82	6.88	3.02066	up	7.19263e-35	1.26198e-32	yes
TRINITY_DN27329_c1_g2	998	TRINITY_DN27329_c1_g2_i1;TRINITY_DN27329_c1_g2_i2	PREDICTED: uncharacterized protein LOC101504749 isoform X1 [Cicer arietinum]	-	-	GO:0004386(helicase activity);GO:0005634(nucleus);GO:0008150(biological_process);GO:0009506(plasmodesma)	COG1112(Helicase)	-	-	-	-	A0A072TM34.1 PF13087.4;AAA_12;	17	24	78.68	1	12.9	1	1.67	1.97	5.25	0.37	4.53	0.41	2.96	1.77	3.01501	up	0.000121905	0.00112525	yes
TRINITY_DN30241_c3_g4	375	TRINITY_DN30241_c3_g4_i1	-	-	-	-	-	-	-	-	-	-	21	15	35	3	4	2	6.99	5.38	9.74	0.89	1.22	0.66	7.37	0.92	3.0113	up	5.32777e-07	7.55444e-06	yes
TRINITY_DN31293_c1_g1	1570	TRINITY_DN31293_c1_g1_i1	beta-glucosidase [Picea glauca]	BGLU13	Beta-glucosidase 13 OS=Oryza sativa subsp. japonica GN=BGLU13 PE=2 SV=2	GO:0008422(beta-glucosidase activity);GO:0009651(response to salt stress);GO:0009725(response to hormone);GO:0019762(glucosinolate catabolic process)	COG2723(beta-glucosidase)	K01188	beta-glucosidase	EC:3.2.1.21	atr00500(Starch and sucrose metabolism);atr00460(Cyanoamino acid metabolism);atr00940(Phenylpropanoid biosynthesis)	W1PNI8.1 PF00232.16;Glyco_hydro_1;	117	107	200	18	9	28	3.77	3.73	5.27	0.5	0.27	0.88	4.26	0.55	3.00676	up	9.95635e-13	3.01358e-11	yes
TRINITY_DN28788_c0_g1	1012	TRINITY_DN28788_c0_g1_i1;TRINITY_DN28788_c0_g1_i2;TRINITY_DN28788_c0_g1_i3;TRINITY_DN28788_c0_g1_i4	-	-	-	-	-	-	-	-	-	-	53	17	44	4	9	2	6.97	1.03	6.55	1.29	2.72	0.48	4.85	1.5	3.00315	up	8.98775e-07	1.23286e-05	yes
TRINITY_DN15287_c0_g1	465	TRINITY_DN15287_c0_g1_i1	unknown [Picea sitchensis]	-	-	-	ENOG41117CQ(NA)	-	-	-	-	-	42	73	56	8	2	13	8.29	15.58	9.17	1.39	0.36	2.54	11.01	1.43	2.9932	up	4.82505e-08	8.06579e-07	yes
TRINITY_DN20308_c0_g2	990	TRINITY_DN20308_c0_g2_i1;TRINITY_DN20308_c0_g2_i2;TRINITY_DN20308_c0_g2_i3	PREDICTED: uncharacterized protein LOC105054621 [Elaeis guineensis]	-	-	GO:0008150(biological_process);GO:0016746(transferase activity, transferring acyl groups)	ENOG410XNRZ(NC domain-containing protein)	-	-	-	-	S8C7Y9.1 PF04970.11;LRAT;	135	156	201	18	22	26	8.69	11.59	11.03	1.09	1.55	1.86	10.44	1.5	2.99198	up	6.99761e-18	3.49573e-16	yes
TRINITY_DN24179_c1_g3	748	TRINITY_DN24179_c1_g3_i1	-	-	-	-	-	-	-	-	-	-	42.11	28.47	49.61	7.08	6.29	3.05	3.6	2.63	3.48	0.53	0.49	0.26	3.24	0.43	2.98101	up	6.91575e-09	1.29108e-07	yes
TRINITY_DN24309_c1_g1	1043	TRINITY_DN24309_c1_g1_i1;TRINITY_DN24309_c1_g1_i2	unknown [Picea sitchensis]	UGT85A23	7-deoxyloganetin glucosyltransferase OS=Catharanthus roseus GN=UGT85A23 PE=1 SV=1	GO:0009813(flavonoid biosynthetic process);GO:0043231(intracellular membrane-bounded organelle);GO:0052696(flavonoid glucuronidation);GO:0080043(quercetin 3-O-glucosyltransferase activity);GO:0080044(quercetin 7-O-glucosyltransferase activity)	COG1819(Transferase)	-	-	-	ath00908(Zeatin biosynthesis)	F6I2A0.1 PF00201.16;UDPGT;	4098	518	2358.62	330	301	324	439.2	60.16	206.59	31.13	30.03	33.72	235.32	31.63	2.96936	up	9.65686e-10	2.00775e-08	yes
TRINITY_DN31294_c0_g3	924	TRINITY_DN31294_c0_g3_i1	unknown [Picea sitchensis]	-	-	GO:0009507(chloroplast);GO:0016021(integral component of membrane);GO:0080167(response to karrikin)	ENOG410Y7MY(nodulin family)	-	-	-	-	-	26	35	35	4	5	4	1.64	2.39	1.81	0.22	0.29	0.25	1.95	0.25	2.96768	up	2.51482e-08	4.39452e-07	yes
TRINITY_DN25924_c0_g2	578	TRINITY_DN25924_c0_g2_i1	-	-	-	-	-	-	-	-	-	-	41	35	49	7	6	4	5.31	4.91	5.23	0.79	0.71	0.51	5.15	0.67	2.96126	up	1.80076e-09	3.62182e-08	yes
TRINITY_DN29615_c0_g4	986	TRINITY_DN29615_c0_g4_i1	-	-	-	-	-	-	-	-	-	-	40	27	60	7	5	5	2.31	1.69	2.84	0.35	0.27	0.28	2.28	0.3	2.95779	up	8.48981e-09	1.57675e-07	yes
TRINITY_DN22571_c3_g1	1808	TRINITY_DN22571_c3_g1_i1	-	-	-	-	-	-	-	-	-	-	140	138	241	17	37	17.04	3.83	4.08	5.38	0.4	0.93	0.45	4.43	0.59	2.95642	up	6.37438e-15	2.49665e-13	yes
TRINITY_DN31547_c0_g6	308	TRINITY_DN31547_c0_g6_i1	putative Cyanogenic beta-glucosidase [Aegilops tauschii]	BGLU40	Beta-glucosidase 40 OS=Arabidopsis thaliana GN=BGLU40 PE=2 SV=1	GO:0008422(beta-glucosidase activity);GO:1901657(glycosyl compound metabolic process)	COG2723(beta-glucosidase)	K01188	beta-glucosidase	EC:3.2.1.21	gmx00500(Starch and sucrose metabolism);gmx00460(Cyanoamino acid metabolism);gmx00940(Phenylpropanoid biosynthesis)	W5ATB9.1 PF00232.16;Glyco_hydro_1;	109	46	151	15	8	18	63.99	29.02	74.69	7.87	4.3	10.45	55.9	7.54	2.94816	up	7.59335e-10	1.60031e-08	yes
TRINITY_DN20774_c0_g1	1044	TRINITY_DN20774_c0_g1_i1	-	-	-	-	-	-	-	-	-	-	72	86	110	17	6	14	3.86	4.99	4.83	0.79	0.29	0.73	4.56	0.6	2.94578	up	4.76501e-12	1.3286e-10	yes
TRINITY_DN10924_c0_g1	759	TRINITY_DN10924_c0_g1_i1	-	-	-	-	-	-	-	-	-	-	21	30	21	2	5	3	1.76	2.71	1.44	0.15	0.38	0.25	1.97	0.26	2.93975	up	8.70445e-07	1.19879e-05	yes
TRINITY_DN26294_c1_g1	508	TRINITY_DN26294_c1_g1_i1;TRINITY_DN26294_c1_g1_i2	-	-	-	-	-	-	-	-	-	-	283	5	113	21	14	22	47.1	0.89	15.62	3.15	2.17	3.7	21.2	3.01	2.9129	up	0.000502413	0.00394132	yes
TRINITY_DN29977_c0_g3	915	TRINITY_DN29977_c0_g3_i1	-	-	-	-	-	-	-	-	-	-	24	34	73	3	10	5	1.54	2.35	3.83	0.17	0.59	0.31	2.57	0.36	2.90388	up	4.0984e-07	5.92812e-06	yes
TRINITY_DN19046_c0_g1	595	TRINITY_DN19046_c0_g1_i1;TRINITY_DN19046_c0_g1_i2	-	-	-	-	-	-	-	-	-	-	628	554	344	62	28	133	81.77	79.25	37.73	7.36	3.59	16.9	66.25	9.28	2.90211	up	9.03526e-10	1.88578e-08	yes
TRINITY_DN21883_c0_g7	399	TRINITY_DN21883_c0_g7_i1	-	-	-	-	-	-	-	-	-	-	35	30	25	5	5	3.36	9.89	9.15	5.89	1.26	1.3	0.94	8.31	1.17	2.89512	up	1.53984e-07	2.39073e-06	yes
TRINITY_DN31374_c3_g7	671	TRINITY_DN31374_c3_g7_i1	taxadiene 5-alpha hydroxylase [Taxus wallichiana var. chinensis]	-	Taxadiene 5-alpha hydroxylase OS=Taxus cuspidata PE=1 SV=2	GO:0036203(taxoid 14-beta-hydroxylase activity);GO:0042616(paclitaxel metabolic process);GO:0043231(intracellular membrane-bounded organelle);GO:0055114(oxidation-reduction process)	COG2124(Cytochrome p450)	K09843	(+)-abscisic acid 8'-hydroxylase	EC:1.14.13.93	bvg00906(Carotenoid biosynthesis)	V7BA86.1 PF00067.20;p450;	62	11	444	24	26	17	6.26	1.2	36.87	2.12	2.41	1.69	14.78	2.07	2.89125	up	0.000381639	0.00308355	yes
TRINITY_DN28021_c0_g1	670	TRINITY_DN28021_c0_g1_i1;TRINITY_DN28021_c0_g1_i2;TRINITY_DN28021_c0_g1_i3	PREDICTED: LOW QUALITY PROTEIN: disease resistance protein TAO1-like [Nelumbo nucifera]	-	-	-	-	K03283	heat shock 70kDa protein 1/8	-	mtr03040(Spliceosome);mtr04141(Protein processing in endoplasmic reticulum);mtr04144(Endocytosis)	-	44	52	79	7	12	6	4.64	6.22	7.13	0.62	1.36	0.78	6	0.92	2.88698	up	5.83741e-10	1.24606e-08	yes
TRINITY_DN20816_c2_g2	1097	TRINITY_DN20816_c2_g2_i1	hypothetical protein PRUPE_ppa019964mg, partial [Prunus persica]	Tf2-11	Transposon Tf2-11 polyprotein OS=Schizosaccharomyces pombe (strain 972 / ATCC 24843) GN=Tf2-11 PE=3 SV=1	GO:0003677(DNA binding);GO:0003887(DNA-directed DNA polymerase activity);GO:0003964(RNA-directed DNA polymerase activity);GO:0004190(aspartic-type endopeptidase activity);GO:0004519(endonuclease activity);GO:0005634(nucleus);GO:0006310(DNA recombination);GO:0006508(proteolysis);GO:0015074(DNA integration);GO:0046872(metal ion binding)	COG2801(Retrotransposon protein)	K13024	inositol-hexakisphosphate/diphosphoinositol-pentakisphosphate 1-kinase	EC:2.7.4.24	nnu04070(Phosphatidylinositol signaling system)	M5XLB4.1 PF00665.24;rve;	35	54	41	3	9	7	1.76	2.94	1.69	0.13	0.41	0.34	2.13	0.29	2.88321	up	4.72634e-08	7.91304e-07	yes
TRINITY_DN30475_c0_g1	1100	TRINITY_DN30475_c0_g1_i1;TRINITY_DN30475_c0_g1_i2;TRINITY_DN30475_c0_g1_i3	-	-	-	-	-	-	-	-	-	-	166	193	268	44	37	12	9.33	12.41	15.63	2.14	1.92	0.74	12.46	1.6	2.86474	up	9.85575e-14	3.40315e-12	yes
TRINITY_DN2744_c0_g1	771	TRINITY_DN2744_c0_g1_i1	PREDICTED: uncharacterized protein LOC106795564 [Glycine max]	-	-	-	ENOG410Y65V(Retrotransposon protein)	-	-	-	-	-	17	29	30	5	3	3	1.39	2.56	2.01	0.36	0.22	0.24	1.99	0.27	2.86091	up	6.8298e-07	9.52157e-06	yes
TRINITY_DN20464_c0_g2	323	TRINITY_DN20464_c0_g2_i1	PREDICTED: beta-glucosidase 12-like, partial [Ziziphus jujuba]	BGLU13	Beta-glucosidase 13 OS=Oryza sativa subsp. japonica GN=BGLU13 PE=2 SV=2	GO:0008422(beta-glucosidase activity);GO:1901657(glycosyl compound metabolic process)	COG2723(beta-glucosidase)	K01188	beta-glucosidase	EC:3.2.1.21	atr00500(Starch and sucrose metabolism);atr00460(Cyanoamino acid metabolism);atr00940(Phenylpropanoid biosynthesis)	W1PQ06.1 PF00232.16;Glyco_hydro_1;	694.15	266	988.87	150	74	58	353.98	145.95	424.42	68.3	34.62	29.37	308.12	44.1	2.86045	up	7.46474e-13	2.31129e-11	yes
TRINITY_DN25383_c0_g2	1217	TRINITY_DN25383_c0_g2_i1;TRINITY_DN25383_c0_g2_i2;TRINITY_DN25383_c0_g2_i3	-	-	-	-	-	-	-	-	-	-	95	120	115	13	15	21	4.48	6.03	4.4	0.56	0.67	1	4.97	0.74	2.86007	up	2.28467e-13	7.53907e-12	yes
TRINITY_DN6840_c0_g1	531	TRINITY_DN6840_c0_g1_i1	-	-	-	-	-	-	-	-	-	-	21	15	27	7	1	1	3.18	2.45	3.37	0.93	0.14	0.15	3	0.41	2.85898	up	7.10945e-06	8.38869e-05	yes
TRINITY_DN27553_c0_g8	1886	TRINITY_DN27553_c0_g8_i1;TRINITY_DN27553_c0_g8_i2	hypothetical protein AMTR_s00056p00110240 [Amborella trichopoda]	RDR3	Probable RNA-dependent RNA polymerase 3 OS=Arabidopsis thaliana GN=RDR3 PE=3 SV=2	GO:0003723(RNA binding);GO:0003968(RNA-directed RNA polymerase activity);GO:0005575(cellular_component);GO:0016441(posttranscriptional gene silencing);GO:0031047(gene silencing by RNA)	ENOG410XQMQ(rna polymerase)	-	-	-	-	U5D169.1 PF05183.10;RdRP;	51	82	63	10	10	10	1.37	2.35	1.38	0.22	0.26	0.27	1.7	0.25	2.82673	up	5.67707e-10	1.21348e-08	yes
TRINITY_DN32381_c0_g1	783	TRINITY_DN32381_c0_g1_i1	unknown [Picea sitchensis]	TIP2-1	Aquaporin TIP2-1 OS=Arabidopsis thaliana GN=TIP2-1 PE=1 SV=2	GO:0005887(integral component of plasma membrane);GO:0009705(plant-type vacuole membrane);GO:0009992(cellular water homeostasis);GO:0015250(water channel activity);GO:0015254(glycerol channel activity);GO:0034220(ion transmembrane transport);GO:0042807(central vacuole)	COG0580(Channel that permits osmotically driven movement of water in both directions. It is involved in the osmoregulation and in the maintenance of cell turgor during volume expansion in rapidly growing cells. It mediates rapid entry or exit of water in response to abrupt changes in osmolarity (By similarity))	-	-	-	-	M0RLK2.1 PF00230.18;MIP;	74	32	45	7	10	6	5.91	2.76	2.95	0.49	0.73	0.47	3.87	0.56	2.8235	up	7.31556e-08	1.19423e-06	yes
TRINITY_DN23144_c1_g4	586	TRINITY_DN23144_c1_g4_i1	taxoid 2-alpha-hydroxylase [Taxus canadensis]	-	Taxadiene 5-alpha hydroxylase OS=Taxus cuspidata PE=1 SV=2	GO:0036239(taxoid 7beta-hydroxylase activity);GO:0042616(paclitaxel metabolic process);GO:0043231(intracellular membrane-bounded organelle);GO:0055114(oxidation-reduction process)	COG2124(Cytochrome p450)	K09588	cytochrome P450, family 90, subfamily A, polypeptide 1	EC:1.14.-.-	pxb00905(Brassinosteroid biosynthesis)	V7BA86.1 PF00067.20;p450;	25	8	135	6	7	10	3.16	1.1	14.07	0.66	0.81	1.25	6.11	0.91	2.80756	up	0.000290638	0.00243016	yes
TRINITY_DN19519_c0_g1	1197	TRINITY_DN19519_c0_g1_i1	-	-	-	-	-	-	-	-	-	-	116	69	214	15	22	22	5.21	3.36	7.87	0.58	0.91	0.97	5.48	0.82	2.80474	up	4.90555e-11	1.20007e-09	yes
TRINITY_DN21891_c0_g1	1109	TRINITY_DN21891_c0_g1_i1;TRINITY_DN21891_c0_g1_i2	-	-	-	-	-	-	-	-	-	-	185	3318	306	125	141	367	9.54	184.33	12.84	5.64	6.74	18.73	68.9	10.37	2.80042	up	0.000786644	0.00581389	yes
TRINITY_DN30333_c0_g6	669	TRINITY_DN30333_c0_g6_i1;TRINITY_DN30333_c0_g6_i2	unknown [Picea sitchensis]	DLO2	Protein DMR6-LIKE OXYGENASE 2 OS=Arabidopsis thaliana GN=DLO2 PE=2 SV=1	GO:0051213(dioxygenase activity)	COG3491(2OGFe(II) oxygenase)	K00475	naringenin 3-dioxygenase	EC:1.14.11.9	mdm00941(Flavonoid biosynthesis)	D7TVU6.1 PF14226.4;DIOX_N;	132	137	117	21	8	31	13.4	15.68	10.66	4.23	1.52	4.66	13.25	3.47	2.79838	up	2.72792e-10	6.08175e-09	yes
TRINITY_DN20886_c0_g3	886	TRINITY_DN20886_c0_g3_i1	hypothetical protein SELMODRAFT_57451, partial [Selaginella moellendorffii]	-	-	-	COG0278(Glutaredoxin)	-	-	-	-	-	249.27	270.97	367.72	47.86	46.71	42.13	16.68	19.62	20.16	2.78	2.87	2.76	18.82	2.8	2.79754	up	7.61461e-24	6.90466e-22	yes
TRINITY_DN25975_c1_g2	1135	TRINITY_DN25975_c1_g2_i1	-	-	-	-	-	-	-	-	-	-	36.43	23.06	62.78	5	3.05	10.25	1.75	1.2	2.47	0.21	0.13	0.48	1.81	0.27	2.79166	up	6.14826e-07	8.62154e-06	yes
TRINITY_DN19791_c0_g1	1392	TRINITY_DN19791_c0_g1_i1	PREDICTED: putative UPF0481 protein At3g02645 [Brassica rapa]	At3g02645	Putative UPF0481 protein At3g02645 OS=Arabidopsis thaliana GN=At3g02645 PE=3 SV=1	GO:0003674(molecular_function);GO:0005886(plasma membrane);GO:0008150(biological_process);GO:0016021(integral component of membrane)	ENOG410YDVR(UPF0481 protein)	-	-	-	-	M4DY27.1 PF03140.13;DUF247;	59	39	93	8	15	6	2.2	1.57	2.83	0.26	0.51	0.22	2.2	0.33	2.78784	up	3.85501e-09	7.43477e-08	yes
TRINITY_DN31313_c0_g1	613	TRINITY_DN31313_c0_g1_i1;TRINITY_DN31313_c0_g1_i2	unknown [Picea sitchensis]	-	-	-	-	-	-	-	-	-	19	21	33	3	3	5	2.77	3.09	3.72	0.35	0.32	0.77	3.19	0.48	2.77893	up	1.09203e-06	1.47849e-05	yes
TRINITY_DN25464_c1_g2	603	TRINITY_DN25464_c1_g2_i1;TRINITY_DN25464_c1_g2_i2	-	-	-	-	-	-	-	-	-	-	5.04	50.47	113.32	5.01	15.9	4.1	0.62	6.79	11.51	0.54	1.85	0.49	6.31	0.96	2.77479	up	0.000713627	0.00536007	yes
TRINITY_DN23144_c1_g1	1614	TRINITY_DN23144_c1_g1_i1;TRINITY_DN23144_c1_g1_i2	RecName: Full=Taxane 10-beta-hydroxylase; AltName: Full=5-alpha-taxadienol-10-beta-hydroxylase; AltName: Full=Cytochrome P450 725A1	CYP725A1	Taxane 10-beta-hydroxylase OS=Taxus cuspidata GN=CYP725A1 PE=1 SV=1	GO:0036203(taxoid 14-beta-hydroxylase activity);GO:0042616(paclitaxel metabolic process);GO:0043231(intracellular membrane-bounded organelle);GO:0055114(oxidation-reduction process)	COG2124(Cytochrome p450)	K09843	(+)-abscisic acid 8'-hydroxylase	EC:1.14.13.93	crb00906(Carotenoid biosynthesis)	G7K3D6.1 PF00067.20;p450;	129	45.31	970	32	69.46	60.65	4.85	1.86	30.95	1.12	2.26	2.2	12.55	1.86	2.75804	up	0.000150522	0.0013569	yes
TRINITY_DN31627_c2_g4	391	TRINITY_DN31627_c2_g4_i1	-	-	-	-	-	-	-	-	-	-	6	24	28	4	2	3	1.79	7.71	6.96	1.06	0.55	0.89	5.49	0.83	2.73191	up	0.000140781	0.00127816	yes
TRINITY_DN24221_c0_g3	4273	TRINITY_DN24221_c0_g3_i1	PREDICTED: intracellular protein transport protein USO1-like [Pyrus x bretschneideri]	-	-	GO:0003674(molecular_function);GO:0008150(biological_process)	ENOG410YBHG(NA)	-	-	-	-	-	275	240	376	47	39	57	2.91	2.75	3.24	0.43	0.38	0.59	2.97	0.47	2.72791	up	4.39181e-21	2.96187e-19	yes
TRINITY_DN31613_c1_g1	718	TRINITY_DN31613_c1_g1_i1;TRINITY_DN31613_c1_g1_i2;TRINITY_DN31613_c1_g1_i3;TRINITY_DN31613_c1_g1_i4;TRINITY_DN31613_c1_g1_i5	PREDICTED: disease resistance protein RPM1 [Amborella trichopoda]	-	-	-	COG4886(leucine Rich Repeat)	K13457	disease resistance protein RPM1	-	pop04626(Plant-pathogen interaction)	-	235	202	376	39	49	42	43.25	39.26	57.57	5.46	6.71	6.4	46.69	6.19	2.72674	up	7.14226e-20	4.34189e-18	yes
TRINITY_DN28610_c4_g1	1090	TRINITY_DN28610_c4_g1_i1;TRINITY_DN28610_c4_g1_i2	hypothetical protein AMTR_s00048p00079610 [Amborella trichopoda]	-	-	-	-	-	-	-	-	-	2817	595	7213	691	807	146	150.56	34.03	318.16	37.08	44.49	8.86	167.58	30.14	2.7214	up	1.5406e-05	0.000172001	yes
TRINITY_DN21135_c0_g1	572	TRINITY_DN21135_c0_g1_i1;TRINITY_DN21135_c0_g1_i2;TRINITY_DN21135_c0_g1_i3	predicted protein [Physcomitrella patens]	-	-	-	COG0667(Aldo keto reductase)	-	-	-	-	A9TB94.1 PF00248.19;Aldo_ket_red;	32	20	49	6	8	2	4.5	3.13	5.68	0.9	1.28	0.34	4.44	0.84	2.71829	up	1.03827e-06	1.41013e-05	yes
TRINITY_DN25425_c4_g2	586	TRINITY_DN25425_c4_g2_i1;TRINITY_DN25425_c4_g2_i2;TRINITY_DN25425_c4_g2_i3;TRINITY_DN25425_c4_g2_i4	-	-	-	-	-	-	-	-	-	-	59.91	31	64.71	5.21	10.96	9	9.82	5.63	8.9	0.58	1.27	1.58	8.12	1.14	2.71618	up	4.08542e-08	6.8827e-07	yes
TRINITY_DN25882_c0_g5	1163	TRINITY_DN25882_c0_g5_i1;TRINITY_DN25882_c0_g5_i2;TRINITY_DN25882_c0_g5_i3;TRINITY_DN25882_c0_g5_i4	Chloride channel protein CLC-c, partial [Anthurium amnicola]	CLC-C	Chloride channel protein CLC-c OS=Arabidopsis thaliana GN=CLC-C PE=1 SV=1	GO:0009705(plant-type vacuole membrane)	COG0038(chloride channel)	-	-	-	-	A0A067LEH0.1 PF00654.18;Voltage_CLC;	322	400	595.81	62	70	81	17.27	23.93	26.63	2.77	3.32	4.1	22.61	3.4	2.71458	up	2.42218e-23	2.08259e-21	yes
TRINITY_DN25000_c4_g6	1579	TRINITY_DN25000_c4_g6_i1	PREDICTED: uncharacterized protein LOC109235964 [Nicotiana attenuata]	-	-	-	-	-	-	-	-	-	61	81	91	5	15	18	1.95	2.81	2.38	0.14	0.44	0.56	2.38	0.38	2.70702	up	3.76549e-09	7.27512e-08	yes
TRINITY_DN17941_c0_g1	470	TRINITY_DN17941_c0_g1_i1;TRINITY_DN17941_c0_g1_i2	-	-	-	-	-	-	-	-	-	-	35	20	45	6	4	6	7.26	4.4	7.6	1.08	0.74	1.2	6.42	1.01	2.70119	up	3.77155e-07	5.47369e-06	yes
TRINITY_DN30802_c1_g2	502	TRINITY_DN30802_c1_g2_i1;TRINITY_DN30802_c1_g2_i2;TRINITY_DN30802_c1_g2_i3;TRINITY_DN30802_c1_g2_i4	glutathione S-transferase-like protein [Picea sitchensis]	GSTF8	Glutathione S-transferase F8, chloroplastic OS=Arabidopsis thaliana GN=GSTF8 PE=1 SV=3	GO:0004364(glutathione transferase activity);GO:0005737(cytoplasm);GO:0006749(glutathione metabolic process)	COG0625(glutathione Stransferase)	K00799	glutathione S-transferase	EC:2.5.1.18	nnu00480(Glutathione metabolism)	D7TP00.1 PF02798.18;GST_N;	1540.17	1543.17	1385.26	251	215	290.1	281.04	302.06	203.1	77.33	74.35	102.93	262.07	84.87	2.69128	up	4.50393e-34	7.30821e-32	yes
TRINITY_DN25644_c0_g2	791	TRINITY_DN25644_c0_g2_i1;TRINITY_DN25644_c0_g2_i2;TRINITY_DN25644_c0_g2_i3;TRINITY_DN25644_c0_g2_i4	-	-	-	-	-	-	-	-	-	-	111	87	119	19	18	16	10.11	9.76	10.72	2.54	1.96	1.86	10.2	2.12	2.6841	up	1.63999e-13	5.49576e-12	yes
TRINITY_DN17350_c0_g1	925	TRINITY_DN17350_c0_g1_i1	PREDICTED: peroxidase 25 [Amborella trichopoda]	PNC2	Cationic peroxidase 2 OS=Arachis hypogaea GN=PNC2 PE=2 SV=1	GO:0004601(peroxidase activity);GO:0009505(plant-type cell wall);GO:0009664(plant-type cell wall organization)	ENOG410YF8G(peroxidase)	K00430	peroxidase	EC:1.11.1.7	atr00940(Phenylpropanoid biosynthesis)	W1P9G5.1 PF00141.21;peroxidase;	143	107	97	32	20	8	9.02	7.3	5.01	1.75	1.16	0.49	7.11	1.13	2.67887	up	1.95643e-09	3.92395e-08	yes
TRINITY_DN21957_c0_g2	499	TRINITY_DN21957_c0_g2_i1;TRINITY_DN21957_c0_g2_i2;TRINITY_DN21957_c0_g2_i3	pollen allergen CPA63 [Cryptomeria japonica]	AP25	Aspartyl protease 25 OS=Oryza sativa subsp. japonica GN=AP25 PE=2 SV=1	GO:0004190(aspartic-type endopeptidase activity);GO:0006508(proteolysis);GO:0030163(protein catabolic process)	ENOG410XNV7(aspartic)	-	-	-	-	V4V1N5.1 PF14541.4;TAXi_C;	427	160	611	81	45	69	73.18	30.32	86.66	12.86	7.52	12.41	63.39	10.93	2.67331	up	5.464e-12	1.50406e-10	yes
TRINITY_DN29799_c0_g2	528	TRINITY_DN29799_c0_g2_i1;TRINITY_DN29799_c0_g2_i2;TRINITY_DN29799_c0_g2_i3	hypothetical protein PRUPE_ppa024900mg [Prunus persica]	FLS	Flavonol synthase/flavanone 3-hydroxylase OS=Eustoma exaltatum subsp. russellianum GN=FLS PE=2 SV=1	GO:0051213(dioxygenase activity)	COG3491(2OGFe(II) oxygenase)	K04124	gibberellin 3-beta-dioxygenase	EC:1.14.11.15	mus00904(Diterpenoid biosynthesis)	M5XJ06.1 PF14226.4;DIOX_N;	123	32	732	39	46	49	32.35	9.49	177.27	5.7	7.73	8.02	73.04	7.15	2.67256	up	0.000137291	0.00125081	yes
TRINITY_DN5780_c0_g1	374	TRINITY_DN5780_c0_g1_i1;TRINITY_DN5780_c0_g1_i2	-	-	-	-	-	-	-	-	-	-	30	6	26	2	4	4	10.05	2.17	7.29	1.06	2.17	2.35	6.5	1.86	2.67103	up	0.000166311	0.00148128	yes
TRINITY_DN28473_c0_g4	244	TRINITY_DN28473_c0_g4_i1;TRINITY_DN28473_c0_g4_i2	-	-	-	-	-	-	-	-	-	-	88	54	49	13	10	10	101.66	66.61	47.83	13.5	10.5	11.19	72.03	11.73	2.66145	up	1.11046e-08	2.03091e-07	yes
TRINITY_DN27713_c0_g1	1243	TRINITY_DN27713_c0_g1_i1;TRINITY_DN27713_c0_g1_i2;TRINITY_DN27713_c0_g1_i3;TRINITY_DN27713_c0_g1_i4;TRINITY_DN27713_c0_g1_i5	PREDICTED: polyphenol oxidase, chloroplastic-like [Pyrus x bretschneideri]	AS1	Aureusidin synthase OS=Antirrhinum majus GN=AS1 PE=1 SV=1	GO:0005507(copper ion binding);GO:0005775(vacuolar lumen);GO:0033793(aureusidin synthase activity);GO:0046148(pigment biosynthetic process)	ENOG410XSH6(polyphenol oxidase)	K00422	polyphenol oxidase	EC:1.10.3.1	pxb00350(Tyrosine metabolism);pxb00950(Isoquinoline alkaloid biosynthesis)	M5WGZ1.1 PF00264.18;Tyrosinase;	571.39	351.31	590.83	66.73	73.05	115.97	33.54	26.83	33.08	3.83	4.37	6.65	31.15	4.95	2.65156	up	1.92348e-19	1.10401e-17	yes
TRINITY_DN31288_c2_g3	411	TRINITY_DN31288_c2_g3_i1	-	-	-	-	-	-	-	-	-	-	23	30.6	48.43	5.01	6	6	6.03	8.67	10.59	1.17	1.44	1.56	8.43	1.39	2.64788	up	3.51335e-07	5.13349e-06	yes
TRINITY_DN22676_c0_g4	1236	TRINITY_DN22676_c0_g4_i1;TRINITY_DN22676_c0_g4_i2	bHLH transcription factor [Eschscholzia californica]	-	-	-	-	-	-	-	-	-	162	18	89	16	17	13	7.02	0.84	3.16	0.62	0.69	0.56	3.67	0.62	2.6469	up	1.82525e-05	0.000200871	yes
TRINITY_DN30683_c0_g2	794	TRINITY_DN30683_c0_g2_i1	unknown [Picea sitchensis]	PLC2	Phosphoinositide phospholipase C 2 OS=Arabidopsis thaliana GN=PLC2 PE=1 SV=1	GO:0004435(phosphatidylinositol phospholipase C activity);GO:0004629(phospholipase C activity);GO:0004871(signal transducer activity);GO:0005886(plasma membrane);GO:0007165(signal transduction);GO:0009553(embryo sac development);GO:0009556(microsporogenesis);GO:0010601(positive regulation of auxin biosynthetic process);GO:0016042(lipid catabolic process);GO:0035556(intracellular signal transducti…	ENOG410XPSW(phospholipase c)	-	-	-	-	A0A0K9PXG3.1 PF00387.17;PI-PLC-Y;	37.38	24	40	2	9	6	2.92	2.03	2.57	0.14	0.65	0.46	2.51	0.42	2.64614	up	8.53434e-07	1.17988e-05	yes
TRINITY_DN19772_c0_g1	511	TRINITY_DN19772_c0_g1_i1;TRINITY_DN19772_c0_g1_i2;TRINITY_DN19772_c0_g1_i3;TRINITY_DN19772_c0_g1_i4	-	-	-	-	-	-	-	-	-	-	509	1330	489	104	143	173	117.28	334.57	96.19	26.68	29.67	40.26	182.68	32.2	2.64202	up	1.1328e-10	2.63721e-09	yes
TRINITY_DN24485_c0_g1	1062	TRINITY_DN24485_c0_g1_i1;TRINITY_DN24485_c0_g1_i2;TRINITY_DN24485_c0_g1_i3;TRINITY_DN24485_c0_g1_i4	unknown [Picea sitchensis]	-	Xyloglucan endotransglucosylase/hydrolase 2 OS=Glycine max PE=2 SV=1	GO:0004553(hydrolase activity, hydrolyzing O-glycosyl compounds);GO:0005576(extracellular region);GO:0005618(cell wall);GO:0010411(xyloglucan metabolic process);GO:0016762(xyloglucan:xyloglucosyl transferase activity);GO:0016798(hydrolase activity, acting on glycosyl bonds);GO:0042546(cell wall biogenesis);GO:0048046(apoplast);GO:0071555(cell wall organization)	COG2273(hydrolase family 16)	K14504	xyloglucan:xyloglucosyl transferase TCH4	EC:2.4.1.207	vvi04075(Plant hormone signal transduction)	W1PI40.1 PF00722.19;Glyco_hydro_16;	134	164	434	55	45	22	11.36	13.03	29.21	3.04	3.87	1.13	17.87	2.68	2.6405	up	3.79592e-10	8.34214e-09	yes
TRINITY_DN24941_c2_g3	549	TRINITY_DN24941_c2_g3_i1	unknown [Picea sitchensis]	ATL34	RING-H2 finger protein ATL34 OS=Arabidopsis thaliana GN=ATL34 PE=2 SV=1	GO:0005576(extracellular region);GO:0008270(zinc ion binding);GO:0016021(integral component of membrane);GO:0016567(protein ubiquitination)	ENOG41121N2(zinc ion binding)	K05283	phosphatidylinositol glycan, class W	EC:2.3.-.-	aly00563(Glycosylphosphatidylinositol(GPI)-anchor biosynthesis)	V7AUL7.1 PF13639.4;zf-RING_2;	27	16	41	5	6	3	3.84	2.46	4.81	0.62	0.78	0.42	3.7	0.61	2.6367	up	2.58786e-06	3.30465e-05	yes
TRINITY_DN27631_c0_g1	796	TRINITY_DN27631_c0_g1_i1;TRINITY_DN27631_c0_g1_i2;TRINITY_DN27631_c0_g1_i3;TRINITY_DN27631_c0_g1_i4;TRINITY_DN27631_c0_g1_i5;TRINITY_DN27631_c0_g1_i6	NB-ARC domain disease resistance protein [Medicago truncatula]	RPPL1	Putative disease resistance RPP13-like protein 1 OS=Arabidopsis thaliana GN=RPPL1 PE=3 SV=1	GO:0005515(protein binding);GO:0005524(ATP binding);GO:0005576(extracellular region);GO:0006952(defense response);GO:0043531(ADP binding)	COG4886(leucine Rich Repeat)	K13457	disease resistance protein RPM1	-	nnu04626(Plant-pathogen interaction)	A0A0D3GY41.1 PF00931.20;NB-ARC;	123	93	159	18	23	24	32.7	23.69	38.65	4.05	7.55	8.11	31.68	6.57	2.61463	up	2.65615e-13	8.71161e-12	yes
TRINITY_DN26391_c0_g2	645	TRINITY_DN26391_c0_g2_i1;TRINITY_DN26391_c0_g2_i2	TIR/NBS, partial [Pinus taeda]	-	-	-	-	-	-	-	-	A0A0A0KUQ5.1 PF00931.20;NB-ARC;	44	29.46	86	7	14.36	6.22	4.74	3.43	10.42	2.15	1.42	2.26	6.2	1.94	2.60941	up	3.54985e-07	5.1798e-06	yes
TRINITY_DN27267_c0_g4	723	TRINITY_DN27267_c0_g4_i1	-	-	-	-	-	-	-	-	-	-	27	43.59	55	5	10	6.54	2.43	4.24	4.06	0.39	0.82	0.58	3.58	0.6	2.59932	up	2.99661e-07	4.42036e-06	yes
TRINITY_DN28030_c0_g1	2907	TRINITY_DN28030_c0_g1_i1;TRINITY_DN28030_c0_g1_i10;TRINITY_DN28030_c0_g1_i11;TRINITY_DN28030_c0_g1_i12;TRINITY_DN28030_c0_g1_i13;TRINITY_DN28030_c0_g1_i14;TRINITY_DN28030_c0_g1_i15;TRINITY_DN28030_c0_g1_i2;TRINITY_DN28030_c0_g1_i3;TRINITY_DN28030_c0_g1_i4;TRINITY_DN28030_c0_g1_i5;TRINITY_DN28030_c0_g1_i6;TRINITY_DN28030_c0_g1_i7;TRINITY_DN28030_c0_g1_i8;TRINITY_DN28030_c0_g1_i9	hypothetical protein AALP_AAs48628U000100, partial [Arabis alpina]	CRK10	Cysteine-rich receptor-like protein kinase 10 OS=Arabidopsis thaliana GN=CRK10 PE=1 SV=3	GO:0004674(protein serine/threonine kinase activity);GO:0005886(plasma membrane);GO:0006468(protein phosphorylation);GO:0006952(defense response);GO:0009506(plasmodesma)	ENOG410XSG4((E 0.0) leucine-rich repeat family protein protein kinase family protein)	K13416	brassinosteroid insensitive 1-associated receptor kinase 1	EC:2.7.10.1 2.7.11.1	gmx04075(Plant hormone signal transduction);gmx04626(Plant-pathogen interaction)	D7MDW0.1 PF07714.15;Pkinase_Tyr;	734	534	1029	110	170	123	15.38	11.8	16.59	1.78	2.96	2.25	14.59	2.33	2.59892	up	3.30039e-26	3.54356e-24	yes
TRINITY_DN20133_c2_g2	915	TRINITY_DN20133_c2_g2_i1;TRINITY_DN20133_c2_g2_i2;TRINITY_DN20133_c2_g2_i3	Leucine Rich Repeat family protein, expressed [Oryza sativa Japonica Group]	At5g04720	Probable disease resistance protein At5g04720 OS=Arabidopsis thaliana GN=At5g04720 PE=2 SV=1	GO:0005524(ATP binding);GO:0006952(defense response);GO:0042742(defense response to bacterium);GO:0043531(ADP binding)	ENOG410Y7SX(disease resistance protein)	-	-	-	-	-	75	39	55	16	4	10	5.03	2.77	3.08	1.1	0.29	0.82	3.63	0.74	2.59775	up	4.50173e-07	6.47247e-06	yes
TRINITY_DN20419_c0_g2	601	TRINITY_DN20419_c0_g2_i1	-	-	-	-	-	-	-	-	-	-	27	41	52	7	8	6	3.27	5.37	5.19	0.74	0.89	0.72	4.61	0.78	2.59688	up	1.82333e-07	2.80067e-06	yes
TRINITY_DN29799_c0_g3	344	TRINITY_DN29799_c0_g3_i1	putative epoxidase [Taxus baccata]	GA2OX1	Gibberellin 2-beta-dioxygenase 1 OS=Pisum sativum GN=GA2OX1 PE=1 SV=1	GO:0051213(dioxygenase activity)	COG3491(2OGFe(II) oxygenase)	K04125	gibberellin 2-oxidase	EC:1.14.11.13	mtr00904(Diterpenoid biosynthesis)	M0ZGU0.1 PF14226.4;DIOX_N;	1060.05	170.79	1706.04	202.57	188.42	110	449.43	78.05	607.6	76.65	73.32	46.43	378.36	65.47	2.59367	up	3.25375e-07	4.76708e-06	yes
TRINITY_DN26879_c0_g3	661	TRINITY_DN26879_c0_g3_i1	-	-	-	-	-	-	-	-	-	-	14	34	26	5	1	7	1.45	3.81	2.21	0.45	0.09	0.71	2.49	0.42	2.59232	up	6.95319e-05	0.000678376	yes
TRINITY_DN29604_c0_g2	629	TRINITY_DN29604_c0_g2_i1;TRINITY_DN29604_c0_g2_i2	-	-	-	-	-	-	-	-	-	-	33	26	43	9	8	1	7.16	5.57	7.66	1.51	1.58	0.28	6.8	1.12	2.58933	up	2.3771e-06	3.05358e-05	yes
TRINITY_DN27742_c2_g4	822	TRINITY_DN27742_c2_g4_i1	PREDICTED: probable LRR receptor-like serine/threonine-protein kinase At3g47570 [Solanum pennellii]	-	-	GO:0004672(protein kinase activity);GO:0005515(protein binding);GO:0006468(protein phosphorylation);GO:0016567(protein ubiquitination);GO:0042742(defense response to bacterium)	COG0515(Serine Threonine protein kinase);COG4886(leucine Rich Repeat)	K13420	LRR receptor-like serine/threonine-protein kinase FLS2	EC:2.7.11.1	cic04626(Plant-pathogen interaction)	Q0IR04.2 PF13855.4;LRR_8;	8	89	30	12	10	2	0.6	7.16	1.83	0.78	0.68	0.15	3.2	0.54	2.58884	up	0.00111987	0.00794466	yes
TRINITY_DN31225_c1_g1	439	TRINITY_DN31225_c1_g1_i1;TRINITY_DN31225_c1_g1_i2	PREDICTED: pentatricopeptide repeat-containing protein At4g21065 [Phoenix dactylifera]	PCMP-H87	Pentatricopeptide repeat-containing protein At3g24000, mitochondrial OS=Arabidopsis thaliana GN=PCMP-H87 PE=3 SV=1	GO:0008150(biological_process);GO:0008270(zinc ion binding);GO:0009507(chloroplast)	ENOG410Z7Z7(Pentatricopeptide repeat-containing protein)	-	-	-	-	V4MEE4.1 PF13041.4;PPR_2;	23	13	28	2	4	5	8.37	3.53	5.83	0.72	0.82	1.82	5.91	1.12	2.58775	up	1.19663e-05	0.000136421	yes
TRINITY_DN22744_c0_g3	1354	TRINITY_DN22744_c0_g3_i1;TRINITY_DN22744_c0_g3_i2	unnamed protein product [Coffea canephora]	-	-	GO:0005634(nucleus);GO:0008270(zinc ion binding);GO:0035556(intracellular signal transduction)	ENOG410YY12(Domain-Containing protein)	-	-	-	-	A0A061EBK4.1 PF03107.14;C1_2;	489	388	548	80	73	101	18.86	16.19	17.27	2.67	2.58	3.8	17.44	3.02	2.5877	up	1.11937e-24	1.09308e-22	yes
TRINITY_DN806_c0_g1	449	TRINITY_DN806_c0_g1_i1	-	-	-	-	-	-	-	-	-	-	36	2	109	10	7	7	7.67	0.46	19.29	1.88	1.37	1.48	9.14	1.58	2.58212	up	0.00201664	0.0132567	yes
TRINITY_DN29084_c1_g3	2969	TRINITY_DN29084_c1_g3_i1;TRINITY_DN29084_c1_g3_i2	PREDICTED: uncharacterized protein LOC107921441 [Gossypium hirsutum]	-	-	GO:0003674(molecular_function);GO:0005886(plasma membrane);GO:0008150(biological_process);GO:0016021(integral component of membrane)	ENOG410YBQC(expressed protein)	K12486	stromal membrane-associated protein	-	obr04144(Endocytosis)	F6HXW2.1 PF13968.4;DUF4220;	1302.16	1057.14	1526.97	264	249.38	190	21.46	18.79	20.57	3.72	3.72	2.98	20.27	3.47	2.57741	up	1.59556e-40	3.91293e-38	yes
TRINITY_DN19282_c0_g1	1739	TRINITY_DN19282_c0_g1_i1	PREDICTED: protein TRANSPARENT TESTA 12 [Amborella trichopoda]	DTX41	Protein DETOXIFICATION 41 OS=Arabidopsis thaliana GN=DTX41 PE=2 SV=1	GO:0005774(vacuolar membrane);GO:0006855(drug transmembrane transport);GO:0015238(drug transmembrane transporter activity);GO:0015299(solute:proton antiporter activity)	COG0534(Mate efflux family protein)	-	-	-	-	B9GSQ6.1 PF01554.16;MatE;	170	119	254	49	32	16	4.86	3.68	5.93	1.21	0.84	0.45	4.82	0.83	2.5753	up	3.49797e-11	8.65709e-10	yes
TRINITY_DN19858_c1_g1	235	TRINITY_DN19858_c1_g1_i1	-	-	-	-	-	-	-	-	-	-	24	26	16	4	5	3	30.71	35.44	17.28	4.59	5.8	3.71	27.81	4.7	2.57127	up	1.29316e-05	0.000146728	yes
TRINITY_DN24221_c0_g6	1141	TRINITY_DN24221_c0_g6_i1	-	-	-	-	-	-	-	-	-	-	36	39	35	9	5	6	1.72	2.02	1.37	0.37	0.22	0.28	1.7	0.29	2.56694	up	2.57038e-07	3.83389e-06	yes
TRINITY_DN28323_c2_g1	1024	TRINITY_DN28323_c2_g1_i1;TRINITY_DN28323_c2_g1_i2;TRINITY_DN28323_c2_g1_i3;TRINITY_DN28323_c2_g1_i4;TRINITY_DN28323_c2_g1_i5;TRINITY_DN28323_c2_g1_i6	-	-	-	-	-	-	-	-	-	-	55	59	112	6	21	13	17.08	14.11	21.74	1.79	4.95	0.97	17.64	2.57	2.56592	up	3.65308e-08	6.19302e-07	yes
TRINITY_DN29349_c0_g3	926	TRINITY_DN29349_c0_g3_i1;TRINITY_DN29349_c0_g3_i2	-	-	-	-	-	-	-	-	-	-	13	48	40	2	5	11	0.82	5.07	2.77	0.11	0.29	0.68	2.89	0.36	2.56513	up	0.000137242	0.00125081	yes
TRINITY_DN25953_c0_g1	1797	TRINITY_DN25953_c0_g1_i1;TRINITY_DN25953_c0_g1_i2;TRINITY_DN25953_c0_g1_i3;TRINITY_DN25953_c0_g1_i4	Endo-1,4-beta-xylanase A [Anthurium amnicola]	rsgI6	Anti-sigma-I factor RsgI6 OS=Clostridium thermocellum (strain ATCC 27405 / DSM 1237 / NBRC 103400 / NCIMB 10682 / NRRL B-4536 / VPI 7372) GN=rsgI6 PE=1 SV=1	GO:0004553(hydrolase activity, hydrolyzing O-glycosyl compounds);GO:0005576(extracellular region);GO:0005975(carbohydrate metabolic process)	COG3693(hydrolase family 10)	-	-	-	-	V4S661.1 PF00331.18;Glyco_hydro_10;	141	74	243	28	21	31	4.69	2.56	6.93	0.9	0.53	0.96	4.73	0.8	2.56482	up	5.58882e-10	1.19655e-08	yes
TRINITY_DN28597_c0_g5	634	TRINITY_DN28597_c0_g5_i1;TRINITY_DN28597_c0_g5_i2;TRINITY_DN28597_c0_g5_i3	-	-	-	-	-	-	-	-	-	-	34	35	41	4	10	6	11.74	7.43	6.69	2.14	2.94	0.82	8.62	1.97	2.55255	up	2.69249e-07	3.99633e-06	yes
TRINITY_DN29799_c0_g1	960	TRINITY_DN29799_c0_g1_i1;TRINITY_DN29799_c0_g1_i2;TRINITY_DN29799_c0_g1_i3;TRINITY_DN29799_c0_g1_i4;TRINITY_DN29799_c0_g1_i5;TRINITY_DN29799_c0_g1_i6;TRINITY_DN29799_c0_g1_i7	putative epoxidase [Taxus baccata]	F6'H1	Feruloyl CoA ortho-hydroxylase 1 OS=Arabidopsis thaliana GN=F6'H1 PE=1 SV=1	GO:0051213(dioxygenase activity)	COG3491(2OGFe(II) oxygenase)	K05282	gibberellin 20-oxidase	EC:1.14.11.12	ppp00904(Diterpenoid biosynthesis)	M0RWL8.1 PF03171.18;2OG-FeII_Oxy;	273	504	385	58	54	105	43.46	88.81	42.88	8.02	8.03	17.48	58.38	11.18	2.53897	up	8.80411e-13	2.69888e-11	yes
TRINITY_DN22666_c1_g2	1119	TRINITY_DN22666_c1_g2_i1;TRINITY_DN22666_c1_g2_i2;TRINITY_DN22666_c1_g2_i3	-	-	-	-	-	-	-	-	-	-	33.46	64	53	11	8.81	8.07	14	16.35	22.05	13.81	12.06	9.91	17.47	11.93	2.53509	up	2.07258e-07	3.15655e-06	yes
TRINITY_DN31271_c0_g1	1678	TRINITY_DN31271_c0_g1_i1;TRINITY_DN31271_c0_g1_i2;TRINITY_DN31271_c0_g1_i3;TRINITY_DN31271_c0_g1_i4	PREDICTED: uncharacterized protein LOC104096382 [Nicotiana tomentosiformis]	-	-	-	-	-	-	-	-	-	234.78	457.63	369.51	52.13	60	88	12.73	17.17	14.1	3.27	5.41	4.97	14.67	4.55	2.52806	up	1.26348e-13	4.28728e-12	yes
TRINITY_DN28809_c3_g1	1244	TRINITY_DN28809_c3_g1_i1	NADH-plastoquinone oxidoreductase subunit 2 (chloroplast) [Taxus mairei]	ndhB1	NAD(P)H-quinone oxidoreductase subunit 2 A, chloroplastic OS=Cycas taitungensis GN=ndhB1 PE=3 SV=1	GO:0006120(mitochondrial electron transport, NADH to ubiquinone);GO:0008137(NADH dehydrogenase (ubiquinone) activity)	COG1007(NDH-1 shuttles electrons from NADH, via FMN and iron- sulfur (Fe-S) centers, to quinones in the respiratory chain. The immediate electron acceptor for the enzyme in this species is believed to be ubiquinone. Couples the redox reaction to proton translocation (for every two electrons transferred, four hydrogen ions are translocated across the cytoplasmic membrane), and thus conserves the r…	K02992	small subunit ribosomal protein S7	-	mtr03010(Ribosome)	G7J101.1 PF00361.18;Proton_antipo_M;	168	163	345	37	46	40	7.31	7.68	12.28	1.4	1.84	1.7	9.09	1.65	2.52623	up	2.824e-14	1.03296e-12	yes
TRINITY_DN27975_c0_g2	552	TRINITY_DN27975_c0_g2_i1	-	-	-	-	-	-	-	-	-	-	149	162	256	44	34	27	20.97	24.66	29.73	5.43	4.39	3.75	25.12	4.52	2.52573	up	1.08587e-14	4.14031e-13	yes
TRINITY_DN30195_c0_g3	762	TRINITY_DN30195_c0_g3_i1;TRINITY_DN30195_c0_g3_i2;TRINITY_DN30195_c0_g3_i3	pollen allergen CPA63 [Cryptomeria japonica]	AED3	Aspartyl protease AED3 OS=Arabidopsis thaliana GN=AED3 PE=1 SV=1	GO:0005576(extracellular region);GO:0005618(cell wall);GO:0009505(plant-type cell wall);GO:0009627(systemic acquired resistance);GO:0048046(apoplast)	ENOG410XNV7(aspartic)	-	-	-	-	-	405	151	554	83	51	67	37.02	14.13	42.01	8.44	5.48	8.09	31.05	7.34	2.5254	up	2.05659e-11	5.23388e-10	yes
TRINITY_DN25955_c0_g2	380	TRINITY_DN25955_c0_g2_i1;TRINITY_DN25955_c0_g2_i2	-	-	-	-	-	-	-	-	-	-	23	21	10	0	1	9	9.16	8.05	2.91	0	0.41	4	6.71	1.47	2.51954	up	0.0015487	0.0105367	yes
TRINITY_DN25170_c2_g3	573	TRINITY_DN25170_c2_g3_i1	-	-	-	-	-	-	-	-	-	-	22	23.11	27	2	0	11.04	2.9	3.29	2.93	0.23	0	1.43	3.04	0.55	2.51938	up	0.000270758	0.0022843	yes
TRINITY_DN27640_c0_g3	971	TRINITY_DN27640_c0_g3_i1;TRINITY_DN27640_c0_g3_i2;TRINITY_DN27640_c0_g3_i3;TRINITY_DN27640_c0_g3_i4	PREDICTED: cytochrome P450 CYP736A12 [Vitis vinifera]	CYP750A1	Cytochrome P450 750A1 OS=Pinus taeda GN=CYP750A1 PE=2 SV=1	GO:0016020(membrane);GO:0016709(oxidoreductase activity, acting on paired donors, with incorporation or reduction of molecular oxygen, NAD(P)H as one donor, and incorporation of one atom of oxygen);GO:0044550(secondary metabolite biosynthetic process)	COG2124(Cytochrome p450)	K07408	cytochrome P450, family 1, subfamily A, polypeptide 1	EC:1.14.14.1	pop00380(Tryptophan metabolism)	F6H499.1 PF00067.20;p450;	91.9	58.05	106.52	21.88	17.63	8.21	7.04	4.69	6.42	2.59	2.85	0.87	6.05	2.1	2.51897	up	2.27239e-09	4.50739e-08	yes
TRINITY_DN22242_c1_g2	1670	TRINITY_DN22242_c1_g2_i1	Transposon Ty3-I Gag-Pol polyprotein [Cajanus cajan]	pol	Retrovirus-related Pol polyprotein from transposon 297 OS=Drosophila melanogaster GN=pol PE=3 SV=1	GO:0000719(photoreactive repair);GO:0003904(deoxyribodipyrimidine photo-lyase activity)	COG2801(Retrotransposon protein)	K13356	alcohol-forming fatty acyl-CoA reductase	EC:1.2.1.84	pda00073(Cutin, suberine and wax biosynthesis);pda04146(Peroxisome)	Q60E17.1 PF00665.24;rve;	40.84	72.55	90.62	6.46	19.42	12.65	1.22	2.35	2.22	0.17	0.53	0.37	1.93	0.36	2.51857	up	1.43337e-07	2.23994e-06	yes
TRINITY_DN28979_c2_g3	970	TRINITY_DN28979_c2_g3_i1	peroxidase [Pinus thunbergii]	PER21	Peroxidase 21 OS=Arabidopsis thaliana GN=PER21 PE=1 SV=1	GO:0004601(peroxidase activity);GO:0009505(plant-type cell wall);GO:0009664(plant-type cell wall organization)	ENOG410YHIH(peroxidase)	K00430	peroxidase	EC:1.11.1.7	mdm00940(Phenylpropanoid biosynthesis)	M0ZNG4.1 PF00141.21;peroxidase;	70	58	228	21	7	34	4.14	3.71	11.03	1.08	0.38	1.97	6.29	1.14	2.51833	up	8.58951e-06	0.000100092	yes
TRINITY_DN25655_c1_g3	860	TRINITY_DN25655_c1_g3_i1;TRINITY_DN25655_c1_g3_i2;TRINITY_DN25655_c1_g3_i3;TRINITY_DN25655_c1_g3_i4	unknown [Picea sitchensis]	At2g25520	Probable sugar phosphate/phosphate translocator At2g25520 OS=Arabidopsis thaliana GN=At2g25520 PE=1 SV=1	GO:0005768(endosome);GO:0005794(Golgi apparatus);GO:0005802(trans-Golgi network);GO:0005886(plasma membrane);GO:0008514(organic anion transmembrane transporter activity);GO:0008643(carbohydrate transport);GO:0016021(integral component of membrane)	ENOG410XP1S(solute carrier family 35 member)	-	-	-	-	V4UMV5.1 PF03151.14;TPT;	90	89	116	11	20	24	6.61	7.44	7.02	1.55	3.76	3.86	7.02	3.06	2.51585	up	1.20551e-10	2.77951e-09	yes
TRINITY_DN27192_c3_g6	726	TRINITY_DN27192_c3_g6_i1	-	-	-	-	-	-	-	-	-	-	60	51	51	14	12	5	5.36	4.93	3.74	1.09	0.98	0.44	4.68	0.84	2.50948	up	5.15225e-08	8.57292e-07	yes
TRINITY_DN24707_c0_g2	565	TRINITY_DN24707_c0_g2_i1;TRINITY_DN24707_c0_g2_i2;TRINITY_DN24707_c0_g2_i3;TRINITY_DN24707_c0_g2_i4;TRINITY_DN24707_c0_g2_i5;TRINITY_DN24707_c0_g2_i6;TRINITY_DN24707_c0_g2_i7;TRINITY_DN24707_c0_g2_i8;TRINITY_DN24707_c0_g2_i9	-	-	-	-	-	-	-	-	-	-	73	120.46	130.2	11.99	22.92	26	17.76	29.61	23.5	4.32	9.83	11.41	23.62	8.52	2.50122	up	1.62061e-09	3.28089e-08	yes
TRINITY_DN29607_c0_g1	875	TRINITY_DN29607_c0_g1_i1;TRINITY_DN29607_c0_g1_i2;TRINITY_DN29607_c0_g1_i3	NB-ARC [Pinus tabuliformis]	-	TMV resistance protein N OS=Nicotiana glutinosa GN=N PE=1 SV=1	GO:0005737(cytoplasm);GO:0006952(defense response);GO:0007165(signal transduction);GO:0043531(ADP binding)	ENOG4111VMD(Resistance protein)	K00695	sucrose synthase	EC:2.4.1.13	mtr00500(Starch and sucrose metabolism)	W1NPM4.1 PF00931.20;NB-ARC;	141.15	117	230	21	38	32	13.72	12.59	18.57	2.37	5.54	3.48	14.96	3.8	2.49849	up	2.73975e-12	7.90461e-11	yes
TRINITY_DN20493_c0_g2	980	TRINITY_DN20493_c0_g2_i1	-	-	-	-	-	-	-	-	-	-	20	27	64	2	8	10	1.17	1.7	3.05	0.1	0.43	0.57	1.97	0.37	2.4969	up	2.56841e-05	0.000273993	yes
TRINITY_DN22038_c0_g4	335	TRINITY_DN22038_c0_g4_i1;TRINITY_DN22038_c0_g4_i2	-	-	-	-	-	-	-	-	-	-	159	141	178	36	35	21	87.42	84.68	83.47	14.72	14.71	9.57	85.19	13	2.49329	up	5.22656e-14	1.85213e-12	yes
TRINITY_DN21549_c2_g3	718	TRINITY_DN21549_c2_g3_i1	PREDICTED: uncharacterized protein LOC106753853 [Vigna radiata var. radiata]	-	-	-	-	-	-	-	-	-	89	118	162	15	35	20	8.09	11.6	12.09	1.19	2.92	1.78	10.59	1.96	2.49314	up	2.50934e-10	5.62932e-09	yes
TRINITY_DN24295_c1_g1	432	TRINITY_DN24295_c1_g1_i1;TRINITY_DN24295_c1_g1_i2;TRINITY_DN24295_c1_g1_i3	unknown [Picea sitchensis]	UGT709C2	7-deoxyloganetic acid glucosyltransferase OS=Catharanthus roseus GN=UGT709C2 PE=1 SV=1	GO:0009813(flavonoid biosynthetic process);GO:0043231(intracellular membrane-bounded organelle);GO:0052696(flavonoid glucuronidation);GO:0080043(quercetin 3-O-glucosyltransferase activity);GO:0080044(quercetin 7-O-glucosyltransferase activity)	COG1819(Transferase)	K13495	cis-zeatin O-glucosyltransferase	EC:2.4.1.215	bvg00908(Zeatin biosynthesis)	A0A078J882.1 PF00201.16;UDPGT;	47	28	70	11	10	6	18.77	14.96	22.93	7	7.88	5.14	18.89	6.67	2.49292	up	2.42195e-07	3.63478e-06	yes
TRINITY_DN26232_c0_g1	640	TRINITY_DN26232_c0_g1_i1;TRINITY_DN26232_c0_g1_i2;TRINITY_DN26232_c0_g1_i3;TRINITY_DN26232_c0_g1_i4;TRINITY_DN26232_c0_g1_i5;TRINITY_DN26232_c0_g1_i6;TRINITY_DN26232_c0_g1_i7;TRINITY_DN26232_c0_g1_i8	-	-	-	-	-	-	-	-	-	-	31423	14202	51354	8489	8089.01	1708	10123.6	5106.65	14511	3257.29	3251.15	677.54	9913.74	2395.33	2.4897	up	8.38533e-08	1.36063e-06	yes
TRINITY_DN25005_c0_g1	1924	TRINITY_DN25005_c0_g1_i1;TRINITY_DN25005_c0_g1_i2;TRINITY_DN25005_c0_g1_i3;TRINITY_DN25005_c0_g1_i4	-	-	-	-	-	-	-	-	-	-	166	179	152	27	34	36	5.61	6.55	4.01	0.59	0.79	0.89	5.39	0.76	2.48487	up	2.8903e-13	9.43656e-12	yes
TRINITY_DN27550_c0_g6	374	TRINITY_DN27550_c0_g6_i1	-	-	-	-	-	-	-	-	-	-	19	64.96	33.48	4.33	10.47	9.43	6.37	23.49	9.39	1.29	3.22	3.15	13.08	2.55	2.47875	up	5.17995e-05	0.000519947	yes
TRINITY_DN22198_c0_g1	1844	TRINITY_DN22198_c0_g1_i1	unknown [Picea sitchensis]	STR8	Rhodanese-like domain-containing protein 8, chloroplastic OS=Arabidopsis thaliana GN=STR8 PE=2 SV=1	GO:0003674(molecular_function);GO:0008150(biological_process)	COG1054(UPF0176 protein)	-	-	-	-	I1PHN5.1 PF00581.18;Rhodanese;	299	324	531	66	83	71	7.99	9.36	11.58	1.52	2.03	1.85	9.64	1.8	2.47773	up	1.61049e-20	1.04411e-18	yes
TRINITY_DN31098_c0_g1	1395	TRINITY_DN31098_c0_g1_i1;TRINITY_DN31098_c0_g1_i2;TRINITY_DN31098_c0_g1_i3;TRINITY_DN31098_c0_g1_i4;TRINITY_DN31098_c0_g1_i5;TRINITY_DN31098_c0_g1_i6	PREDICTED: uncharacterized protein LOC107175311 [Citrus sinensis]	-	-	GO:0000719(photoreactive repair);GO:0003904(deoxyribodipyrimidine photo-lyase activity)	COG2801(Retrotransposon protein)	-	-	-	-	A0A087FZI0.1 PF08284.9;RVP_2;	56	202.4	355.77	27.37	43.45	43.68	6.79	23.11	26.02	4.17	7.46	11.44	18.64	7.69	2.47697	up	8.82808e-07	1.2135e-05	yes
TRINITY_DN17871_c0_g2	723	TRINITY_DN17871_c0_g2_i1	PREDICTED: PRA1 family protein B3 [Amborella trichopoda]	PRA1B4	PRA1 family protein B4 OS=Arabidopsis thaliana GN=PRA1B4 PE=1 SV=1	GO:0003674(molecular_function);GO:0005768(endosome);GO:0005783(endoplasmic reticulum);GO:0005794(Golgi apparatus);GO:0005802(trans-Golgi network);GO:0005829(cytosol);GO:0009507(chloroplast);GO:0010008(endosome membrane);GO:0016021(integral component of membrane);GO:0016192(vesicle-mediated transport)	COG5130(Prenylated RAB acceptor)	-	-	-	-	W1NK35.1 PF03208.17;PRA1;	110	71	150	14	14	34	9.89	6.91	11.08	1.1	1.15	3	9.29	1.75	2.47575	up	1.77722e-08	3.18821e-07	yes
TRINITY_DN24576_c0_g1	1458	TRINITY_DN24576_c0_g1_i1	unknown [Picea sitchensis]	HST	Shikimate O-hydroxycinnamoyltransferase OS=Nicotiana tabacum GN=HST PE=1 SV=1	GO:0005515(protein binding);GO:0005737(cytoplasm);GO:0005829(cytosol);GO:0009809(lignin biosynthetic process);GO:0009963(positive regulation of flavonoid biosynthetic process);GO:0010252(auxin homeostasis);GO:0016020(membrane);GO:0016740(transferase activity);GO:0047172(shikimate O-hydroxycinnamoyltransferase activity);GO:0047205(quinate O-hydroxycinnamoyltransferase activity)	ENOG410XPQ7(hydroxycinnamoyl-Coenzyme A shikimate quinate hydroxycinnamoyltransferase-like)	K13065	shikimate O-hydroxycinnamoyltransferase	EC:2.3.1.133	nnu00940(Phenylpropanoid biosynthesis);nnu00945(Stilbenoid, diarylheptanoid and gingerol biosynthesis);nnu00941(Flavonoid biosynthesis)	M5XBY8.1 PF02458.13;Transferase;	406	181	439	60	79	58	14.31	6.9	12.64	1.83	2.55	2	11.28	2.13	2.46946	up	2.40558e-14	8.88951e-13	yes
TRINITY_DN8243_c0_g1	997	TRINITY_DN8243_c0_g1_i1	PREDICTED: homologous-pairing protein 2 homolog [Elaeis guineensis]	HOP2	Homologous-pairing protein 2 homolog OS=Arabidopsis thaliana GN=HOP2 PE=1 SV=1	GO:0003674(molecular_function);GO:0005634(nucleus);GO:0051026(chiasma assembly)	ENOG410XT3U(INteracting protein)	-	-	-	-	W1NTT4.1 PF07106.11;TBPIP;	46	43	56	7	12	9	2.62	2.65	2.61	0.35	0.63	0.5	2.63	0.49	2.4668	up	3.9316e-08	6.63911e-07	yes
TRINITY_DN26852_c4_g2	612	TRINITY_DN26852_c4_g2_i1;TRINITY_DN26852_c4_g2_i2;TRINITY_DN26852_c4_g2_i3	PREDICTED: pentatricopeptide repeat-containing protein At3g05340 [Ipomoea nil]	PCMP-H44	Pentatricopeptide repeat-containing protein At2g03880, mitochondrial OS=Arabidopsis thaliana GN=PCMP-H44 PE=2 SV=1	GO:0005739(mitochondrion);GO:0008270(zinc ion binding);GO:0009451(RNA modification)	ENOG410Z7Z7(Pentatricopeptide repeat-containing protein)	-	-	-	-	K7U473.1 PF13041.4;PPR_2;	21.81	25.61	30	3	8.05	4.27	4.01	3.25	3.29	0.31	1.08	0.49	3.52	0.63	2.46387	up	5.25503e-06	6.34277e-05	yes
TRINITY_DN29693_c0_g2	851	TRINITY_DN29693_c0_g2_i1;TRINITY_DN29693_c0_g2_i2;TRINITY_DN29693_c0_g2_i3;TRINITY_DN29693_c0_g2_i4;TRINITY_DN29693_c0_g2_i5	unknown [Picea sitchensis]	-	-	-	COG0657(alpha beta hydrolase fold-3 domain protein)	K06700	proteasome inhibitor subunit 1 (PI31)	-	atr03050(Proteasome)	A0A0D9VZZ5.1 PF07859.11;Abhydrolase_3;	54	51	82	15	10	11	4.4	4.39	5.71	1.19	0.85	0.97	4.83	1	2.46109	up	3.49399e-09	6.79314e-08	yes
TRINITY_DN16569_c0_g1	1009	TRINITY_DN16569_c0_g1_i1;TRINITY_DN16569_c0_g1_i2	-	-	-	-	-	-	-	-	-	-	24	147	57	7	17	22	1.67	9.39	3.01	0.34	0.94	1.38	4.69	0.89	2.46043	up	0.000177588	0.0015675	yes
TRINITY_DN30134_c0_g1	420	TRINITY_DN30134_c0_g1_i1;TRINITY_DN30134_c0_g1_i2	hypothetical protein SELMODRAFT_271933 [Selaginella moellendorffii]	-	Protein transport protein Sec61 subunit alpha OS=Pyrenomonas salina PE=2 SV=1	GO:0005739(mitochondrion);GO:0005794(Golgi apparatus);GO:0005886(plasma membrane);GO:0009306(protein secretion);GO:0015031(protein transport);GO:0015450(P-P-bond-hydrolysis-driven protein transmembrane transporter activity);GO:0016020(membrane);GO:0016021(integral component of membrane)	COG0201(The central subunit of the protein translocation channel SecYEG. Consists of two halves formed by TMs 1-5 and 6-10. These two domains form a lateral gate at the front which open onto the bilayer between TMs 2 and 7, and are clamped together by SecE at the back. The channel is closed by both a pore ring composed of hydrophobic SecY resides and a short helix (helix 2A) on the extracellular …	K10956	protein transport protein SEC61 subunit alpha	-	smo03060(Protein export);smo04141(Protein processing in endoplasmic reticulum);smo04145(Phagosome)	D8SWB1.1 PF00344.18;SecY;	10	24	29	1	8	3	2.93	8.8	9.74	0.22	2.23	0.74	7.16	1.06	2.45782	up	0.000156449	0.00140601	yes
TRINITY_DN22682_c0_g1	1689	TRINITY_DN22682_c0_g1_i1	PREDICTED: uncharacterized protein LOC107621616 [Arachis ipaensis]	-	-	-	-	-	-	-	-	A0A0D3CHP3.1 PF03732.15;Retrotrans_gag;	59.53	65.51	66.98	10.19	14.65	12.62	1.76	2.1	1.62	0.26	0.4	0.36	1.83	0.34	2.4545	up	2.50337e-09	4.94736e-08	yes
TRINITY_DN31536_c1_g2	312	TRINITY_DN31536_c1_g2_i1	unknown [Picea sitchensis]	-	-	-	-	-	-	-	-	-	39	27	19	5	7	5	22.04	16.4	9.05	2.52	3.63	2.8	15.83	2.98	2.4456	up	1.55294e-05	0.000173109	yes
TRINITY_DN26168_c0_g4	496	TRINITY_DN26168_c0_g4_i1;TRINITY_DN26168_c0_g4_i2	Histone H4, partial [Noccaea caerulescens]	-	Histone H4 variant TH011 OS=Triticum aestivum PE=3 SV=2	GO:0000228(nuclear chromosome);GO:0000784(nuclear chromosome, telomeric region);GO:0000786(nucleosome);GO:0005634(nucleus);GO:0006334(nucleosome assembly);GO:0006335(DNA replication-dependent nucleosome assembly);GO:0006336(DNA replication-independent nucleosome assembly);GO:0016020(membrane);GO:0019904(protein domain specific binding);GO:0042393(histone binding);GO:0043234(protein complex);GO:00…	COG2036(Core component of nucleosome. Nucleosomes wrap and compact DNA into chromatin, limiting DNA accessibility to the cellular machineries which require DNA as a template. Histones thereby play a central role in transcription regulation, DNA repair, DNA replication and chromosomal stability. DNA accessibility is regulated via a complex set of post-translational modifications of histones, also …	-	-	-	-	V9FDA4.1 PF15511.4;CENP-T_C;	62	51	59	8	14	12	18.89	13.56	14.85	2.35	2.22	2.66	15.77	2.41	2.44443	up	1.26599e-08	2.30171e-07	yes
TRINITY_DN24740_c1_g1	763	TRINITY_DN24740_c1_g1_i1;TRINITY_DN24740_c1_g1_i2;TRINITY_DN24740_c1_g1_i3;TRINITY_DN24740_c1_g1_i4;TRINITY_DN24740_c1_g1_i5;TRINITY_DN24740_c1_g1_i6;TRINITY_DN24740_c1_g1_i7;TRINITY_DN24740_c1_g1_i8	-	-	-	-	-	-	-	-	-	-	157	193	187	40	37	31	25.82	43.63	32.44	12.12	10.83	12.26	33.96	11.74	2.43763	up	1.87768e-14	7.02291e-13	yes
TRINITY_DN24250_c0_g1	397	TRINITY_DN24250_c0_g1_i1	PREDICTED: phytosulfokine receptor 1-like, partial [Phoenix dactylifera]	-	-	-	COG4886(leucine Rich Repeat)	-	-	-	-	-	27	25.33	35	6	4	7	7.73	7.83	8.36	1.53	1.05	1.99	7.97	1.52	2.43135	up	2.2218e-06	2.87634e-05	yes
TRINITY_DN21473_c1_g3	646	TRINITY_DN21473_c1_g3_i1	polyphenol oxidase [Trifolium pratense]	co-1	Polyphenol oxidase I, chloroplastic OS=Ipomoea batatas GN=co-1 PE=1 SV=1	GO:1901708((+)-3'-hydroxylarreatricin biosynthetic process);GO:1901709((+)-larreatricin metabolic process)	ENOG410XSH6(polyphenol oxidase)	K00422	polyphenol oxidase	EC:1.10.3.1	cam00350(Tyrosine metabolism);cam00950(Isoquinoline alkaloid biosynthesis)	A0A022QC39.1 PF00264.18;Tyrosinase;	195.53	131.24	233.7	42.37	27.75	41.39	21	15.25	20.64	3.97	2.73	4.37	18.96	3.69	2.42594	up	2.16831e-13	7.16605e-12	yes
TRINITY_DN22242_c1_g6	1176	TRINITY_DN22242_c1_g6_i1	hypothetical protein VITISV_015983 [Vitis vinifera]	Tf2-11	Transposon Tf2-11 polyprotein OS=Schizosaccharomyces pombe (strain 972 / ATCC 24843) GN=Tf2-11 PE=3 SV=1	GO:0004536(deoxyribonuclease activity);GO:0006308(DNA catabolic process)	COG2801(Retrotransposon protein)	K03469	ribonuclease HI	EC:3.1.26.4	egr03030(DNA replication)	J3MCF0.1 PF13456.4;RVT_3;	30.92	47.43	63.21	10.75	11.58	4.73	1.42	2.36	2.38	0.43	0.49	0.21	2.05	0.38	2.42299	up	4.74631e-07	6.78345e-06	yes
TRINITY_DN25476_c1_g3	443	TRINITY_DN25476_c1_g3_i1;TRINITY_DN25476_c1_g3_i2	-	-	-	-	-	-	-	-	-	-	6	21	25	3	0	7	4.54	13.53	7.91	3.45	0	7.68	8.66	3.71	2.41007	up	0.00146902	0.0100708	yes
TRINITY_DN28242_c1_g3	875	TRINITY_DN28242_c1_g3_i1	NdhB (chloroplast) [Taxus wallichiana var. chinensis]	ndhB1	NAD(P)H-quinone oxidoreductase subunit 2 A, chloroplastic OS=Cycas taitungensis GN=ndhB1 PE=3 SV=1	GO:0016491(oxidoreductase activity)	COG1007(NDH-1 shuttles electrons from NADH, via FMN and iron- sulfur (Fe-S) centers, to quinones in the respiratory chain. The immediate electron acceptor for the enzyme in this species is believed to be ubiquinone. Couples the redox reaction to proton translocation (for every two electrons transferred, four hydrogen ions are translocated across the cytoplasmic membrane), and thus conserves the r…	K02992	small subunit ribosomal protein S7	-	mtr03010(Ribosome)	M7ZJ96.1 PF00361.18;Proton_antipo_M;	93	83	186	35	24	13	6.33	6.11	10.38	2.07	1.5	0.87	7.61	1.48	2.4058	up	6.19431e-09	1.16547e-07	yes
TRINITY_DN30221_c0_g1	1608	TRINITY_DN30221_c0_g1_i1;TRINITY_DN30221_c0_g1_i10;TRINITY_DN30221_c0_g1_i11;TRINITY_DN30221_c0_g1_i2;TRINITY_DN30221_c0_g1_i3;TRINITY_DN30221_c0_g1_i4;TRINITY_DN30221_c0_g1_i5;TRINITY_DN30221_c0_g1_i6;TRINITY_DN30221_c0_g1_i7;TRINITY_DN30221_c0_g1_i8;TRINITY_DN30221_c0_g1_i9	PREDICTED: GDSL esterase/lipase At3g48460-like [Malus domestica]	At3g48460	GDSL esterase/lipase At3g48460 OS=Arabidopsis thaliana GN=At3g48460 PE=2 SV=1	GO:0015079(potassium ion transmembrane transporter activity);GO:0016020(membrane)	COG3158(Transport of potassium into the cell (By similarity))	-	-	-	-	W9RSA4.1 PF00657.20;Lipase_GDSL;	344	392	495	80	85	85	17.74	19.47	18.54	6.45	8.66	7.46	18.58	7.52	2.40414	up	7.79086e-23	6.25036e-21	yes
TRINITY_DN21300_c1_g1	585	TRINITY_DN21300_c1_g1_i1;TRINITY_DN21300_c1_g1_i2;TRINITY_DN21300_c1_g1_i3	-	-	-	-	-	-	-	-	-	-	42	83	49	16	4	16	5.91	12.36	5.69	1.78	0.47	2.01	7.99	1.42	2.40177	up	9.76604e-06	0.000113009	yes
TRINITY_DN15392_c0_g1	482	TRINITY_DN15392_c0_g1_i1;TRINITY_DN15392_c0_g1_i2	-	-	-	-	-	-	-	-	-	-	3225	3737	3369	662	611	856	687.28	830.18	599.86	127.41	121.05	181.91	705.77	143.46	2.40174	up	2.97384e-28	3.68842e-26	yes
TRINITY_DN31397_c1_g3	329	TRINITY_DN31397_c1_g3_i1;TRINITY_DN31397_c1_g3_i2	2-hydroxyisoflavanone dehydratase [Medicago truncatula]	-	-	-	COG0657(alpha beta hydrolase fold-3 domain protein)	K13258	2-hydroxyisoflavanone dehydratase	EC:4.2.1.105	pvu00943(Isoflavonoid biosynthesis)	-	43	18	22	4	9	4	23.48	9.83	9.98	1.8	4.07	2.09	14.43	2.65	2.39916	up	5.56087e-05	0.000554315	yes
TRINITY_DN27346_c1_g1	1877	TRINITY_DN27346_c1_g1_i1;TRINITY_DN27346_c1_g1_i2;TRINITY_DN27346_c1_g1_i3;TRINITY_DN27346_c1_g1_i4;TRINITY_DN27346_c1_g1_i5	PREDICTED: cytochrome P450 82C4-like [Populus euphratica]	CYP82C4	Cytochrome P450 82C4 OS=Arabidopsis thaliana GN=CYP82C4 PE=2 SV=1	GO:0016020(membrane);GO:0016709(oxidoreductase activity, acting on paired donors, with incorporation or reduction of molecular oxygen, NAD(P)H as one donor, and incorporation of one atom of oxygen);GO:0044550(secondary metabolite biosynthetic process)	COG2124(Cytochrome p450)	K17961	cytochrome P450, family 82, subfamily G, polypeptide 1	EC:1.14.-.-	pop00904(Diterpenoid biosynthesis)	B9IH33.1 PF00067.20;p450;	227	201	327	27	97	30	10.34	9.56	10.48	0.65	2.49	0.82	10.13	1.32	2.39901	up	8.95763e-09	1.65509e-07	yes
TRINITY_DN26309_c0_g1	743	TRINITY_DN26309_c0_g1_i1;TRINITY_DN26309_c0_g1_i2;TRINITY_DN26309_c0_g1_i3;TRINITY_DN26309_c0_g1_i4	unknown [Picea sitchensis]	SOP1	Peroxygenase OS=Sesamum indicum GN=SOP1 PE=1 SV=1	GO:0004392(heme oxygenase (decyclizing) activity);GO:0004497(monooxygenase activity);GO:0005509(calcium ion binding);GO:0005811(lipid particle);GO:0006952(defense response);GO:0016021(integral component of membrane);GO:0031408(oxylipin biosynthetic process);GO:0055114(oxidation-reduction process);GO:0071614(linoleic acid epoxygenase activity);GO:1990137(plant seed peroxidase activity)	ENOG410YGB5(Caleosin related protein)	K17991	peroxygenase	EC:1.11.2.3	pvu00073(Cutin, suberine and wax biosynthesis)	V7C517.1 PF05042.11;Caleosin;	126	235	206	37	37	43	13.07	25	22.4	7.55	8.71	8.04	20.16	8.1	2.39498	up	9.06661e-12	2.39494e-10	yes
TRINITY_DN31313_c0_g5	673	TRINITY_DN31313_c0_g5_i1	putative TIR/NBS/LRR disease resistance protein, partial [Pinus taeda]	-	TMV resistance protein N OS=Nicotiana glutinosa GN=N PE=1 SV=1	GO:0005515(protein binding)	COG4886(leucine Rich Repeat)	K08852	serine/threonine-protein kinase/endoribonuclease IRE1	EC:2.7.11.1 3.1.26.-	mdm04141(Protein processing in endoplasmic reticulum)	A9T4B7.1 PF01582.18;TIR;	13	19	29	1	5	6	1.31	2.07	2.4	0.09	0.46	0.59	1.93	0.38	2.39338	up	0.000140482	0.00127598	yes
TRINITY_DN28738_c2_g5	1632	TRINITY_DN28738_c2_g5_i1	-	-	-	-	-	-	-	-	-	-	142	37	86.35	10	22	22	4.37	1.23	2.17	0.27	0.62	0.66	2.59	0.52	2.39278	up	4.38067e-06	5.36545e-05	yes
TRINITY_DN28031_c0_g1	751	TRINITY_DN28031_c0_g1_i1	PREDICTED: uncharacterized protein At4g18490 [Nelumbo nucifera]	At4g18490	Uncharacterized protein At4g18490 OS=Arabidopsis thaliana GN=At4g18490 PE=2 SV=3	-	ENOG410YV1B(NA)	-	-	-	-	-	19	23	27	3	9	2	1.61	2.11	1.88	0.22	0.7	0.17	1.87	0.36	2.38899	up	3.7796e-05	0.000391963	yes
TRINITY_DN28322_c1_g3	690	TRINITY_DN28322_c1_g3_i1;TRINITY_DN28322_c1_g3_i2;TRINITY_DN28322_c1_g3_i3;TRINITY_DN28322_c1_g3_i4;TRINITY_DN28322_c1_g3_i5	-	-	-	-	-	-	-	-	-	-	71	81	98	25	16	11	10.53	12.77	12.72	2.56	1.48	1.4	12.01	1.81	2.37511	up	2.25242e-09	4.47189e-08	yes
TRINITY_DN30806_c0_g5	450	TRINITY_DN30806_c0_g5_i1	PREDICTED: transcription repressor MYB5 [Ricinus communis]	MYB5	Transcription repressor MYB5 OS=Arabidopsis thaliana GN=MYB5 PE=1 SV=1	GO:0003677(DNA binding);GO:0003700(transcription factor activity, sequence-specific DNA binding);GO:0005634(nucleus);GO:0006351(transcription, DNA-templated);GO:0006355(regulation of transcription, DNA-templated);GO:0009845(seed germination);GO:0010026(trichome differentiation);GO:0010090(trichome morphogenesis);GO:0010214(seed coat development);GO:0010468(regulation of gene expression);GO:004835…	COG5147(Myblike DNAbinding domain containing protein)	K02259	cytochrome c oxidase assembly protein subunit 15	-	aly00190(Oxidative phosphorylation);aly00860(Porphyrin and chlorophyll metabolism)	D7ML75.1 PF02628.13;COX15-CtaA;	25.08	17.44	27.44	3.59	4	6	5.32	4	4.83	0.67	0.78	1.26	4.72	0.9	2.3713	up	1.48983e-05	0.00016711	yes
TRINITY_DN21027_c1_g1	466	TRINITY_DN21027_c1_g1_i1	hypothetical protein 0_11424_01, partial [Pinus taeda]	UGT73E1	UDP-glycosyltransferase 73E1 OS=Stevia rebaudiana GN=UGT73E1 PE=2 SV=1	GO:0009813(flavonoid biosynthetic process);GO:0043231(intracellular membrane-bounded organelle);GO:0052696(flavonoid glucuronidation);GO:0080043(quercetin 3-O-glucosyltransferase activity);GO:0080044(quercetin 7-O-glucosyltransferase activity)	COG1819(Transferase)	K13496	UDP-glucosyl transferase 73C	EC:2.4.1.-	ath00908(Zeatin biosynthesis)	A0A0D2W0R2.1 PF00201.16;UDPGT;	209	146	155	35	35	38	41.07	31.02	25.25	6.07	6.31	7.39	32.45	6.59	2.36364	up	2.10484e-12	6.16345e-11	yes
TRINITY_DN31234_c1_g3	1606	TRINITY_DN31234_c1_g3_i1;TRINITY_DN31234_c1_g3_i2	hypothetical protein MANES_02G177400 [Manihot esculenta]	LECRK3	G-type lectin S-receptor-like serine/threonine-protein kinase LECRK3 OS=Oryza sativa subsp. indica GN=LECRK3 PE=3 SV=2	GO:0004674(protein serine/threonine kinase activity);GO:0005886(plasma membrane);GO:0006468(protein phosphorylation)	COG0515(Serine Threonine protein kinase)	K00276	primary-amine oxidase	EC:1.4.3.21	sly00260(Glycine, serine and threonine metabolism);sly00350(Tyrosine metabolism);sly00360(Phenylalanine metabolism);sly00410(beta-Alanine metabolism);sly00950(Isoquinoline alkaloid biosynthesis);sly00960(Tropane, piperidine and pyridine alkaloid biosynthesis)	W1PHD9.1 PF00069.23;Pkinase;	156	58	219	31	33	24	5.61	2.92	6.23	0.93	1.31	0.93	4.92	1.06	2.36177	up	3.12054e-08	5.35755e-07	yes
TRINITY_DN25425_c2_g1	1486	TRINITY_DN25425_c2_g1_i1	unknown [Picea sitchensis]	EP1	Epidermis-specific secreted glycoprotein EP1 OS=Daucus carota GN=EP1 PE=1 SV=1	GO:0005618(cell wall);GO:0005794(Golgi apparatus);GO:0005829(cytosol);GO:0005886(plasma membrane);GO:0009505(plant-type cell wall);GO:0009506(plasmodesma);GO:0009735(response to cytokinin);GO:0030246(carbohydrate binding);GO:0048046(apoplast)	ENOG410YGSV(Curculin-like mannose-binding lectin family protein)	K14962	COMPASS component SWD2	-	smo03015(mRNA surveillance pathway)	B9T1A4.1 PF01453.22;B_lectin;	143	34	573	66	51	28	4.93	1.27	16.12	1.97	1.61	0.94	7.44	1.51	2.35733	up	0.000255959	0.00217218	yes
TRINITY_DN31586_c0_g2	553	TRINITY_DN31586_c0_g2_i1;TRINITY_DN31586_c0_g2_i2	PREDICTED: chloride channel protein CLC-b [Eucalyptus grandis]	CLC-A	Chloride channel protein CLC-a OS=Arabidopsis thaliana GN=CLC-A PE=1 SV=2	GO:0005247(voltage-gated chloride channel activity);GO:0005253(anion channel activity);GO:0005622(intracellular);GO:0005634(nucleus);GO:0006821(chloride transport);GO:0010167(response to nitrate);GO:0015112(nitrate transmembrane transporter activity);GO:0015706(nitrate transport);GO:0016021(integral component of membrane);GO:0034707(chloride channel complex)	COG0038(chloride channel)	-	-	-	-	A0A059AQZ9.1 PF00654.18;Voltage_CLC;	79	103	151	21	23	25	31.33	42.62	47.18	8.66	9.75	11.49	40.38	9.97	2.35536	up	1.60266e-10	3.64841e-09	yes
TRINITY_DN23757_c0_g1	606	TRINITY_DN23757_c0_g1_i1;TRINITY_DN23757_c0_g1_i2;TRINITY_DN23757_c0_g1_i3;TRINITY_DN23757_c0_g1_i4;TRINITY_DN23757_c0_g1_i5;TRINITY_DN23757_c0_g1_i6;TRINITY_DN23757_c0_g1_i7	-	-	-	-	-	-	-	-	-	-	32	36	53	3	12	10	5.59	6.05	12.94	0.91	3.09	2.03	8.19	2.01	2.35086	up	3.8656e-06	4.76706e-05	yes
TRINITY_DN18975_c0_g1	1094	TRINITY_DN18975_c0_g1_i1;TRINITY_DN18975_c0_g1_i2	-	-	-	-	-	-	-	-	-	-	1143	774	1804	297	279	199	67.4	48.99	86.8	15.04	14.51	10.9	67.73	13.48	2.34418	up	9.83049e-23	7.74277e-21	yes
TRINITY_DN31338_c0_g6	1486	TRINITY_DN31338_c0_g6_i1	PREDICTED: probable xyloglucan endotransglucosylase/hydrolase protein 7 [Sesamum indicum]	XTH6	Probable xyloglucan endotransglucosylase/hydrolase protein 6 OS=Arabidopsis thaliana GN=XTH6 PE=2 SV=2	GO:0004553(hydrolase activity, hydrolyzing O-glycosyl compounds);GO:0005576(extracellular region);GO:0005618(cell wall);GO:0009414(response to water deprivation);GO:0010411(xyloglucan metabolic process);GO:0016762(xyloglucan:xyloglucosyl transferase activity);GO:0016798(hydrolase activity, acting on glycosyl bonds);GO:0042546(cell wall biogenesis);GO:0048046(apoplast);GO:0071555(cell wall organiz…	COG2273(hydrolase family 16)	K14504	xyloglucan:xyloglucosyl transferase TCH4	EC:2.4.1.207	vvi04075(Plant hormone signal transduction)	I1LH32.1 PF00722.19;Glyco_hydro_16;	886	422	788	135	182	128	30.52	15.73	22.17	4.02	5.75	4.3	22.81	4.69	2.34314	up	8.39647e-18	4.16561e-16	yes
TRINITY_DN25980_c0_g5	564	TRINITY_DN25980_c0_g5_i1	SDD1 protein, partial [Picea schrenkiana]	SBT1.7	Subtilisin-like protease SBT1.7 OS=Arabidopsis thaliana GN=SBT1.7 PE=1 SV=1	GO:0004252(serine-type endopeptidase activity);GO:0005618(cell wall)	COG1404(peptidase (S8 and S53, subtilisin, kexin, sedolisin)	-	-	-	-	-	896	304.7	2132	273.59	241	157	121.29	44.62	238.01	32.45	29.93	20.94	134.64	27.77	2.33661	up	6.60131e-08	1.08419e-06	yes
TRINITY_DN16441_c0_g1	446	TRINITY_DN16441_c0_g1_i1	predicted protein [Hordeum vulgare subsp. vulgare]	-	-	-	-	-	-	-	-	A0A0E0R4P1.1 PF02496.14;ABA_WDS;	18	22	32	7	4	4	3.89	5.15	5.75	1.34	0.79	0.86	4.93	1	2.33423	up	1.70372e-05	0.000188747	yes
TRINITY_DN27562_c0_g1	1483	TRINITY_DN27562_c0_g1_i1;TRINITY_DN27562_c0_g1_i2;TRINITY_DN27562_c0_g1_i3;TRINITY_DN27562_c0_g1_i4	unknown [Picea sitchensis]	GLP1	Germin-like protein 1 OS=Sinapis alba GN=GLP1 PE=2 SV=1	GO:0005576(extracellular region);GO:0005618(cell wall);GO:0005634(nucleus);GO:0009409(response to cold);GO:0009505(plant-type cell wall);GO:0009735(response to cytokinin);GO:0030145(manganese ion binding);GO:0031012(extracellular matrix);GO:0033609(oxalate metabolic process);GO:0045735(nutrient reservoir activity);GO:0046564(oxalate decarboxylase activity);GO:0048046(apoplast);GO:0050162(oxalate …	ENOG410YB6M(germin-like protein)	-	-	-	-	A0A078C236.1 PF00190.20;Cupin_1;	14110	621	31222	4433.01	3484	1316	792.29	43.18	1553.32	644.32	417.38	164.61	796.26	408.77	2.33333	up	0.00216107	0.0140211	yes
TRINITY_DN762_c0_g1	720	TRINITY_DN762_c0_g1_i1	ATP-dependent Clp protease ATP-binding subunit ClpX [Anthurium amnicola]	-	-	GO:0003674(molecular_function);GO:0005634(nucleus);GO:0008150(biological_process)	ENOG410YHEG(Protein of unknown function (DUF1677))	-	-	-	-	U5D155.1 PF07911.11;DUF1677;	29	11	48	9	6	3	2.62	1.08	3.57	0.71	0.5	0.27	2.42	0.49	2.33279	up	0.000118921	0.001101	yes
TRINITY_DN26623_c0_g2	747	TRINITY_DN26623_c0_g2_i1	PREDICTED: mitotic checkpoint serine/threonine-protein kinase BUB1 [Amborella trichopoda]	BUB1	Mitotic checkpoint serine/threonine-protein kinase BUB1 OS=Arabidopsis thaliana GN=BUB1 PE=1 SV=1	GO:0000777(condensed chromosome kinetochore);GO:0004674(protein serine/threonine kinase activity);GO:0005524(ATP binding);GO:0005634(nucleus);GO:0006468(protein phosphorylation);GO:0006915(apoptotic process);GO:0007059(chromosome segregation);GO:0007067(mitotic nuclear division);GO:0007094(mitotic spindle assembly checkpoint);GO:0051301(cell division)	ENOG410XQ67(Budding uninhibited by benzimidazoles 1 homolog)	-	-	-	-	A0A059DGG6.1 PF00069.23;Pkinase;	35	19	41	6	11	3	3	1.76	2.88	0.45	0.86	0.25	2.55	0.52	2.32824	up	1.9047e-05	0.000208128	yes
TRINITY_DN14830_c0_g1	721	TRINITY_DN14830_c0_g1_i1	thaumatin-like protein [Cryptomeria japonica]	Zlp	Zeamatin OS=Zea mays GN=Zlp PE=1 SV=2	GO:0005515(protein binding)	ENOG410YD4X(thaumatin-like protein)	K14297	nuclear pore complex protein Nup98-Nup96	-	zma03013(RNA transport)	U5CNN8.1 PF00314.15;Thaumatin;	20	43	25	8	2	9	1.81	4.2	1.85	0.63	0.17	0.8	2.62	0.53	2.32698	up	0.000107812	0.00100897	yes
TRINITY_DN23190_c0_g1	1474	TRINITY_DN23190_c0_g1_i1	KRF3 [Pinus tabuliformis]	AFR	F-box protein AFR OS=Arabidopsis thaliana GN=AFR PE=1 SV=2	GO:0005515(protein binding);GO:0005737(cytoplasm);GO:0009585(red, far-red light phototransduction);GO:0010017(red or far-red light signaling pathway);GO:0016567(protein ubiquitination)	ENOG4110X8D(Kelch repeat-containing F-box family protein)	-	-	-	-	A0A0K9PJZ7.1 PF01344.23;Kelch_1;	308	207	229	57	48	57	10.71	7.79	6.51	1.72	1.53	1.94	8.34	1.73	2.32322	up	4.37761e-14	1.56412e-12	yes
TRINITY_DN18808_c0_g1	1546	TRINITY_DN18808_c0_g1_i1	unknown [Picea sitchensis]	DHAPS-1	Phospho-2-dehydro-3-deoxyheptonate aldolase 1, chloroplastic OS=Nicotiana tabacum GN=DHAPS-1 PE=2 SV=1	GO:0003849(3-deoxy-7-phosphoheptulonate synthase activity);GO:0009073(aromatic amino acid family biosynthetic process);GO:0009507(chloroplast);GO:0009536(plastid);GO:0016020(membrane)	COG3200(phospho-2-dehydro-3-deoxyheptonate aldolase)	K01626	3-deoxy-7-phosphoheptulonate synthase	EC:2.5.1.54	vvi01230(Biosynthesis of amino acids);vvi00400(Phenylalanine, tyrosine and tryptophan biosynthesis)	W1P279.1 PF01474.14;DAHP_synth_2;	40	83	72	13	9	20	1.31	2.95	1.93	0.37	0.27	0.64	2.06	0.43	2.31739	up	1.25263e-06	1.67907e-05	yes
TRINITY_DN24588_c0_g1	968	TRINITY_DN24588_c0_g1_i1;TRINITY_DN24588_c0_g1_i2;TRINITY_DN24588_c0_g1_i3;TRINITY_DN24588_c0_g1_i4;TRINITY_DN24588_c0_g1_i5;TRINITY_DN24588_c0_g1_i6;TRINITY_DN24588_c0_g1_i7	-	-	-	-	-	-	-	-	-	-	100	85	137	19	31	19	7.21	14.78	8.04	7.96	18.85	13.5	10.01	13.44	2.31727	up	2.43223e-10	5.4677e-09	yes
TRINITY_DN31057_c0_g2	902	TRINITY_DN31057_c0_g2_i1;TRINITY_DN31057_c0_g2_i2;TRINITY_DN31057_c0_g2_i3	-	-	-	-	-	-	-	-	-	-	265	180	323	72	63	32	23.92	18.34	25.81	6.38	6.98	2.22	22.69	5.19	2.30638	up	8.94606e-13	2.73851e-11	yes
TRINITY_DN24108_c0_g1	1418	TRINITY_DN24108_c0_g1_i1;TRINITY_DN24108_c0_g1_i2;TRINITY_DN24108_c0_g1_i3;TRINITY_DN24108_c0_g1_i4;TRINITY_DN24108_c0_g1_i5;TRINITY_DN24108_c0_g1_i6	predicted protein [Physcomitrella patens]	-	-	GO:0005768(endosome);GO:0005794(Golgi apparatus);GO:0005802(trans-Golgi network);GO:0005886(plasma membrane);GO:0009058(biosynthetic process);GO:0016021(integral component of membrane);GO:0016740(transferase activity);GO:0016757(transferase activity, transferring glycosyl groups)	ENOG4110MH1(Glycosyl transferases group 1)	-	-	-	-	A9ST31.1 PF00534.18;Glycos_transf_1;	129	78	136	27	19	28	5	3.34	4.33	1.27	1.02	1.26	4.22	1.18	2.30409	up	5.35828e-10	1.14947e-08	yes
TRINITY_DN30957_c0_g3	1486	TRINITY_DN30957_c0_g3_i1;TRINITY_DN30957_c0_g3_i2	-	-	-	-	-	-	-	-	-	-	34	195	71	20	32	17	1.95	19.63	5.21	4.96	6.01	5.8	8.93	5.59	2.30183	up	0.000104119	0.000977803	yes
TRINITY_DN31634_c2_g2	355	TRINITY_DN31634_c2_g2_i1	pentatricopeptide repeat protein, partial [Picea abies]	PCMP-H29	Pentatricopeptide repeat-containing protein At2g41080 OS=Arabidopsis thaliana GN=PCMP-H29 PE=2 SV=2	GO:0003674(molecular_function);GO:0005739(mitochondrion);GO:0008150(biological_process);GO:0008270(zinc ion binding)	ENOG410Z7Z7(Pentatricopeptide repeat-containing protein)	-	-	-	-	B9IDW4.2 PF14432.4;DYW_deaminase;	12.44	19	25	10	1	1	4.82	7.94	8.13	3.46	0.36	0.39	6.96	1.4	2.29687	up	0.000748962	0.00558513	yes
TRINITY_DN28830_c1_g1	659	TRINITY_DN28830_c1_g1_i1;TRINITY_DN28830_c1_g1_i2;TRINITY_DN28830_c1_g1_i3;TRINITY_DN28830_c1_g1_i4;TRINITY_DN28830_c1_g1_i5	-	-	-	-	-	-	-	-	-	-	16	54	43	7	12	6	2.7	11.9	7.93	1.03	1.87	0.94	7.51	1.28	2.28994	up	7.55663e-05	0.000731627	yes
TRINITY_DN19569_c0_g1	2458	TRINITY_DN19569_c0_g1_i1	PREDICTED: subtilisin-like protease SBT1.3 [Nelumbo nucifera]	SBT1.7	Subtilisin-like protease SBT1.7 OS=Arabidopsis thaliana GN=SBT1.7 PE=1 SV=1	GO:0004252(serine-type endopeptidase activity);GO:0005576(extracellular region);GO:0005618(cell wall);GO:0006508(proteolysis);GO:0009505(plant-type cell wall);GO:0010214(seed coat development);GO:0048046(apoplast);GO:0048359(mucilage metabolic process involved in seed coat development);GO:0080001(mucilage extrusion from seed coat)	COG1404(peptidase (S8 and S53, subtilisin, kexin, sedolisin)	K18443	golgi-specific brefeldin A-resistance guanine nucleotide exchange factor 1	-	rcu04144(Endocytosis)	V4KJ51.1 PF00082.20;Peptidase_S8;	270	164	1004	101	114	82	5.21	3.42	15.79	1.68	2.01	1.54	8.14	1.74	2.28127	up	4.61343e-07	6.61414e-06	yes
TRINITY_DN23662_c1_g2	888	TRINITY_DN23662_c1_g2_i1;TRINITY_DN23662_c1_g2_i2;TRINITY_DN23662_c1_g2_i3	5-alpha-taxadienol-10-beta-hydroxylase [Taxus x media]	CYP725A1	Taxane 10-beta-hydroxylase OS=Taxus cuspidata GN=CYP725A1 PE=1 SV=1	GO:0036203(taxoid 14-beta-hydroxylase activity);GO:0042616(paclitaxel metabolic process);GO:0043231(intracellular membrane-bounded organelle);GO:0055114(oxidation-reduction process)	COG2124(Cytochrome p450)	K09843	(+)-abscisic acid 8'-hydroxylase	EC:1.14.13.93	sind00906(Carotenoid biosynthesis)	D8S9C9.1 PF00067.20;p450;	34.64	9	128.63	6	17	12	2.97	0.73	8.07	0.44	1.16	1.48	3.92	1.03	2.27846	up	0.00161833	0.0109621	yes
TRINITY_DN31630_c2_g2	366	TRINITY_DN31630_c2_g2_i1	unknown [Picea sitchensis]	ERF2	Ethylene-responsive transcription factor 2 OS=Nicotiana sylvestris GN=ERF2 PE=2 SV=1	GO:0001944(vasculature development);GO:0003677(DNA binding);GO:0003700(transcription factor activity, sequence-specific DNA binding);GO:0005634(nucleus);GO:0005643(nuclear pore);GO:0006351(transcription, DNA-templated);GO:0006355(regulation of transcription, DNA-templated);GO:0006952(defense response);GO:0009873(ethylene-activated signaling pathway);GO:0010200(response to chitin);GO:0045893(posit…	ENOG410YJV7(Transcription factor)	K13432	pathogenesis-related genes transcriptional activator PTI4	-	sot04626(Plant-pathogen interaction)	-	27	18	13	6	5	2	9.6	6.91	3.87	1.9	1.63	0.71	6.79	1.41	2.27725	up	0.000222642	0.00192117	yes
TRINITY_DN24451_c0_g2	1340	TRINITY_DN24451_c0_g2_i1	PREDICTED: probable xyloglucan endotransglucosylase/hydrolase protein 10 [Nelumbo nucifera]	XTH10	Probable xyloglucan endotransglucosylase/hydrolase protein 10 OS=Arabidopsis thaliana GN=XTH10 PE=2 SV=1	GO:0004553(hydrolase activity, hydrolyzing O-glycosyl compounds);GO:0005576(extracellular region);GO:0005618(cell wall);GO:0010411(xyloglucan metabolic process);GO:0016762(xyloglucan:xyloglucosyl transferase activity);GO:0016798(hydrolase activity, acting on glycosyl bonds);GO:0042546(cell wall biogenesis);GO:0048046(apoplast);GO:0071555(cell wall organization)	ENOG410YAEJ(xyloglucan endotransglucosylase hydrolase protein)	K14504	xyloglucan:xyloglucosyl transferase TCH4	EC:2.4.1.207	zma04075(Plant hormone signal transduction)	A0A067KZD5.1 PF00722.19;Glyco_hydro_16;	289	648	265	94	50	133	11.29	27.39	8.46	3.18	1.79	5.07	15.71	3.35	2.27437	up	2.58227e-07	3.84861e-06	yes
TRINITY_DN23755_c1_g4	563	TRINITY_DN23755_c1_g4_i1;TRINITY_DN23755_c1_g4_i2;TRINITY_DN23755_c1_g4_i3	PREDICTED: probable LRR receptor-like serine/threonine-protein kinase At3g47570 [Nicotiana tabacum]	PSKR	Phytosulfokine receptor 1 OS=Daucus carota GN=PSKR PE=1 SV=1	GO:0004674(protein serine/threonine kinase activity);GO:0005886(plasma membrane);GO:0007166(cell surface receptor signaling pathway)	COG0515(Serine Threonine protein kinase)	K13420	LRR receptor-like serine/threonine-protein kinase FLS2	EC:2.7.11.1	fve04626(Plant-pathogen interaction)	F6GXC4.1 PF00069.23;Pkinase;	40	64.08	31	5	17	9	15.72	33.13	11.15	0.8	2.96	1.74	20	1.83	2.27413	up	3.36017e-05	0.000351167	yes
TRINITY_DN20200_c0_g1	763	TRINITY_DN20200_c0_g1_i1;TRINITY_DN20200_c0_g1_i2	-	-	-	-	-	-	-	-	-	-	1179	9543	1463	746	1023	1164	103.6	907.46	105.61	57.37	82.86	100.83	372.22	80.35	2.27109	up	0.000244668	0.00208538	yes
TRINITY_DN25425_c1_g2	834	TRINITY_DN25425_c1_g2_i1	unknown [Picea sitchensis]	-	-	-	-	-	-	-	-	D8R4X2.1 PF15365.4;PNRC;	130	111	96	40	18	19	9.47	8.75	5.73	2.53	1.2	1.36	7.98	1.7	2.26931	up	2.24839e-08	3.96749e-07	yes
TRINITY_DN27982_c0_g3	1416	TRINITY_DN27982_c0_g3_i1;TRINITY_DN27982_c0_g3_i2;TRINITY_DN27982_c0_g3_i3;TRINITY_DN27982_c0_g3_i4;TRINITY_DN27982_c0_g3_i5	BAHD family acyltransferase, clade V [Selaginella moellendorffii]	-	-	-	ENOG4111F55(BAHD family acyltransferase, clade V (EC 2.3.1.-))	K15400	omega-hydroxypalmitate O-feruloyl transferase	EC:2.3.1.188	smo00073(Cutin, suberine and wax biosynthesis)	D8T9Y4.1 PF02458.13;Transferase;	43	94	106	15	22	17	1.78	4.41	3.76	0.47	0.74	0.61	3.32	0.61	2.26701	up	2.14105e-07	3.25165e-06	yes
TRINITY_DN26448_c1_g1	1209	TRINITY_DN26448_c1_g1_i1;TRINITY_DN26448_c1_g1_i2;TRINITY_DN26448_c1_g1_i3;TRINITY_DN26448_c1_g1_i4;TRINITY_DN26448_c1_g1_i5;TRINITY_DN26448_c1_g1_i6	-	-	-	-	-	-	-	-	-	-	143	97	213	18	44	37	10.63	6.7	12.43	0.86	2.36	2.31	9.92	1.84	2.26579	up	6.40892e-09	1.20166e-07	yes
TRINITY_DN23575_c0_g3	538	TRINITY_DN23575_c0_g3_i1	-	-	-	-	-	-	-	-	-	-	39	42	55	13	4	12.97	5.75	6.7	6.7	1.68	0.54	1.89	6.38	1.37	2.26539	up	3.16856e-06	3.96639e-05	yes
TRINITY_DN29553_c1_g1	1777	TRINITY_DN29553_c1_g1_i1;TRINITY_DN29553_c1_g1_i2;TRINITY_DN29553_c1_g1_i3;TRINITY_DN29553_c1_g1_i4;TRINITY_DN29553_c1_g1_i5;TRINITY_DN29553_c1_g1_i6;TRINITY_DN29553_c1_g1_i7;TRINITY_DN29553_c1_g1_i8	unnamed protein product [Coffea canephora]	-	-	-	ENOG4111N59(NA)	-	-	-	-	-	158	184	354	47	39.05	65	7.07	6.61	9.97	1.56	1.48	2.45	7.88	1.83	2.26505	up	5.30663e-11	1.29112e-09	yes
TRINITY_DN22666_c1_g6	701	TRINITY_DN22666_c1_g6_i1	-	-	-	-	-	-	-	-	-	-	12.58	29.89	34.91	3.23	5	9	1.19	3.05	2.71	0.27	0.43	0.83	2.32	0.51	2.26276	up	0.000124217	0.00114365	yes
TRINITY_DN27312_c0_g1	1497	TRINITY_DN27312_c0_g1_i1	unknown [Picea sitchensis]	PECS-2.1	Pectinesterase 2 OS=Citrus sinensis GN=PECS-2.1 PE=2 SV=1	GO:0030599(pectinesterase activity);GO:0046910(pectinesterase inhibitor activity);GO:0071944(cell periphery)	COG4677(pectinesterase)	K01051	pectinesterase	EC:3.1.1.11	pper00040(Pentose and glucuronate interconversions);pper00500(Starch and sucrose metabolism)	M5XS59.1 PF01095.17;Pectinesterase;	58	34	101	24	8	10	1.98	1.26	2.82	0.71	0.25	0.33	2.02	0.43	2.26037	up	6.98673e-06	8.26648e-05	yes
TRINITY_DN26400_c0_g3	791	TRINITY_DN26400_c0_g3_i1;TRINITY_DN26400_c0_g3_i2;TRINITY_DN26400_c0_g3_i3;TRINITY_DN26400_c0_g3_i4;TRINITY_DN26400_c0_g3_i5;TRINITY_DN26400_c0_g3_i6	-	-	-	-	-	-	-	-	-	-	65	72.81	108	10	26	19	21.26	10.63	16.54	1.25	4.09	2.52	16.14	2.62	2.24854	up	6.92342e-08	1.13278e-06	yes
TRINITY_DN22705_c0_g1	437	TRINITY_DN22705_c0_g1_i1;TRINITY_DN22705_c0_g1_i2;TRINITY_DN22705_c0_g1_i3;TRINITY_DN22705_c0_g1_i4;TRINITY_DN22705_c0_g1_i5	-	-	-	-	-	-	-	-	-	-	76	57	50	38	2	3	24.99	19.28	11.4	7.7	0.94	1.27	18.56	3.3	2.24558	up	0.00299243	0.018425	yes
TRINITY_DN28346_c0_g2	1565	TRINITY_DN28346_c0_g2_i1;TRINITY_DN28346_c0_g2_i2;TRINITY_DN28346_c0_g2_i3;TRINITY_DN28346_c0_g2_i4;TRINITY_DN28346_c0_g2_i5;TRINITY_DN28346_c0_g2_i6;TRINITY_DN28346_c0_g2_i7;TRINITY_DN28346_c0_g2_i8;TRINITY_DN28346_c0_g2_i9	unknown [Picea sitchensis]	AOS1	Allene oxide synthase 1, chloroplastic OS=Solanum lycopersicum GN=AOS1 PE=2 SV=1	GO:0004497(monooxygenase activity);GO:0006952(defense response);GO:0009535(chloroplast thylakoid membrane);GO:0009695(jasmonic acid biosynthetic process);GO:0009941(chloroplast envelope);GO:0016125(sterol metabolic process)	ENOG410ZAGU(Allene oxide synthase)	K01723	hydroperoxide dehydratase	EC:4.2.1.92	gra00592(alpha-Linolenic acid metabolism)	A0A059BB79.1 PF00067.20;p450;	88	228	37	30	11	44	3.89	9.39	1.21	1.16	0.43	1.85	4.83	1.15	2.24265	up	0.000661685	0.00501399	yes
TRINITY_DN17446_c0_g1	1360	TRINITY_DN17446_c0_g1_i1	protein phosphtase 2C [Marchantia polymorpha]	Os01g0656200	Probable protein phosphatase 2C 8 OS=Oryza sativa subsp. japonica GN=Os01g0656200 PE=2 SV=1	GO:0004721(phosphoprotein phosphatase activity);GO:0004722(protein serine/threonine phosphatase activity);GO:0005515(protein binding);GO:0005634(nucleus);GO:0005737(cytoplasm);GO:0005829(cytosol);GO:0006470(protein dephosphorylation);GO:0009409(response to cold);GO:0009414(response to water deprivation);GO:0009737(response to abscisic acid);GO:0009738(abscisic acid-activated signaling pathway);GO…	COG0631(Phosphatase)	-	-	-	-	A9TT55.1 PF00481.19;PP2C;	17	154	18	8	15	23	0.65	6.39	0.56	0.27	0.53	0.86	2.53	0.55	2.24135	up	0.00548291	0.0305674	yes
TRINITY_DN17751_c0_g1	573	TRINITY_DN17751_c0_g1_i1;TRINITY_DN17751_c0_g1_i2	-	-	-	-	-	-	-	-	-	-	45	5	45	11	7	3	6.1	0.78	4.97	1.28	0.87	0.39	3.95	0.85	2.23818	up	0.00175737	0.0117782	yes
TRINITY_DN26934_c1_g1	543	TRINITY_DN26934_c1_g1_i1;TRINITY_DN26934_c1_g1_i2	unknown [Picea sitchensis]	-	-	-	-	-	-	-	-	-	18	24	34	7	6	4	3.89	3.77	5.16	4.93	3.73	1.83	4.27	3.5	2.23712	up	2.60474e-05	0.000277731	yes
TRINITY_DN18988_c0_g1	810	TRINITY_DN18988_c0_g1_i1	unknown [Picea sitchensis]	HSP25.3	25.3 kDa heat shock protein, chloroplastic OS=Arabidopsis thaliana GN=HSP25.3 PE=2 SV=1	GO:0009408(response to heat);GO:0009507(chloroplast);GO:0009644(response to high light intensity);GO:0042542(response to hydrogen peroxide)	COG0071(response to heat)	K13993	HSP20 family protein	-	ppp04141(Protein processing in endoplasmic reticulum)	A9SN99.1 PF00011.19;HSP20;	96	163	98	16	26	41	7.29	13.4	6.11	1.06	1.81	3.05	8.93	1.97	2.23659	up	6.07848e-07	8.53479e-06	yes
TRINITY_DN29104_c0_g1	595	TRINITY_DN29104_c0_g1_i1	PREDICTED: uncharacterized protein LOC105351274 [Fragaria vesca subsp. vesca]	-	-	-	COG2801(Retrotransposon protein)	-	-	-	-	-	20	24	27	2	8	6	2.46	3.2	2.74	0.22	0.9	0.73	2.8	0.62	2.23456	up	5.52403e-05	0.000550897	yes
TRINITY_DN17439_c0_g2	1160	TRINITY_DN17439_c0_g2_i1	PREDICTED: probable xyloglucan endotransglucosylase/hydrolase protein 19 [Vitis vinifera]	XTH31	Xyloglucan endotransglucosylase/hydrolase protein 31 OS=Arabidopsis thaliana GN=XTH31 PE=1 SV=2	GO:0005576(extracellular region);GO:0005618(cell wall);GO:0010411(xyloglucan metabolic process);GO:0016762(xyloglucan:xyloglucosyl transferase activity);GO:0016798(hydrolase activity, acting on glycosyl bonds);GO:0016998(cell wall macromolecule catabolic process);GO:0033946(xyloglucan-specific endo-beta-1,4-glucanase activity);GO:0042546(cell wall biogenesis);GO:0048046(apoplast);GO:0071555(cell …	COG2273(hydrolase family 16)	K11752	diaminohydroxyphosphoribosylaminopyrimidine deaminase / 5-amino-6-(5-phosphoribosylamino)uracil reductase	EC:3.5.4.26 1.1.1.193	bdi00740(Riboflavin metabolism)	A0A0D2TC46.1 PF00722.19;Glyco_hydro_16;	94	84	90	25	20	17	4.4	4.25	3.44	1.01	0.86	0.78	4.03	0.88	2.23209	up	1.46154e-09	2.97843e-08	yes
TRINITY_DN24075_c0_g1	1194	TRINITY_DN24075_c0_g1_i1;TRINITY_DN24075_c0_g1_i2;TRINITY_DN24075_c0_g1_i3;TRINITY_DN24075_c0_g1_i4;TRINITY_DN24075_c0_g1_i5	-	-	-	-	-	-	-	-	-	-	502	364	520	69	121	127	22.74	17.76	19.2	3.23	6.49	7.21	19.9	5.64	2.22936	up	1.38827e-15	5.82884e-14	yes
TRINITY_DN24943_c3_g1	323	TRINITY_DN24943_c3_g1_i1;TRINITY_DN24943_c3_g1_i2	-	-	-	-	-	-	-	-	-	-	46	35	31	8	10	8	29.36	23.74	14.82	4.73	5.69	5.21	22.64	5.21	2.22752	up	5.8848e-06	7.05947e-05	yes
TRINITY_DN31547_c0_g1	1530	TRINITY_DN31547_c0_g1_i1;TRINITY_DN31547_c0_g1_i10;TRINITY_DN31547_c0_g1_i11;TRINITY_DN31547_c0_g1_i12;TRINITY_DN31547_c0_g1_i13;TRINITY_DN31547_c0_g1_i14;TRINITY_DN31547_c0_g1_i15;TRINITY_DN31547_c0_g1_i16;TRINITY_DN31547_c0_g1_i17;TRINITY_DN31547_c0_g1_i18;TRINITY_DN31547_c0_g1_i19;TRINITY_DN31547_c0_g1_i2;TRINITY_DN31547_c0_g1_i20;TRINITY_DN31547_c0_g1_i3;TRINITY_DN31547_c0_g1_i4;TRINITY_DN315…	unnamed protein product, partial [Vitis vinifera]	BGLU12	Beta-glucosidase 12 OS=Oryza sativa subsp. japonica GN=BGLU12 PE=1 SV=2	GO:0008422(beta-glucosidase activity);GO:0009651(response to salt stress);GO:0009725(response to hormone);GO:0019762(glucosinolate catabolic process)	COG2723(beta-glucosidase)	K01188	beta-glucosidase	EC:3.2.1.21	vvi00500(Starch and sucrose metabolism);vvi00460(Cyanoamino acid metabolism);vvi00940(Phenylpropanoid biosynthesis)	F6HB85.1 PF00232.16;Glyco_hydro_1;	9262.23	2911.58	10172.3	1906	1483.95	1645.41	1798.08	563.42	1366.97	333.83	312.92	374.68	1242.82	340.48	2.2238	up	3.05535e-12	8.74503e-11	yes
TRINITY_DN15570_c0_g1	911	TRINITY_DN15570_c0_g1_i1	PREDICTED: E3 ubiquitin-protein ligase RHA1B-like [Solanum tuberosum]	ATL11	RING-H2 finger protein ATL11 OS=Arabidopsis thaliana GN=ATL11 PE=2 SV=2	GO:0008270(zinc ion binding);GO:0016021(integral component of membrane)	ENOG41121N2(zinc ion binding)	-	-	-	-	W9S3X4.1 PF13639.4;zf-RING_2;	37	40	50	8	8	13	2.38	2.79	2.64	0.45	0.47	0.82	2.6	0.58	2.21838	up	1.56492e-06	2.07194e-05	yes
TRINITY_DN26100_c2_g2	816	TRINITY_DN26100_c2_g2_i1	-	-	-	-	COG0507(exodeoxyribonuclease v alpha)	-	-	-	-	-	12	34.94	31	3	8.19	7	0.9	2.84	1.91	0.2	0.56	0.52	1.88	0.43	2.20609	up	0.000222136	0.00191756	yes
TRINITY_DN29016_c0_g2	377	TRINITY_DN29016_c0_g2_i1	-	-	-	-	-	-	-	-	-	-	30.35	24.25	27.63	3.68	6.19	9.38	9.95	8.58	7.58	1.08	1.86	3.06	8.7	2	2.19932	up	2.37937e-05	0.000254709	yes
TRINITY_DN31439_c0_g1	2096	TRINITY_DN31439_c0_g1_i1;TRINITY_DN31439_c0_g1_i10;TRINITY_DN31439_c0_g1_i2;TRINITY_DN31439_c0_g1_i3;TRINITY_DN31439_c0_g1_i4;TRINITY_DN31439_c0_g1_i5;TRINITY_DN31439_c0_g1_i6;TRINITY_DN31439_c0_g1_i7;TRINITY_DN31439_c0_g1_i8;TRINITY_DN31439_c0_g1_i9	putative TIR-NBS-LRR protein [Pinus monticola]	RLM1B	Disease resistance protein RML1B OS=Arabidopsis thaliana GN=RLM1B PE=2 SV=1	GO:0005737(cytoplasm);GO:0006952(defense response);GO:0007165(signal transduction);GO:0016021(integral component of membrane);GO:0043531(ADP binding)	COG4886(leucine Rich Repeat)	K03283	heat shock 70kDa protein 1/8	-	mtr03040(Spliceosome);mtr04141(Protein processing in endoplasmic reticulum);mtr04144(Endocytosis)	W1NGT2.1 PF00931.20;NB-ARC;	416	258	876	120	132	98	29.34	19.49	45	9.05	8.82	6.49	31.28	8.12	2.19771	up	1.01859e-11	2.66773e-10	yes
TRINITY_DN20352_c0_g1	680	TRINITY_DN20352_c0_g1_i1;TRINITY_DN20352_c0_g1_i2	-	-	-	-	-	-	-	-	-	-	567	17	137	27	35	108	82.84	3.43	17.58	3	4.96	18.24	34.62	8.73	2.18575	up	0.00869044	0.0447076	yes
TRINITY_DN27808_c0_g2	1117	TRINITY_DN27808_c0_g2_i1	unknown [Picea sitchensis]	-	-	-	ENOG410YTJH(NA)	-	-	-	-	-	138	12	48	17	7	23	6.78	0.64	1.93	0.72	0.32	1.1	3.12	0.71	2.1772	up	0.00256767	0.0162026	yes
TRINITY_DN31188_c7_g2	800	TRINITY_DN31188_c7_g2_i1	PREDICTED: pentatricopeptide repeat-containing protein At2g33680 [Ziziphus jujuba]	PCMP-H16	Pentatricopeptide repeat-containing protein At5g04780 OS=Arabidopsis thaliana GN=PCMP-H16 PE=2 SV=2	GO:0005739(mitochondrion);GO:0008150(biological_process);GO:0008270(zinc ion binding)	ENOG410Z7Z7(Pentatricopeptide repeat-containing protein)	K00857	thymidine kinase	EC:2.7.1.21	rcu00240(Pyrimidine metabolism)	A0A061G281.1 PF17177.2;PPR_long;	55	62	125	10	27	19	4.25	5.19	7.93	0.67	1.92	1.44	5.79	1.34	2.17565	up	1.28783e-06	1.72198e-05	yes
TRINITY_DN29866_c0_g1	1452	TRINITY_DN29866_c0_g1_i1;TRINITY_DN29866_c0_g1_i2;TRINITY_DN29866_c0_g1_i3;TRINITY_DN29866_c0_g1_i4;TRINITY_DN29866_c0_g1_i5;TRINITY_DN29866_c0_g1_i6	-	-	-	-	-	-	-	-	-	-	221.94	404	418	79	87.78	83	15.09	28.99	17.03	20.58	28.02	20.83	20.37	23.14	2.17342	up	1.34414e-13	4.5467e-12	yes
TRINITY_DN15055_c0_g1	478	TRINITY_DN15055_c0_g1_i1	Uncharacterized protein TCM_029816 [Theobroma cacao]	-	-	-	ENOG410ZFS3(NA)	-	-	-	-	-	76	62	117	28	14	18	14.15	12.48	18.05	4.6	2.39	3.32	14.89	3.44	2.1692	up	4.87839e-08	8.14864e-07	yes
TRINITY_DN26414_c1_g4	1336	TRINITY_DN26414_c1_g4_i1;TRINITY_DN26414_c1_g4_i2	-	-	-	-	-	-	-	-	-	-	35	73	110	9	24	18	1.41	3.17	3.61	0.31	0.88	0.71	2.73	0.63	2.1673	up	9.29665e-06	0.000107924	yes
TRINITY_DN26400_c0_g7	398	TRINITY_DN26400_c0_g7_i1;TRINITY_DN26400_c0_g7_i2;TRINITY_DN26400_c0_g7_i3;TRINITY_DN26400_c0_g7_i4	-	-	-	-	-	-	-	-	-	-	49	12	80	14	6	12	26.94	8.78	36.26	15.31	4.58	7.65	23.99	9.18	2.16607	up	0.000402132	0.00322258	yes
TRINITY_DN28282_c0_g4	1806	TRINITY_DN28282_c0_g4_i1;TRINITY_DN28282_c0_g4_i2	ribosomal protein S7 (chloroplast) [Taxus mairei]	rps7	30S ribosomal protein S7, chloroplastic OS=Cryptomeria japonica GN=rps7 PE=3 SV=1	GO:0000028(ribosomal small subunit assembly);GO:0003729(mRNA binding);GO:0003735(structural constituent of ribosome);GO:0005840(ribosome);GO:0006412(translation);GO:0019843(rRNA binding)	COG0049(One of the primary rRNA binding proteins, it binds directly to 16S rRNA where it nucleates assembly of the head domain of the 30S subunit. Is located at the subunit interface close to the decoding center, probably blocks exit of the E-site tRNA (By similarity))	K02992	small subunit ribosomal protein S7	-	gmx03010(Ribosome)	Q6YXS0.1 PF00177.19;Ribosomal_S7;	253	207	363	66	90	41	9.95	8.94	11.02	1.97	2.85	1.31	9.97	2.04	2.16309	up	2.18567e-12	6.37418e-11	yes
TRINITY_DN28849_c0_g2	1108	TRINITY_DN28849_c0_g2_i1	unknown [Picea sitchensis]	UGT73C1	UDP-glycosyltransferase 73C1 OS=Arabidopsis thaliana GN=UGT73C1 PE=2 SV=1	GO:0009813(flavonoid biosynthetic process);GO:0043231(intracellular membrane-bounded organelle);GO:0052696(flavonoid glucuronidation);GO:0080043(quercetin 3-O-glucosyltransferase activity);GO:0080044(quercetin 7-O-glucosyltransferase activity)	COG1819(Transferase)	K13496	UDP-glucosyl transferase 73C	EC:2.4.1.-	ath00908(Zeatin biosynthesis)	A0A059C7F5.1 PF00201.16;UDPGT;	684	494	581	170	135	124	33.94	26.52	23.58	7.31	6.14	6.02	28.01	6.49	2.16188	up	5.92432e-20	3.63218e-18	yes
TRINITY_DN19258_c0_g1	843	TRINITY_DN19258_c0_g1_i1	unknown [Picea sitchensis]	-	-	GO:0003674(molecular_function);GO:0005575(cellular_component)	ENOG410YR17(NA)	-	-	-	-	A0A0D2TEW9.1 PF14009.4;DUF4228;	38	6	86	8	10	11	2.73	0.47	5.06	0.5	0.66	0.77	2.75	0.64	2.15871	up	0.00172471	0.0115881	yes
TRINITY_DN10791_c0_g1	564	TRINITY_DN10791_c0_g1_i1	-	-	-	-	-	-	-	-	-	-	31	26	34	14	7	1	4.2	3.81	3.8	1.66	0.87	0.13	3.94	0.89	2.15841	up	0.000135645	0.00123883	yes
TRINITY_DN21647_c0_g2	1833	TRINITY_DN21647_c0_g2_i1	unknown [Picea sitchensis]	At3g03770	Probable inactive leucine-rich repeat receptor-like protein kinase At3g03770 OS=Arabidopsis thaliana GN=At3g03770 PE=2 SV=1	GO:0004672(protein kinase activity);GO:0004674(protein serine/threonine kinase activity);GO:0005524(ATP binding);GO:0005886(plasma membrane);GO:0006468(protein phosphorylation);GO:0007169(transmembrane receptor protein tyrosine kinase signaling pathway);GO:0016021(integral component of membrane)	ENOG410YAQM(inactive leucine-rich repeat receptor-like protein kinase At3g03770-like)	K13430	serine/threonine-protein kinase PBS1	EC:2.7.11.1	bdi04626(Plant-pathogen interaction)	W1PAA2.1 PF00069.23;Pkinase;	128	69	189	16	34	40	3.44	2.01	4.15	0.37	0.84	1.05	3.2	0.75	2.15683	up	4.59484e-07	6.59755e-06	yes
TRINITY_DN30804_c2_g1	566	TRINITY_DN30804_c2_g1_i1	-	-	-	-	-	-	-	-	-	-	23	49	90	12	16	10.16	3.09	7.13	9.98	1.41	1.97	1.35	6.73	1.58	2.15237	up	2.66954e-05	0.00028366	yes
TRINITY_DN31472_c0_g1	889	TRINITY_DN31472_c0_g1_i1;TRINITY_DN31472_c0_g1_i10;TRINITY_DN31472_c0_g1_i2;TRINITY_DN31472_c0_g1_i3;TRINITY_DN31472_c0_g1_i4;TRINITY_DN31472_c0_g1_i5;TRINITY_DN31472_c0_g1_i6;TRINITY_DN31472_c0_g1_i7;TRINITY_DN31472_c0_g1_i8;TRINITY_DN31472_c0_g1_i9	-	-	-	-	-	-	-	-	-	-	38	79	106	6	26	21	4.11	7.13	8.02	4.24	14.93	12.58	6.42	10.58	2.15008	up	3.06092e-05	0.000321761	yes
TRINITY_DN30182_c3_g5	1093	TRINITY_DN30182_c3_g5_i1	-	-	-	-	-	-	-	-	-	-	41	16	68	18	2	9	2.07	0.87	2.81	0.79	0.09	0.44	1.92	0.44	2.14785	up	0.000890384	0.00649607	yes
TRINITY_DN31737_c6_g1	6242	TRINITY_DN31737_c6_g1_i1	PREDICTED: uncharacterized protein LOC106752905, partial [Vigna radiata var. radiata]	pfh1	ATP-dependent DNA helicase pfh1 OS=Schizosaccharomyces pombe (strain 972 / ATCC 24843) GN=pfh1 PE=1 SV=1	GO:0000002(mitochondrial genome maintenance);GO:0005634(nucleus);GO:0005657(replication fork);GO:0005739(mitochondrion);GO:0006260(DNA replication);GO:0010521(telomerase inhibitor activity);GO:0032211(negative regulation of telomere maintenance via telomerase);GO:0032508(DNA duplex unwinding);GO:0043141(ATP-dependent 5'-3' DNA helicase activity);GO:0044806(G-quadruplex DNA unwinding);GO:0051974(n…	COG0507(exodeoxyribonuclease v alpha)	-	-	-	-	B0WH72.1 PF05970.12;PIF1;	584.94	816.57	956.18	146.63	228.33	199.44	4.16	6.28	5.54	0.9	1.49	1.38	5.33	1.26	2.14437	up	4.1586e-19	2.31306e-17	yes
TRINITY_DN25172_c1_g2	262	TRINITY_DN25172_c1_g2_i1;TRINITY_DN25172_c1_g2_i2	-	-	-	-	-	-	-	-	-	-	9	23	32	4	2	9	9.09	25.75	28.02	3.93	1.99	9.54	20.95	5.15	2.13691	up	0.00129187	0.00900509	yes
TRINITY_DN4520_c0_g1	525	TRINITY_DN4520_c0_g1_i1	-	-	-	-	-	-	-	-	-	-	404	261	399	115	53	92	62.42	43.62	50.93	15.6	7.51	14.03	52.32	12.38	2.1363	up	4.93065e-12	1.36948e-10	yes
TRINITY_DN29172_c0_g1	722	TRINITY_DN29172_c0_g1_i1;TRINITY_DN29172_c0_g1_i10;TRINITY_DN29172_c0_g1_i2;TRINITY_DN29172_c0_g1_i3;TRINITY_DN29172_c0_g1_i4;TRINITY_DN29172_c0_g1_i5;TRINITY_DN29172_c0_g1_i6;TRINITY_DN29172_c0_g1_i7;TRINITY_DN29172_c0_g1_i8;TRINITY_DN29172_c0_g1_i9	RecName: Full=Taxadien-5-alpha-ol O-acetyltransferase; AltName: Full=Taxa-4(20),11(12)-dien-5alpha-ol-O-acetyltransferase; Short=Taxadienol acetyltransferase	-	Taxadien-5-alpha-ol O-acetyltransferase OS=Taxus wallichiana var. chinensis PE=2 SV=1	GO:0005737(cytoplasm);GO:0050734(hydroxycinnamoyltransferase activity)	ENOG410YDJK(benzyl alcohol O-benzoyltransferase-like)	K15400	omega-hydroxypalmitate O-feruloyl transferase	EC:2.3.1.188	zma00073(Cutin, suberine and wax biosynthesis)	D7T7E8.1 PF02458.13;Transferase;	180.09	136	254.29	52.79	46.04	39	51.65	44.08	52.21	19.99	8.47	7.07	49.31	11.84	2.13625	up	5.01834e-12	1.39025e-10	yes
TRINITY_DN27332_c0_g1	599	TRINITY_DN27332_c0_g1_i1;TRINITY_DN27332_c0_g1_i2	-	-	-	-	-	-	-	-	-	-	48	95	74	21	19	14	6.12	14	9.06	7.19	6.16	4.71	9.73	6.02	2.13599	up	6.30258e-07	8.82075e-06	yes
TRINITY_DN29698_c0_g3	2491	TRINITY_DN29698_c0_g3_i1	hypothetical protein AXG93_2676s1000 [Marchantia polymorpha subsp. polymorpha]	pfh1	ATP-dependent DNA helicase pfh1 OS=Schizosaccharomyces pombe (strain 972 / ATCC 24843) GN=pfh1 PE=1 SV=1	GO:0000002(mitochondrial genome maintenance);GO:0005634(nucleus);GO:0005657(replication fork);GO:0005739(mitochondrion);GO:0006260(DNA replication);GO:0010521(telomerase inhibitor activity);GO:0032211(negative regulation of telomere maintenance via telomerase);GO:0032508(DNA duplex unwinding);GO:0043141(ATP-dependent 5'-3' DNA helicase activity);GO:0044806(G-quadruplex DNA unwinding);GO:0051974(n…	COG0507(exodeoxyribonuclease v alpha)	-	-	-	-	M1BGL4.1 PF05970.12;PIF1;	94	127	141	29	33	27.06	1.79	2.61	2.19	0.48	0.57	0.5	2.2	0.52	2.13444	up	5.09927e-10	1.09765e-08	yes
TRINITY_DN31183_c0_g1	1602	TRINITY_DN31183_c0_g1_i1;TRINITY_DN31183_c0_g1_i10;TRINITY_DN31183_c0_g1_i11;TRINITY_DN31183_c0_g1_i12;TRINITY_DN31183_c0_g1_i13;TRINITY_DN31183_c0_g1_i14;TRINITY_DN31183_c0_g1_i15;TRINITY_DN31183_c0_g1_i16;TRINITY_DN31183_c0_g1_i17;TRINITY_DN31183_c0_g1_i18;TRINITY_DN31183_c0_g1_i19;TRINITY_DN31183_c0_g1_i2;TRINITY_DN31183_c0_g1_i20;TRINITY_DN31183_c0_g1_i21;TRINITY_DN31183_c0_g1_i22;TRINITY_DN3…	PREDICTED: TMV resistance protein N-like isoform X1 [Eucalyptus grandis]	-	-	-	-	-	-	-	-	-	323	188.11	568.34	93	92.31	73.23	18.6	11.29	30	5.69	9.41	6.55	19.96	7.22	2.12679	up	2.39865e-11	6.01922e-10	yes
TRINITY_DN31124_c1_g3	1430	TRINITY_DN31124_c1_g3_i1;TRINITY_DN31124_c1_g3_i2;TRINITY_DN31124_c1_g3_i3;TRINITY_DN31124_c1_g3_i4;TRINITY_DN31124_c1_g3_i5	unknown [Picea sitchensis]	WRKY16	Probable WRKY transcription factor 16 OS=Arabidopsis thaliana GN=WRKY16 PE=2 SV=1	GO:0005737(cytoplasm);GO:0006952(defense response);GO:0007165(signal transduction);GO:0043531(ADP binding)	COG4886(leucine Rich Repeat)	K03283	heat shock 70kDa protein 1/8	-	mtr03040(Spliceosome);mtr04141(Protein processing in endoplasmic reticulum);mtr04144(Endocytosis)	G7IQA0.2 PF00931.20;NB-ARC;	172	90.54	363	45	58.64	43.78	7.23	4.08	12.03	1.76	2.48	1.94	7.78	2.06	2.12298	up	1.04766e-07	1.67851e-06	yes
TRINITY_DN19112_c0_g1	884	TRINITY_DN19112_c0_g1_i1;TRINITY_DN19112_c0_g1_i2	unknown [Picea sitchensis]	MED22A	Mediator of RNA polymerase II transcription subunit 22a OS=Arabidopsis thaliana GN=MED22A PE=1 SV=1	GO:0001104(RNA polymerase II transcription cofactor activity);GO:0005634(nucleus);GO:0006357(regulation of transcription from RNA polymerase II promoter);GO:0016592(mediator complex)	ENOG410XS6U(RNA polymerase II transcription cofactor activity)	-	-	-	-	Q9SA42.1 PF06179.10;Med22;	60	51	90	15	19	15	4.03	3.7	7.15	2.62	4.14	2.26	4.96	3.01	2.1209	up	9.24759e-08	1.49269e-06	yes
TRINITY_DN21286_c0_g1	1147	TRINITY_DN21286_c0_g1_i1;TRINITY_DN21286_c0_g1_i2	PREDICTED: DNA replication complex GINS protein SLD5 [Nelumbo nucifera]	Gins4	DNA replication complex GINS protein SLD5 OS=Rattus norvegicus GN=Gins4 PE=1 SV=1	GO:0000727(double-strand break repair via break-induced replication);GO:0000811(GINS complex);GO:0006270(DNA replication initiation);GO:0031298(replication fork protection complex);GO:0043138(3'-5' DNA helicase activity)	COG5086(GINS complex subunit 4 (Sld5 homolog))	-	-	-	-	D7SYJ7.1 PF05916.9;Sld5;	142	87	158	38	37	21	12.03	4.47	9.11	1.56	1.61	0.97	8.54	1.38	2.11412	up	4.05745e-09	7.77654e-08	yes
TRINITY_DN31016_c0_g1	589	TRINITY_DN31016_c0_g1_i1;TRINITY_DN31016_c0_g1_i2;TRINITY_DN31016_c0_g1_i3	unknown [Picea sitchensis]	RRS1	Disease resistance protein RRS1 OS=Arabidopsis thaliana GN=RRS1 PE=1 SV=1	GO:0005737(cytoplasm);GO:0006952(defense response);GO:0007165(signal transduction);GO:0016021(integral component of membrane);GO:0043531(ADP binding)	COG4886(leucine Rich Repeat)	K03283	heat shock 70kDa protein 1/8	-	mtr03040(Spliceosome);mtr04141(Protein processing in endoplasmic reticulum);mtr04144(Endocytosis)	W1NGT2.1 PF00931.20;NB-ARC;	128.55	104	141	25	37	31	31.64	21.13	20.5	4.11	5.63	8.2	24.42	5.98	2.11349	up	3.7063e-10	8.1618e-09	yes
TRINITY_DN17359_c0_g1	539	TRINITY_DN17359_c0_g1_i1	-	-	-	-	-	-	-	-	-	-	5	32	29	2	4	10	0.74	5.09	3.52	0.26	0.54	1.45	3.12	0.75	2.10795	up	0.00518701	0.0292198	yes
TRINITY_DN25586_c0_g4	521	TRINITY_DN25586_c0_g4_i1;TRINITY_DN25586_c0_g4_i2;TRINITY_DN25586_c0_g4_i3	RecName: Full=Taxane 10-beta-hydroxylase; AltName: Full=5-alpha-taxadienol-10-beta-hydroxylase; AltName: Full=Cytochrome P450 725A1	CYP725A1	Taxane 10-beta-hydroxylase OS=Taxus cuspidata GN=CYP725A1 PE=1 SV=1	GO:0036203(taxoid 14-beta-hydroxylase activity);GO:0042616(paclitaxel metabolic process);GO:0043231(intracellular membrane-bounded organelle);GO:0055114(oxidation-reduction process)	COG2124(Cytochrome p450)	K09588	cytochrome P450, family 90, subfamily A, polypeptide 1	EC:1.14.-.-	mdm00905(Brassinosteroid biosynthesis)	V7BA86.1 PF00067.20;p450;	35	24	127	15	9	19	7.08	5.79	19.66	3.18	1.82	3.41	10.84	2.8	2.10732	up	0.000283484	0.00237864	yes
TRINITY_DN22907_c0_g2	517	TRINITY_DN22907_c0_g2_i1;TRINITY_DN22907_c0_g2_i2;TRINITY_DN22907_c0_g2_i3	-	-	-	-	-	-	-	-	-	-	22	26	16	3	3	10	4.83	5.18	2.11	1.02	1.04	6.1	4.04	2.72	2.10474	up	0.000782791	0.00579137	yes
TRINITY_DN23243_c0_g1	892	TRINITY_DN23243_c0_g1_i1	PREDICTED: probable E3 ubiquitin-protein ligase BAH1-like 1 [Vitis vinifera]	OsI_27296	Probable E3 ubiquitin-protein ligase BAH1-like 1 OS=Oryza sativa subsp. indica GN=OsI_27296 PE=3 SV=1	GO:0005634(nucleus);GO:0016567(protein ubiquitination);GO:0043161(proteasome-mediated ubiquitin-dependent protein catabolic process);GO:0061630(ubiquitin protein ligase activity)	ENOG4110S99(E3 ubiquitin-protein ligase BAH1-like)	-	-	-	-	M0SCS8.1 PF13920.4;zf-C3HC4_3;	61	65	72	30	7	13	4.04	4.66	3.91	1.73	0.43	0.84	4.2	1	2.09981	up	9.86753e-06	0.000114061	yes
TRINITY_DN16357_c0_g1	437	TRINITY_DN16357_c0_g1_i1	unknown [Picea sitchensis]	-	-	-	-	-	-	-	-	-	37	26	20	6	5	10	8.38	6.37	3.77	1.2	1.04	2.25	6.17	1.5	2.09783	up	0.000136991	0.00124954	yes
TRINITY_DN23821_c0_g1	612	TRINITY_DN23821_c0_g1_i1;TRINITY_DN23821_c0_g1_i2	-	-	-	-	-	-	-	-	-	-	9	29	26.15	10	2	4	1.06	3.7	2.54	1.03	0.22	0.46	2.43	0.57	2.09392	up	0.00139781	0.00963776	yes
TRINITY_DN30103_c0_g1	2436	TRINITY_DN30103_c0_g1_i1;TRINITY_DN30103_c0_g1_i2;TRINITY_DN30103_c0_g1_i3;TRINITY_DN30103_c0_g1_i4;TRINITY_DN30103_c0_g1_i5;TRINITY_DN30103_c0_g1_i6;TRINITY_DN30103_c0_g1_i7	PREDICTED: dynamin-related protein 4C-like [Nicotiana sylvestris]	DRP4C	Dynamin-related protein 4C OS=Arabidopsis thaliana GN=DRP4C PE=2 SV=1	GO:0003924(GTPase activity);GO:0005525(GTP binding);GO:0005737(cytoplasm);GO:0005874(microtubule)	COG0699(Dynamin family)	K01528	dynamin GTPase	EC:3.6.5.5	osa04144(Endocytosis)	M1CCJ5.1 PF01031.18;Dynamin_M;	921	779	805	207	231	204	18.93	17.38	13.43	3.55	4.2	3.93	16.58	3.89	2.09304	up	2.43733e-23	2.0873e-21	yes
TRINITY_DN31650_c1_g1	807	TRINITY_DN31650_c1_g1_i1;TRINITY_DN31650_c1_g1_i10;TRINITY_DN31650_c1_g1_i2;TRINITY_DN31650_c1_g1_i3;TRINITY_DN31650_c1_g1_i4;TRINITY_DN31650_c1_g1_i5;TRINITY_DN31650_c1_g1_i6;TRINITY_DN31650_c1_g1_i7;TRINITY_DN31650_c1_g1_i8;TRINITY_DN31650_c1_g1_i9	PREDICTED: probable nucleoredoxin 1 [Malus domestica]	-	-	-	ENOG411157J(NA)	-	-	-	-	-	426.43	440.56	626	112	148	116	43.13	48.06	47.96	16.16	19.46	20.32	46.38	18.65	2.09079	up	9.58186e-20	5.69659e-18	yes
TRINITY_DN31313_c1_g1	3949	TRINITY_DN31313_c1_g1_i1;TRINITY_DN31313_c1_g1_i10;TRINITY_DN31313_c1_g1_i11;TRINITY_DN31313_c1_g1_i12;TRINITY_DN31313_c1_g1_i13;TRINITY_DN31313_c1_g1_i2;TRINITY_DN31313_c1_g1_i3;TRINITY_DN31313_c1_g1_i4;TRINITY_DN31313_c1_g1_i5;TRINITY_DN31313_c1_g1_i6;TRINITY_DN31313_c1_g1_i7;TRINITY_DN31313_c1_g1_i8;TRINITY_DN31313_c1_g1_i9	putative truncated TIR-NBS-LRR protein [Pinus monticola]	-	TMV resistance protein N OS=Nicotiana glutinosa GN=N PE=1 SV=1	GO:0005737(cytoplasm);GO:0006952(defense response);GO:0007165(signal transduction);GO:0009506(plasmodesma);GO:0009507(chloroplast);GO:0016021(integral component of membrane);GO:0043531(ADP binding)	COG4886(leucine Rich Repeat)	K03283	heat shock 70kDa protein 1/8	-	mtr03040(Spliceosome);mtr04141(Protein processing in endoplasmic reticulum);mtr04144(Endocytosis)	V7BAD0.1 PF00931.20;NB-ARC;	2807	2586	3397	761	759	709	45.34	41.1	41.78	9.28	9.81	11.78	42.74	10.29	2.08944	up	2.86377e-34	4.75407e-32	yes
TRINITY_DN26706_c3_g2	635	TRINITY_DN26706_c3_g2_i1	putative LRR receptor-like serine/threonine-protein kinase, partial [Noccaea caerulescens]	-	-	-	-	-	-	-	-	-	20	30	25	7	6	6	2.21	3.58	2.27	0.68	0.61	0.65	2.69	0.65	2.08682	up	7.81872e-05	0.000755287	yes
TRINITY_DN30500_c0_g1	3194	TRINITY_DN30500_c0_g1_i1;TRINITY_DN30500_c0_g1_i2;TRINITY_DN30500_c0_g1_i3;TRINITY_DN30500_c0_g1_i4;TRINITY_DN30500_c0_g1_i5	PREDICTED: phosphatidylinositol 4-kinase gamma 5 [Amborella trichopoda]	PI4KG5	Phosphatidylinositol 4-kinase gamma 5 OS=Arabidopsis thaliana GN=PI4KG5 PE=1 SV=1	GO:0004430(1-phosphatidylinositol 4-kinase activity);GO:0005524(ATP binding);GO:0005575(cellular_component);GO:0043424(protein histidine kinase binding)	ENOG410XP06(Phosphatidylinositol 4-kinase type)	K14544	U3 small nucleolar RNA-associated protein 22	-	csl03008(Ribosome biogenesis in eukaryotes)	W1PFC0.1 PF00454.25;PI3_PI4_kinase;	2202	2026	1742	626	339	579	33.92	33.47	23.18	9.76	6.93	10.94	30.19	9.21	2.08439	up	5.35725e-16	2.34038e-14	yes
TRINITY_DN29894_c1_g1	332	TRINITY_DN29894_c1_g1_i1;TRINITY_DN29894_c1_g1_i2	-	-	-	-	-	-	-	-	-	-	42	40	74	16	15	8	23.96	24.89	36.41	8.61	8.01	4.83	28.42	7.15	2.08281	up	2.75051e-06	3.49581e-05	yes
TRINITY_DN18347_c0_g1	696	TRINITY_DN18347_c0_g1_i1	PREDICTED: protein YLS9 [Amborella trichopoda]	YLS9	Protein YLS9 OS=Arabidopsis thaliana GN=YLS9 PE=2 SV=1	GO:0004871(signal transducer activity);GO:0006952(defense response);GO:0009506(plasmodesma);GO:0046658(anchored component of plasma membrane)	ENOG410YGQV(harpin-induced protein 1 domain containing protein, expressed)	-	-	-	-	M1CQ41.1 PF03168.11;LEA_2;	41	59	66	14	11	17	3.91	6.09	5.17	1.16	0.96	1.59	5.06	1.24	2.07884	up	1.11957e-06	1.51198e-05	yes
TRINITY_DN26789_c1_g2	1293	TRINITY_DN26789_c1_g2_i1;TRINITY_DN26789_c1_g2_i2;TRINITY_DN26789_c1_g2_i3;TRINITY_DN26789_c1_g2_i4;TRINITY_DN26789_c1_g2_i5;TRINITY_DN26789_c1_g2_i6	-	-	-	-	-	-	-	-	-	-	130	150	175	27	50	41	9.12	17.69	15.62	4.42	10.36	8.57	14.14	7.78	2.05481	up	1.06772e-09	2.21349e-08	yes
TRINITY_DN29960_c0_g4	360	TRINITY_DN29960_c0_g4_i1	-	-	-	-	-	-	-	-	-	-	26	21	27	7	6	6	9.68	8.43	8.43	2.33	2.05	2.23	8.85	2.2	2.05351	up	5.24858e-05	0.000526102	yes
TRINITY_DN29504_c0_g4	526	TRINITY_DN29504_c0_g4_i1;TRINITY_DN29504_c0_g4_i2	-	-	-	-	-	-	-	-	-	-	23	39	43	6	12	9	6.84	9.27	6.26	2.05	3.71	5.75	7.46	3.84	2.05338	up	4.1832e-05	0.000429485	yes
TRINITY_DN10627_c0_g2	848	TRINITY_DN10627_c0_g2_i1	unknown [Picea sitchensis]	UAF30	Upstream activation factor subunit UAF30 OS=Saccharomyces cerevisiae (strain ATCC 204508 / S288c) GN=UAF30 PE=1 SV=1	GO:0003677(DNA binding);GO:0005634(nucleus);GO:0008150(biological_process)	COG5531(SWI SNF related, matrix associated, actin dependent regulator of chromatin, subfamily d, member)	-	-	-	-	U5D7T4.1 PF02201.16;SWIB;	50	25	55	14	5	14	3.56	1.92	3.21	0.87	0.33	0.98	2.9	0.73	2.05102	up	5.61388e-05	0.00055831	yes
TRINITY_DN24873_c0_g1	671	TRINITY_DN24873_c0_g1_i1	unknown [Picea sitchensis]	ATJ11	Chaperone protein dnaJ 11, chloroplastic OS=Arabidopsis thaliana GN=ATJ11 PE=1 SV=2	GO:0005634(nucleus);GO:0006457(protein folding);GO:0009507(chloroplast);GO:0009536(plastid);GO:0009570(chloroplast stroma)	COG2214(DNAj domain protein)	K09518	DnaJ homolog subfamily B member 12	-	vcn04141(Protein processing in endoplasmic reticulum)	K8DYJ0.1 PF00226.29;DnaJ;	65	29	59	12	8	19	6.57	3.17	4.9	1.06	0.74	1.89	4.88	1.23	2.05087	up	3.3996e-05	0.000354601	yes
TRINITY_DN30293_c0_g1	1673	TRINITY_DN30293_c0_g1_i1;TRINITY_DN30293_c0_g1_i10;TRINITY_DN30293_c0_g1_i2;TRINITY_DN30293_c0_g1_i3;TRINITY_DN30293_c0_g1_i4;TRINITY_DN30293_c0_g1_i5;TRINITY_DN30293_c0_g1_i6;TRINITY_DN30293_c0_g1_i7;TRINITY_DN30293_c0_g1_i8;TRINITY_DN30293_c0_g1_i9	hypothetical protein POPTR_0163s00250g [Populus trichocarpa]	-	-	GO:0007165(signal transduction);GO:0016020(membrane)	COG0666(Ankyrin Repeat)	-	-	-	-	-	1036	898	1295	266	290	283	42.74	39.02	43.15	7.52	8.7	9.08	41.64	8.43	2.04663	up	2.57978e-28	3.21817e-26	yes
TRINITY_DN22093_c0_g2	543	TRINITY_DN22093_c0_g2_i1	unknown [Picea sitchensis]	-	Peamaclein OS=Prunus persica PE=1 SV=1	GO:0003674(molecular_function);GO:0005576(extracellular region);GO:0009739(response to gibberellin);GO:0009740(gibberellic acid mediated signaling pathway)	ENOG410YU8R(Gibberellin-regulated)	-	-	-	-	V4T144.1 PF02704.12;GASA;	32	8	96	14	13	6	4.64	1.26	11.49	1.78	1.73	0.86	5.8	1.46	2.0452	up	0.00263573	0.0165691	yes
TRINITY_DN21391_c0_g1	1049	TRINITY_DN21391_c0_g1_i1;TRINITY_DN21391_c0_g1_i2;TRINITY_DN21391_c0_g1_i3;TRINITY_DN21391_c0_g1_i4	PREDICTED: methyltransferase-like protein 23 [Populus euphratica]	mettl23	Methyltransferase-like protein 23 OS=Xenopus laevis GN=mettl23 PE=2 SV=1	GO:0005575(cellular_component);GO:0008168(methyltransferase activity);GO:0032259(methylation)	ENOG4111GNX(methyltransferase like 23)	-	-	-	-	U5GBC6.1 PF10294.7;Methyltransf_16;	334	226	399	68	91	89	21.15	15.46	20.65	3.82	5.35	5.65	19.09	4.94	2.04297	up	1.00016e-13	3.44799e-12	yes
TRINITY_DN30818_c0_g3	274	TRINITY_DN30818_c0_g3_i1	PREDICTED: DEAD-box ATP-dependent RNA helicase 34 [Oryza sativa Japonica Group]	-	Eukaryotic initiation factor 4A-3 OS=Nicotiana plumbaginifolia PE=2 SV=1	GO:0004004(ATP-dependent RNA helicase activity);GO:0008380(RNA splicing);GO:0010468(regulation of gene expression);GO:0010501(RNA secondary structure unwinding);GO:0071013(catalytic step 2 spliceosome)	COG0513(purine NTP-dependent helicase activity)	K13025	ATP-dependent RNA helicase	EC:3.6.4.13	ath03040(Spliceosome);ath03013(RNA transport);ath03015(mRNA surveillance pathway)	M5BWW0.1 PF00271.29;Helicase_C;	33	39.19	56	6	13.05	14	27.35	34.79	39.2	4.46	9.88	11.36	33.78	8.57	2.03523	up	1.83873e-05	0.000201979	yes
TRINITY_DN19006_c0_g3	802	TRINITY_DN19006_c0_g3_i1;TRINITY_DN19006_c0_g3_i2	-	-	-	-	-	-	-	-	-	-	24	4	62	7	11	4	2.96	0.33	7.08	1.78	3.03	1.29	3.46	2.03	2.03421	up	0.00564418	0.0313209	yes
TRINITY_DN28338_c7_g1	505	TRINITY_DN28338_c7_g1_i1	unknown [Picea sitchensis]	DYW9	Pentatricopeptide repeat-containing protein At4g30700 OS=Arabidopsis thaliana GN=DYW9 PE=2 SV=1	GO:0000963(mitochondrial RNA processing);GO:0003674(molecular_function);GO:0005739(mitochondrion);GO:0008270(zinc ion binding);GO:0009507(chloroplast);GO:0016554(cytidine to uridine editing);GO:0080156(mitochondrial mRNA modification)	ENOG410Z7Z7(Pentatricopeptide repeat-containing protein)	K01074	palmitoyl-protein thioesterase	EC:3.1.2.22	tcc01212(Fatty acid metabolism);tcc00062(Fatty acid elongation)	A0A067DRE1.1 PF17177.2;PPR_long;	21	15	26	8	4	4	3.5	2.7	3.58	1.17	0.61	0.66	3.26	0.81	2.03133	up	0.000244627	0.00208538	yes
TRINITY_DN23338_c0_g1	479	TRINITY_DN23338_c0_g1_i1	ChlN (chloroplast) [Taxus mairei]	chlN	Light-independent protochlorophyllide reductase subunit N OS=Pinus koraiensis GN=chlN PE=3 SV=1	-	COG2710(nitrogenase)	K04038	light-independent protochlorophyllide reductase subunit N	EC:1.3.7.7	ppp00860(Porphyrin and chlorophyll metabolism)	Q6YXP4.1 PF00148.17;Oxidored_nitro;	13.44	20.28	28.59	5.81	5.53	4.39	2.49	4.07	4.39	0.95	0.94	0.81	3.65	0.9	2.02641	up	0.00029211	0.00244153	yes
TRINITY_DN27845_c1_g4	408	TRINITY_DN27845_c1_g4_i1;TRINITY_DN27845_c1_g4_i2	-	-	-	-	-	-	-	-	-	-	13	24	28	6	6	5	17.32	21.71	20.18	2.69	8.41	5.38	19.74	5.49	2.01714	up	0.000255188	0.00216649	yes
TRINITY_DN24462_c2_g1	557	TRINITY_DN24462_c2_g1_i1;TRINITY_DN24462_c2_g1_i2;TRINITY_DN24462_c2_g1_i3	unknown [Picea sitchensis]	-	-	-	-	-	-	-	-	-	16.36	34.6	32.35	7.31	8.18	7.08	2.33	5.36	3.86	1.06	1.35	1.23	3.85	1.21	2.01567	up	0.000163653	0.00146079	yes
TRINITY_DN30519_c0_g1	1274	TRINITY_DN30519_c0_g1_i1;TRINITY_DN30519_c0_g1_i10;TRINITY_DN30519_c0_g1_i11;TRINITY_DN30519_c0_g1_i2;TRINITY_DN30519_c0_g1_i3;TRINITY_DN30519_c0_g1_i4;TRINITY_DN30519_c0_g1_i5;TRINITY_DN30519_c0_g1_i6;TRINITY_DN30519_c0_g1_i7;TRINITY_DN30519_c0_g1_i8;TRINITY_DN30519_c0_g1_i9	putative epoxidase [Taxus baccata]	At5g51310	Gibberellin 20-oxidase-like protein OS=Arabidopsis thaliana GN=At5g51310 PE=2 SV=1	GO:0051213(dioxygenase activity)	COG3491(2OGFe(II) oxygenase)	K05282	gibberellin 20-oxidase	EC:1.14.11.12	ppp00904(Diterpenoid biosynthesis)	M0RWL8.1 PF03171.18;2OG-FeII_Oxy;	1551	955	1929	471	323	374	171.52	109.79	159.34	102.33	82.22	102.6	146.88	95.72	2.01344	up	1.41942e-19	8.3012e-18	yes
TRINITY_DN18430_c0_g1	293	TRINITY_DN18430_c0_g1_i1	predicted protein [Physcomitrella patens]	SLC15A2	Solute carrier family 15 member 2 OS=Oryctolagus cuniculus GN=SLC15A2 PE=2 SV=1	GO:0006857(oligopeptide transport);GO:0015198(oligopeptide transporter activity);GO:0016021(integral component of membrane);GO:0070062(extracellular exosome)	COG3104(transporter)	-	-	-	-	A9SDW4.1 PF00854.19;PTR2;	22	25	21.48	3	4	11	14.99	18.28	12.34	1.83	2.49	7.38	15.2	3.9	2.01064	up	0.000713912	0.00536007	yes
TRINITY_DN26627_c3_g1	913	TRINITY_DN26627_c3_g1_i1	unknown [Picea sitchensis]	BBX21	B-box zinc finger protein 21 OS=Arabidopsis thaliana GN=BBX21 PE=1 SV=1	GO:0000989(transcription factor activity, transcription factor binding);GO:0005634(nucleus);GO:0006355(regulation of transcription, DNA-templated);GO:0009640(photomorphogenesis)	ENOG410YIAM(Salt tolerance-like protein)	-	-	-	-	I1JT59.1 PF00643.22;zf-B_box;	116	100	85	13	39	30	7.45	6.95	4.47	0.72	2.3	1.89	6.29	1.64	2.00754	up	2.76796e-06	3.51591e-05	yes
TRINITY_DN32031_c0_g1	728	TRINITY_DN32031_c0_g1_i1	-	-	-	-	-	-	-	-	-	-	455	211	280	107	79	72	40.49	20.32	20.46	8.3	6.45	6.29	27.09	7.01	2.0055	up	1.08971e-09	2.25691e-08	yes
TRINITY_DN28656_c1_g5	652	TRINITY_DN28656_c1_g5_i1;TRINITY_DN28656_c1_g5_i2	unknown [Picea sitchensis]	-	-	GO:0003674(molecular_function);GO:0005634(nucleus);GO:0008150(biological_process)	-	-	-	-	-	-	150	204.37	162	55	39	47	23.42	40.23	19.51	6.37	5.46	5.74	27.72	5.86	2.00459	up	1.35648e-09	2.77744e-08	yes
TRINITY_DN30397_c0_g2	1216	TRINITY_DN30397_c0_g2_i1;TRINITY_DN30397_c0_g2_i10;TRINITY_DN30397_c0_g2_i11;TRINITY_DN30397_c0_g2_i12;TRINITY_DN30397_c0_g2_i13;TRINITY_DN30397_c0_g2_i14;TRINITY_DN30397_c0_g2_i15;TRINITY_DN30397_c0_g2_i16;TRINITY_DN30397_c0_g2_i17;TRINITY_DN30397_c0_g2_i2;TRINITY_DN30397_c0_g2_i3;TRINITY_DN30397_c0_g2_i4;TRINITY_DN30397_c0_g2_i5;TRINITY_DN30397_c0_g2_i6;TRINITY_DN30397_c0_g2_i7;TRINITY_DN30397_…	PREDICTED: pentatricopeptide repeat-containing protein At1g05750, chloroplastic-like, partial [Cicer arietinum]	PCMP-E39	Pentatricopeptide repeat-containing protein At2g46050, mitochondrial OS=Arabidopsis thaliana GN=PCMP-E39 PE=3 SV=1	GO:0005739(mitochondrion);GO:0008150(biological_process)	ENOG410Z7Z7(Pentatricopeptide repeat-containing protein)	-	-	-	-	S8E9E8.1 PF13041.4;PPR_2;	193	168	251	61	59	45	51.49	56.8	64.63	25.41	20.2	14.36	57.64	19.99	1.99497	up	4.03485e-12	1.13974e-10	yes
TRINITY_DN25370_c2_g1	292	TRINITY_DN25370_c2_g1_i1	-	-	-	-	-	-	-	-	-	-	25	10	25	6	9	1	17.2	7.38	14.51	3.7	5.67	0.68	13.03	3.35	1.99036	up	0.00153423	0.0104581	yes
TRINITY_DN26518_c0_g2	637	TRINITY_DN26518_c0_g2_i1;TRINITY_DN26518_c0_g2_i2;TRINITY_DN26518_c0_g2_i3;TRINITY_DN26518_c0_g2_i4;TRINITY_DN26518_c0_g2_i5;TRINITY_DN26518_c0_g2_i6	unknown [Picea sitchensis]	HSP17.6C	17.6 kDa class I heat shock protein 3 OS=Arabidopsis thaliana GN=HSP17.6C PE=2 SV=2	GO:0005737(cytoplasm);GO:0009408(response to heat)	COG0071(response to heat)	K13993	HSP20 family protein	-	fve04141(Protein processing in endoplasmic reticulum)	B9T5S1.1 PF00011.19;HSP20;	2601	1946	2177.54	604.47	664.42	582.25	289.54	234.51	200.44	59.04	68.69	64.76	241.5	64.16	1.98951	up	2.49064e-24	2.37834e-22	yes
TRINITY_DN24548_c0_g2	3154	TRINITY_DN24548_c0_g2_i1;TRINITY_DN24548_c0_g2_i2	PREDICTED: TMV resistance protein N-like [Ipomoea nil]	-	TMV resistance protein N OS=Nicotiana glutinosa GN=N PE=1 SV=1	GO:0005515(protein binding)	ENOG4111THG(Resistance protein)	K03283	heat shock 70kDa protein 1/8	-	mtr03040(Spliceosome);mtr04141(Protein processing in endoplasmic reticulum);mtr04144(Endocytosis)	G7JLT0.2 PF00931.20;NB-ARC;	311	143	170	53	18	98	9.21	7.13	6.64	0.67	0.24	2.72	7.66	1.21	1.98869	up	0.000101067	0.000950796	yes
TRINITY_DN24180_c0_g1	2918	TRINITY_DN24180_c0_g1_i1;TRINITY_DN24180_c0_g1_i2	putative TIR-NBS-LRR protein [Pinus monticola]	-	TMV resistance protein N OS=Nicotiana glutinosa GN=N PE=1 SV=1	GO:0005737(cytoplasm);GO:0006952(defense response);GO:0007165(signal transduction);GO:0043531(ADP binding)	COG4886(leucine Rich Repeat)	K03283	heat shock 70kDa protein 1/8	-	mtr03040(Spliceosome);mtr04141(Protein processing in endoplasmic reticulum);mtr04144(Endocytosis)	A0A059B4V9.1 PF00931.20;NB-ARC;	314	249	308	100	74	65	5.86	5.41	5.24	1.46	1.16	1.14	5.5	1.25	1.98642	up	2.90833e-13	9.48106e-12	yes
TRINITY_DN24324_c3_g3	791	TRINITY_DN24324_c3_g3_i1;TRINITY_DN24324_c3_g3_i2;TRINITY_DN24324_c3_g3_i3	-	-	-	-	-	-	-	-	-	-	15	51	56	6	20	7	3.71	10.72	9.2	1.1	5.38	2.47	7.88	2.98	1.98455	up	0.000958204	0.00693461	yes
TRINITY_DN28849_c0_g5	1477	TRINITY_DN28849_c0_g5_i1	unknown [Picea sitchensis]	TOGT1	Scopoletin glucosyltransferase OS=Nicotiana tabacum GN=TOGT1 PE=1 SV=1	GO:0009813(flavonoid biosynthetic process);GO:0043231(intracellular membrane-bounded organelle);GO:0052696(flavonoid glucuronidation);GO:0080043(quercetin 3-O-glucosyltransferase activity);GO:0080044(quercetin 7-O-glucosyltransferase activity)	COG1819(Transferase)	K13496	UDP-glucosyl transferase 73C	EC:2.4.1.-	ath00908(Zeatin biosynthesis)	A0A059AN22.1 PF00201.16;UDPGT;	133	90	139	32	28	38	4.61	3.38	3.94	0.96	0.89	1.29	3.98	1.05	1.98233	up	9.36847e-09	1.72657e-07	yes
TRINITY_DN9141_c0_g1	1043	TRINITY_DN9141_c0_g1_i1	unknown [Picea sitchensis]	GRDP1	Glycine-rich domain-containing protein 1 OS=Arabidopsis thaliana GN=GRDP1 PE=2 SV=1	GO:0003674(molecular_function);GO:0005634(nucleus);GO:0005737(cytoplasm);GO:0005886(plasma membrane);GO:0006970(response to osmotic stress);GO:0009738(abscisic acid-activated signaling pathway)	ENOG4111FEQ(Protein of unknown function (DUF1399))	-	-	-	-	B9HFH0.1 PF00168.28;C2;	55	39	52	16	10	14	2.95	2.27	2.28	0.75	0.49	0.74	2.5	0.66	1.97075	up	4.71936e-06	5.73472e-05	yes
TRINITY_DN21809_c0_g2	1274	TRINITY_DN21809_c0_g2_i1;TRINITY_DN21809_c0_g2_i2	hypothetical protein 0_1440_01, partial [Pinus taeda]	-	-	-	-	-	-	-	-	-	26	54	38	11	14	8	1.08	2.43	1.29	0.4	0.53	0.32	1.6	0.42	1.96846	up	7.67542e-05	0.000742462	yes
TRINITY_DN25332_c1_g3	746	TRINITY_DN25332_c1_g3_i1	-	-	-	-	-	-	-	-	-	-	18	34	40	6	11	8	1.54	3.16	2.82	0.45	0.87	0.67	2.51	0.66	1.96769	up	0.000144505	0.00130977	yes
TRINITY_DN17533_c0_g3	1362	TRINITY_DN17533_c0_g3_i1	-	-	-	-	-	-	-	-	-	-	70	39	89	10	32	12	2.68	1.62	2.78	0.33	1.12	0.45	2.36	0.63	1.96157	up	4.43455e-05	0.000452706	yes
TRINITY_DN27311_c0_g1	1780	TRINITY_DN27311_c0_g1_i1;TRINITY_DN27311_c0_g1_i2;TRINITY_DN27311_c0_g1_i3;TRINITY_DN27311_c0_g1_i4;TRINITY_DN27311_c0_g1_i5	unknown [Picea sitchensis]	GLUA2	Glutelin type-A 2 OS=Oryza sativa subsp. japonica GN=GLUA2 PE=1 SV=1	GO:0005575(cellular_component);GO:0008150(biological_process);GO:0045735(nutrient reservoir activity)	ENOG410YDMX(glutelin type-A 1-like)	-	-	-	-	A0A022QLG5.1 PF00190.20;Cupin_1;	290	230	358	92	73	77	10.94	9.74	11.56	2.98	2.33	2.71	10.75	2.67	1.95926	up	6.32926e-14	2.23189e-12	yes
TRINITY_DN29307_c1_g3	570	TRINITY_DN29307_c1_g3_i1;TRINITY_DN29307_c1_g3_i2	-	-	-	-	-	-	-	-	-	-	343.84	230.98	482.76	104.22	89	95.02	111.48	66.21	140.85	41.26	36.86	39.72	106.18	39.28	1.95917	up	3.63579e-13	1.16588e-11	yes
TRINITY_DN17354_c0_g1	653	TRINITY_DN17354_c0_g1_i1;TRINITY_DN17354_c0_g1_i2	PREDICTED: 22.7 kDa class IV heat shock protein-like [Elaeis guineensis]	HSP22.0	22.0 kDa heat shock protein OS=Arabidopsis thaliana GN=HSP22.0 PE=2 SV=1	GO:0003674(molecular_function);GO:0005783(endoplasmic reticulum);GO:0009408(response to heat);GO:0009507(chloroplast)	COG0071(response to heat)	K13993	HSP20 family protein	-	jcu04141(Protein processing in endoplasmic reticulum)	A0A0J8D2D3.1 PF00011.19;HSP20;	36	52	98	19	13	18	3.84	6	8.63	1.75	1.26	1.87	6.16	1.63	1.95734	up	1.26361e-05	0.000143526	yes
TRINITY_DN8477_c0_g1	420	TRINITY_DN8477_c0_g1_i1	unknown [Picea sitchensis]	SN1	Snakin-1 OS=Solanum tuberosum GN=SN1 PE=1 SV=1	GO:0005576(extracellular region)	-	-	-	-	-	A0A0J8D4Q5.1 PF02704.12;GASA;	33	25	53	8	10	12	8.21	6.72	10.98	1.77	2.28	2.97	8.64	2.34	1.95342	up	4.97212e-05	0.000501652	yes
TRINITY_DN25154_c0_g1	616	TRINITY_DN25154_c0_g1_i1	3'-N-debenzoyltaxol N-benzoyltransferase [Taxus x media]	TAX10	3'-N-debenzoyl-2'-deoxytaxol N-benzoyltransferase OS=Taxus canadensis GN=TAX10 PE=1 SV=1	GO:0005737(cytoplasm);GO:0016740(transferase activity);GO:0016747(transferase activity, transferring acyl groups other than amino-acyl groups)	ENOG4111AZB(Transferase Family)	K15400	omega-hydroxypalmitate O-feruloyl transferase	EC:2.3.1.188	mtr00073(Cutin, suberine and wax biosynthesis)	F6GUG6.1 PF02458.13;Transferase;	39	9	135	14	23	10	4.53	1.13	12.91	1.42	2.45	1.14	6.19	1.67	1.9528	up	0.00448895	0.0259096	yes
TRINITY_DN30001_c1_g2	1310	TRINITY_DN30001_c1_g2_i1;TRINITY_DN30001_c1_g2_i2	unknown [Picea sitchensis]	COMT1	Caffeic acid 3-O-methyltransferase OS=Catharanthus roseus GN=COMT1 PE=2 SV=1	GO:0005829(cytosol);GO:0008171(O-methyltransferase activity);GO:0008757(S-adenosylmethionine-dependent methyltransferase activity);GO:0019438(aromatic compound biosynthetic process)	ENOG410XS7T(o-methyltransferase)	K05279	flavonol 3-O-methyltransferase	EC:2.1.1.76	smo00944(Flavone and flavonol biosynthesis)	D8QX33.1 PF00891.16;Methyltransf_2;	5721	3265	7158	1437	1721	1286	242.84	151.08	245.87	57.1	71.99	58.4	213.26	62.5	1.94999	up	7.34842e-19	3.98458e-17	yes
TRINITY_DN28145_c1_g2	1112	TRINITY_DN28145_c1_g2_i1	-	-	-	-	-	-	-	-	-	-	41	83	58	14	27	11	2.02	4.44	2.34	0.6	1.22	0.53	2.93	0.78	1.94852	up	3.75752e-05	0.00038986	yes
TRINITY_DN26475_c2_g1	1083	TRINITY_DN26475_c2_g1_i1;TRINITY_DN26475_c2_g1_i2;TRINITY_DN26475_c2_g1_i3;TRINITY_DN26475_c2_g1_i4;TRINITY_DN26475_c2_g1_i5	-	-	-	-	-	-	-	-	-	-	59	86	137	25	23	29	4.83	9.51	12.89	1.93	2.02	2.57	9.08	2.17	1.9481	up	5.71448e-07	8.04989e-06	yes
TRINITY_DN23288_c0_g2	2273	TRINITY_DN23288_c0_g2_i1	diterpene synthase [Taiwania cryptomerioides]	CPS2	Copalyl diphosphate synthase 2 OS=Selaginella moellendorffii GN=CPS2 PE=1 SV=2	GO:0009685(gibberellin metabolic process)	ENOG410XNXR(diphosphate synthase)	K04120	ent-copalyl diphosphate synthase	EC:5.5.1.13	cit00904(Diterpenoid biosynthesis)	J9R388.2 PF01397.19;Terpene_synth;	265	241	201	112	41	51	5.58	5.49	3.45	2.04	0.79	1.05	4.84	1.29	1.93958	up	2.04471e-07	3.11851e-06	yes
TRINITY_DN25032_c1_g3	335	TRINITY_DN25032_c1_g3_i1;TRINITY_DN25032_c1_g3_i2	-	-	-	-	-	-	-	-	-	-	42	44	30	5	13	15	20.15	22.84	12.2	2.16	5.76	7.06	18.4	4.99	1.93881	up	0.000185234	0.00163098	yes
TRINITY_DN24295_c1_g5	441	TRINITY_DN24295_c1_g5_i1	unknown [Picea sitchensis]	UGT709C2	7-deoxyloganetic acid glucosyltransferase OS=Catharanthus roseus GN=UGT709C2 PE=1 SV=1	GO:0009813(flavonoid biosynthetic process);GO:0043231(intracellular membrane-bounded organelle);GO:0052696(flavonoid glucuronidation);GO:0080043(quercetin 3-O-glucosyltransferase activity);GO:0080044(quercetin 7-O-glucosyltransferase activity)	COG1819(Transferase)	-	-	-	-	V7B6L2.1 PF00201.16;UDPGT;	22	87	29	14	3	23	4.88	20.87	5.35	2.75	0.61	5.06	10.37	2.81	1.93493	up	0.00616503	0.0337342	yes
TRINITY_DN28392_c0_g1	349	TRINITY_DN28392_c0_g1_i1	-	-	-	-	-	-	-	-	-	-	23	19	30	8	6	6	9.36	8.33	10.25	2.9	2.24	2.43	9.31	2.52	1.93059	up	0.000150245	0.00135496	yes
TRINITY_DN29272_c0_g1	719	TRINITY_DN29272_c0_g1_i1	-	-	-	-	-	-	-	-	-	-	29	62	80	12	23	13	2.63	6.08	5.96	0.95	1.91	1.16	4.89	1.34	1.92342	up	5.19493e-05	0.000521207	yes
TRINITY_DN24166_c0_g1	2135	TRINITY_DN24166_c0_g1_i1;TRINITY_DN24166_c0_g1_i2	hypothetical protein MANES_05G013000 [Manihot esculenta]	-	-	-	-	-	-	-	-	-	442	230	516	114	127	93	10.09	5.86	10.03	2.3	2.82	2.05	8.66	2.39	1.9219	up	9.4355e-12	2.48629e-10	yes
TRINITY_DN31841_c0_g1	2748	TRINITY_DN31841_c0_g1_i1	PREDICTED: uncharacterized protein LOC104443173 [Eucalyptus grandis]	-	-	-	-	-	-	-	-	-	83	128	108	35	24	33	1.41	2.36	1.5	0.52	0.37	0.55	1.76	0.48	1.91671	up	2.30787e-07	3.47871e-06	yes
TRINITY_DN27264_c1_g1	3604	TRINITY_DN27264_c1_g1_i1;TRINITY_DN27264_c1_g1_i2;TRINITY_DN27264_c1_g1_i3;TRINITY_DN27264_c1_g1_i4;TRINITY_DN27264_c1_g1_i5;TRINITY_DN27264_c1_g1_i6	PREDICTED: receptor-like protein 12 [Fragaria vesca subsp. vesca]	-	-	-	COG4886(leucine Rich Repeat)	-	-	-	-	M8A7I7.1 PF08263.10;LRRNT_2;	5348.99	4781	5099	1307	1409	1671	76.68	76.13	58.16	18.38	20.44	27.46	70.32	22.09	1.9144	up	1.31363e-22	1.02715e-20	yes
TRINITY_DN30091_c1_g2	1627	TRINITY_DN30091_c1_g2_i1;TRINITY_DN30091_c1_g2_i2;TRINITY_DN30091_c1_g2_i3;TRINITY_DN30091_c1_g2_i4;TRINITY_DN30091_c1_g2_i5;TRINITY_DN30091_c1_g2_i6;TRINITY_DN30091_c1_g2_i7;TRINITY_DN30091_c1_g2_i8	unknown [Picea sitchensis]	UGT85A24	7-deoxyloganetin glucosyltransferase OS=Gardenia jasminoides GN=UGT85A24 PE=1 SV=1	GO:0009813(flavonoid biosynthetic process);GO:0043231(intracellular membrane-bounded organelle);GO:0052696(flavonoid glucuronidation);GO:0080043(quercetin 3-O-glucosyltransferase activity);GO:0080044(quercetin 7-O-glucosyltransferase activity)	COG1819(Transferase)	-	-	-	ath00908(Zeatin biosynthesis)	A0A061DJD7.1 PF00201.16;UDPGT;	5917.02	1339	3986.38	1189.38	987	1029.48	323.56	72.34	171.66	54.79	45.38	48.6	189.19	49.59	1.91318	up	1.02456e-07	1.64616e-06	yes
TRINITY_DN26357_c1_g2	2921	TRINITY_DN26357_c1_g2_i1	Uncharacterized protein TCM_027675 [Theobroma cacao]	-	-	-	COG2801(Retrotransposon protein)	K03469	ribonuclease HI	EC:3.1.26.4	gmx03030(DNA replication)	A0A061FBD9.1 PF13456.4;RVT_3;	102	128	180	22	52	42	1.63	2.21	2.34	0.3	0.76	0.65	2.06	0.57	1.91207	up	2.85326e-07	4.22334e-06	yes
TRINITY_DN31714_c1_g4	314	TRINITY_DN31714_c1_g4_i1;TRINITY_DN31714_c1_g4_i2	-	-	-	-	-	-	-	-	-	-	20	17	27	4	9	5	13.21	11.94	14.97	1.98	4.57	2.75	13.37	3.1	1.91092	up	0.000359205	0.00292418	yes
TRINITY_DN31735_c1_g1	244	TRINITY_DN31735_c1_g1_i1;TRINITY_DN31735_c1_g1_i2;TRINITY_DN31735_c1_g1_i3	-	-	-	-	-	-	-	-	-	-	47	35	59	14	12	14	54.3	43.18	57.59	16.67	14.51	17.12	51.69	16.1	1.90505	up	6.97674e-06	8.25919e-05	yes
TRINITY_DN30209_c2_g1	914	TRINITY_DN30209_c2_g1_i1;TRINITY_DN30209_c2_g1_i2;TRINITY_DN30209_c2_g1_i3	-	-	-	-	-	-	-	-	-	-	139	85	241.88	23	68	39	9.09	5.97	12.92	1.53	4.85	2.99	9.33	3.12	1.90502	up	7.27772e-06	8.57785e-05	yes
TRINITY_DN19163_c0_g1	554	TRINITY_DN19163_c0_g1_i1;TRINITY_DN19163_c0_g1_i2	-	-	-	-	-	-	-	-	-	-	56	80	47	17	19	18	8.94	13.12	6.07	2.98	3.03	3.51	9.38	3.17	1.90497	up	1.35538e-05	0.000153224	yes
TRINITY_DN27071_c0_g2	785	TRINITY_DN27071_c0_g2_i1;TRINITY_DN27071_c0_g2_i2;TRINITY_DN27071_c0_g2_i3	-	-	-	-	-	-	-	-	-	-	17	33	38	6	7	12	3.99	5.68	6.18	0.68	0.82	2.34	5.28	1.28	1.89486	up	0.00033604	0.00276269	yes
TRINITY_DN26386_c0_g3	647	TRINITY_DN26386_c0_g3_i1	unknown [Picea sitchensis]	CIPK2	CBL-interacting protein kinase 2 OS=Oryza sativa subsp. japonica GN=CIPK2 PE=2 SV=1	GO:0004674(protein serine/threonine kinase activity);GO:0005524(ATP binding);GO:0005829(cytosol);GO:0006468(protein phosphorylation);GO:0007165(signal transduction);GO:0009737(response to abscisic acid);GO:0016301(kinase activity)	COG0515(Serine Threonine protein kinase)	K14498	serine/threonine-protein kinase SRK2	EC:2.7.11.1	osa04075(Plant hormone signal transduction)	A5BJJ8.1 PF00069.23;Pkinase;	49	116	61	20	16	31	5.25	13.44	5.37	1.87	1.57	3.26	8.02	2.23	1.89269	up	9.0846e-05	0.000862917	yes
TRINITY_DN21872_c0_g2	592	TRINITY_DN21872_c0_g2_i1	hypothetical protein POPTR_0001s22170g [Populus trichocarpa]	DIR23	Dirigent protein 23 OS=Arabidopsis thaliana GN=DIR23 PE=2 SV=1	GO:0009699(phenylpropanoid biosynthetic process);GO:0042349(guiding stereospecific synthesis activity)	ENOG410YZUA(Disease resistance response protein)	K01870	isoleucyl-tRNA synthetase	EC:6.1.1.5	eus00970(Aminoacyl-tRNA biosynthesis)	B9GEP5.2 PF03018.12;Dirigent;	50	37	16	12	10	9	6.22	4.98	1.64	1.31	1.14	1.1	4.28	1.18	1.89207	up	0.000892298	0.00650784	yes
TRINITY_DN20791_c0_g3	882	TRINITY_DN20791_c0_g3_i1	putative transporter MCH1 [Anthurium amnicola]	-	-	GO:0003674(molecular_function);GO:0009506(plasmodesma);GO:0009507(chloroplast);GO:0016021(integral component of membrane);GO:0050832(defense response to fungus);GO:0055085(transmembrane transport)	ENOG410Y8WV(nodulin family)	-	-	-	-	K4D580.1 PF07690.14;MFS_1;	53	28	33	12	4	17	3.57	2.04	1.82	0.7	0.25	1.12	2.48	0.69	1.89126	up	0.000620927	0.00473841	yes
TRINITY_DN27076_c0_g1	739	TRINITY_DN27076_c0_g1_i1	unknown [Picea sitchensis]	-	-	GO:0003674(molecular_function);GO:0009507(chloroplast);GO:0032502(developmental process)	ENOG410YX6S(Plant protein 1589 of unknown function (A_thal_3526))	-	-	-	-	A0A059AQG4.1 PF09713.8;A_thal_3526;	30	25	68	4	12	18	2.61	2.35	4.86	0.3	0.96	1.54	3.27	0.93	1.88763	up	0.000727271	0.00544595	yes
TRINITY_DN31389_c1_g1	758	TRINITY_DN31389_c1_g1_i1;TRINITY_DN31389_c1_g1_i10;TRINITY_DN31389_c1_g1_i11;TRINITY_DN31389_c1_g1_i12;TRINITY_DN31389_c1_g1_i2;TRINITY_DN31389_c1_g1_i3;TRINITY_DN31389_c1_g1_i4;TRINITY_DN31389_c1_g1_i5;TRINITY_DN31389_c1_g1_i6;TRINITY_DN31389_c1_g1_i7;TRINITY_DN31389_c1_g1_i8;TRINITY_DN31389_c1_g1_i9	unknown [Picea sitchensis]	At1g67340	F-box protein At1g67340 OS=Arabidopsis thaliana GN=At1g67340 PE=1 SV=1	GO:0005634(nucleus);GO:0016567(protein ubiquitination)	ENOG410YZID(F-box protein)	K00430	peroxidase	EC:1.11.1.7	cam00940(Phenylpropanoid biosynthesis)	W1PQ45.1 PF08238.10;Sel1;	381	299	380.97	108	101	102	63.7	54.74	51.92	30.32	36.71	31.1	56.79	32.71	1.88461	up	1.04408e-14	3.99509e-13	yes
TRINITY_DN31345_c0_g1	3092	TRINITY_DN31345_c0_g1_i1;TRINITY_DN31345_c0_g1_i10;TRINITY_DN31345_c0_g1_i11;TRINITY_DN31345_c0_g1_i12;TRINITY_DN31345_c0_g1_i2;TRINITY_DN31345_c0_g1_i3;TRINITY_DN31345_c0_g1_i4;TRINITY_DN31345_c0_g1_i5;TRINITY_DN31345_c0_g1_i6;TRINITY_DN31345_c0_g1_i7;TRINITY_DN31345_c0_g1_i8;TRINITY_DN31345_c0_g1_i9	PREDICTED: disease resistance protein RPM1-like [Nelumbo nucifera]	RPS5	Disease resistance protein RPS5 OS=Arabidopsis thaliana GN=RPS5 PE=1 SV=2	GO:0000166(nucleotide binding);GO:0005515(protein binding);GO:0005524(ATP binding);GO:0005622(intracellular);GO:0005886(plasma membrane);GO:0006952(defense response);GO:0008219(cell death);GO:0009626(plant-type hypersensitive response);GO:0009816(defense response to bacterium, incompatible interaction);GO:0038023(signaling receptor activity);GO:0043531(ADP binding)	COG4886(leucine Rich Repeat)	K13457	disease resistance protein RPM1	-	mdm04626(Plant-pathogen interaction)	A0A0E0AE57.1 PF00931.20;NB-ARC;	2070	1510.13	2553	513.39	569	685.41	48.19	38.94	57.58	15.62	19.63	26.71	48.24	20.65	1.88443	up	3.70503e-20	2.29765e-18	yes
TRINITY_DN28754_c0_g3	543	TRINITY_DN28754_c0_g3_i1;TRINITY_DN28754_c0_g3_i2	bark protein-like protein [Thuja occidentalis]	-	-	GO:0003824(catalytic activity);GO:0005886(plasma membrane);GO:0009116(nucleoside metabolic process)	COG0775(Catalyzes the irreversible cleavage of the glycosidic bond in both 5'-methylthioadenosine (MTA) and S- adenosylhomocysteine (SAH AdoHcy) to adenine and the corresponding thioribose, 5'-methylthioribose and S-ribosylhomocysteine, respectively (By similarity))	-	-	-	-	A0A061GLK5.1 PF01048.18;PNP_UDP_1;	232	211.14	417	85	66	94	35.68	35.61	51.83	11.11	8.85	13.53	41.04	11.16	1.88249	up	1.63773e-10	3.7204e-09	yes
TRINITY_DN29167_c0_g1	1343	TRINITY_DN29167_c0_g1_i1;TRINITY_DN29167_c0_g1_i2	DOF [Larix kaempferi]	-	-	-	-	-	-	-	-	-	64	66	68	24	10	24	2.79	3.62	2.78	1.33	0.86	1.21	3.06	1.13	1.88048	up	8.99122e-06	0.000104491	yes
TRINITY_DN29583_c0_g1	2076	TRINITY_DN29583_c0_g1_i1;TRINITY_DN29583_c0_g1_i2;TRINITY_DN29583_c0_g1_i3;TRINITY_DN29583_c0_g1_i4;TRINITY_DN29583_c0_g1_i5;TRINITY_DN29583_c0_g1_i6;TRINITY_DN29583_c0_g1_i7	PREDICTED: protein ACCELERATED CELL DEATH 6, partial [Camelina sativa]	HTK16	Tyrosine-protein kinase HTK16 OS=Hydra vulgaris GN=HTK16 PE=2 SV=1	GO:0007165(signal transduction);GO:0016020(membrane)	COG0666(Ankyrin Repeat)	-	-	-	-	V4LB81.1 PF13962.4;PGG;	419	433	501	128	121	148	14.67	16.11	14.35	3.03	3.11	4.14	15.04	3.43	1.87918	up	4.79296e-16	2.10666e-14	yes
TRINITY_DN28822_c0_g2	852	TRINITY_DN28822_c0_g2_i1;TRINITY_DN28822_c0_g2_i10;TRINITY_DN28822_c0_g2_i11;TRINITY_DN28822_c0_g2_i12;TRINITY_DN28822_c0_g2_i2;TRINITY_DN28822_c0_g2_i3;TRINITY_DN28822_c0_g2_i4;TRINITY_DN28822_c0_g2_i5;TRINITY_DN28822_c0_g2_i6;TRINITY_DN28822_c0_g2_i7;TRINITY_DN28822_c0_g2_i8;TRINITY_DN28822_c0_g2_i9	Protein SCARECROW 1, partial [Anthurium amnicola]	SCR	Protein SCARECROW OS=Arabidopsis thaliana GN=SCR PE=1 SV=1	GO:0003700(transcription factor activity, sequence-specific DNA binding);GO:0005634(nucleus);GO:0006355(regulation of transcription, DNA-templated);GO:0008356(asymmetric cell division);GO:0009630(gravitropism);GO:0009956(radial pattern formation);GO:0043565(sequence-specific DNA binding);GO:0048366(leaf development);GO:0051457(maintenance of protein location in nucleus);GO:0090610(bundle sheath c…	ENOG4110TCK(Transcription factor)	-	-	-	-	A0A0A0KWH9.1 PF03514.12;GRAS;	29	38	35	2	18	10	3.67	7.12	4.2	0.25	2.6	1.7	5	1.52	1.87823	up	0.00100727	0.00724115	yes
TRINITY_DN21505_c0_g1	2270	TRINITY_DN21505_c0_g1_i1	PREDICTED: uncharacterized protein LOC18436804 [Amborella trichopoda]	-	-	GO:0003674(molecular_function);GO:0005515(protein binding);GO:0005802(trans-Golgi network);GO:0005886(plasma membrane);GO:0008017(microtubule binding);GO:0008150(biological_process);GO:0009507(chloroplast);GO:0016021(integral component of membrane)	ENOG410YGAR(Late embryogenesis abundant protein)	-	-	-	-	A0A0B0PGW9.1 PF03168.11;LEA_2;	387	116	1144	196	185	73	8.16	2.65	19.67	3.57	3.57	1.5	10.16	2.88	1.87553	up	0.000416052	0.00332672	yes
TRINITY_DN18691_c0_g1	696	TRINITY_DN18691_c0_g1_i1;TRINITY_DN18691_c0_g1_i2	PREDICTED: cell number regulator 5-like [Sesamum indicum]	PCR8	Protein PLANT CADMIUM RESISTANCE 8 OS=Arabidopsis thaliana GN=PCR8 PE=1 SV=2	GO:0003674(molecular_function);GO:0005886(plasma membrane);GO:0006979(response to oxidative stress);GO:0016021(integral component of membrane)	ENOG410YMMC(Protein PLANT CADMIUM RESISTANCE)	-	-	-	-	A9TYH3.1 PF04749.15;PLAC8;	41	60	62	18	16	14	4.51	7.19	5.69	1.61	1.82	1.77	5.8	1.73	1.87412	up	6.10846e-06	7.29937e-05	yes
TRINITY_DN28754_c0_g1	487	TRINITY_DN28754_c0_g1_i1;TRINITY_DN28754_c0_g1_i2	bark protein-like protein [Thuja occidentalis]	-	-	GO:0003824(catalytic activity);GO:0005886(plasma membrane);GO:0009116(nucleoside metabolic process)	COG0775(Catalyzes the irreversible cleavage of the glycosidic bond in both 5'-methylthioadenosine (MTA) and S- adenosylhomocysteine (SAH AdoHcy) to adenine and the corresponding thioribose, 5'-methylthioribose and S-ribosylhomocysteine, respectively (By similarity))	-	-	-	-	A0A061GLK5.1 PF01048.18;PNP_UDP_1;	1200	4167.86	2520	699.99	1020	677	218.39	807.62	375.26	110.45	167.69	119.98	467.09	132.71	1.87286	up	1.63687e-07	2.52866e-06	yes
TRINITY_DN24074_c1_g2	774	TRINITY_DN24074_c1_g2_i1	-	-	-	-	-	-	-	-	-	-	8	40	27	3	7	12	0.65	3.51	1.8	0.21	0.52	0.96	1.99	0.56	1.8687	up	0.00527088	0.0295687	yes
TRINITY_DN15323_c0_g1	366	TRINITY_DN15323_c0_g1_i1	-	-	-	-	-	-	-	-	-	-	25	14	30	8	8	4	8.89	5.37	8.94	2.54	2.61	1.42	7.73	2.19	1.86688	up	0.000559754	0.00432629	yes
TRINITY_DN29621_c0_g4	1559	TRINITY_DN29621_c0_g4_i1;TRINITY_DN29621_c0_g4_i2	PREDICTED: U-box domain-containing protein 33 [Sesamum indicum]	PUB33	U-box domain-containing protein 33 OS=Arabidopsis thaliana GN=PUB33 PE=2 SV=2	GO:0004674(protein serine/threonine kinase activity);GO:0004842(ubiquitin-protein transferase activity);GO:0005524(ATP binding);GO:0005886(plasma membrane);GO:0006468(protein phosphorylation);GO:0016301(kinase activity);GO:0016567(protein ubiquitination);GO:0016874(ligase activity)	COG0515(Serine Threonine protein kinase)	K13430	serine/threonine-protein kinase PBS1	EC:2.7.11.1	cam04626(Plant-pathogen interaction)	V4TXH3.1 PF00069.23;Pkinase;	141	167	142	61	31	44	6.65	8.03	5.06	2.37	1.64	2.25	6.58	2.09	1.85755	up	1.09292e-07	1.74714e-06	yes
TRINITY_DN31522_c1_g1	5679	TRINITY_DN31522_c1_g1_i1;TRINITY_DN31522_c1_g1_i2;TRINITY_DN31522_c1_g1_i3;TRINITY_DN31522_c1_g1_i4;TRINITY_DN31522_c1_g1_i5	hypothetical protein VITISV_032357 [Vitis vinifera]	TY3B-G	Transposon Ty3-G Gag-Pol polyprotein OS=Saccharomyces cerevisiae (strain ATCC 204508 / S288c) GN=TY3B-G PE=1 SV=3	GO:0003676(nucleic acid binding);GO:0003723(RNA binding);GO:0003964(RNA-directed DNA polymerase activity);GO:0005575(cellular_component);GO:0006278(RNA-dependent DNA biosynthetic process);GO:0015074(DNA integration)	COG2801(Retrotransposon protein)	K13024	inositol-hexakisphosphate/diphosphoinositol-pentakisphosphate 1-kinase	EC:2.7.4.24	nnu04070(Phosphatidylinositol signaling system)	K4D7G0.1 PF00078.25;RVT_1;	640	433	636	179	260	78	7.59	5.98	6.95	4.71	5.87	3.49	6.84	4.69	1.85418	up	1.21582e-08	2.21423e-07	yes
TRINITY_DN24878_c0_g1	1263	TRINITY_DN24878_c0_g1_i1;TRINITY_DN24878_c0_g1_i2;TRINITY_DN24878_c0_g1_i3	-	-	-	-	-	-	-	-	-	-	93	72	106	42	20	19	6.41	5.35	5.93	2.62	1.32	1.34	5.9	1.76	1.85081	up	2.22733e-06	2.88178e-05	yes
TRINITY_DN23300_c0_g3	648	TRINITY_DN23300_c0_g3_i1	-	-	-	-	-	-	-	-	-	-	104	115	144	20	33	54	11.11	13.29	12.66	1.87	3.23	5.67	12.35	3.59	1.85078	up	2.58961e-06	3.30493e-05	yes
TRINITY_DN30807_c1_g2	921	TRINITY_DN30807_c1_g2_i1	unknown [Picea sitchensis]	At5g07050	WAT1-related protein At5g07050 OS=Arabidopsis thaliana GN=At5g07050 PE=2 SV=1	GO:0005886(plasma membrane);GO:0006810(transport);GO:0022857(transmembrane transporter activity)	ENOG410YD20(Auxin-induced protein)	K01623	fructose-bisphosphate aldolase, class I	EC:4.1.2.13	pda01200(Carbon metabolism);pda01230(Biosynthesis of amino acids);pda00010(Glycolysis / Gluconeogenesis);pda00030(Pentose phosphate pathway);pda00051(Fructose and mannose metabolism);pda00710(Carbon fixation in photosynthetic organisms)	A0A0K9PSJ5.1 PF00892.18;EamA;	32	22	27	6	6	12	2.03	1.51	1.4	0.33	0.35	0.75	1.65	0.48	1.84821	up	0.00036262	0.00295087	yes
TRINITY_DN28899_c0_g2	726	TRINITY_DN28899_c0_g2_i1;TRINITY_DN28899_c0_g2_i2	unknown [Picea sitchensis]	PAD4	Lipase-like PAD4 OS=Arabidopsis thaliana GN=PAD4 PE=1 SV=1	GO:0001666(response to hypoxia);GO:0002213(defense response to insect);GO:0004806(triglyceride lipase activity);GO:0005515(protein binding);GO:0005634(nucleus);GO:0005737(cytoplasm);GO:0006629(lipid metabolic process);GO:0009617(response to bacterium);GO:0009625(response to insect);GO:0009626(plant-type hypersensitive response);GO:0009627(systemic acquired resistance);GO:0009751(response to salic…	ENOG410Y7YA(Class 3 lipase)	-	-	-	-	-	148	126	78	41	32	36	13.23	12.18	5.72	3.19	2.62	3.16	10.38	2.99	1.84444	up	2.55359e-06	3.26282e-05	yes
TRINITY_DN29189_c0_g1	381	TRINITY_DN29189_c0_g1_i1;TRINITY_DN29189_c0_g1_i2	-	-	-	-	-	-	-	-	-	-	95	91.79	126.23	35.02	37.07	22.08	34.3	36.45	41.31	19.33	19.99	11.92	37.35	17.08	1.84419	up	7.21273e-08	1.17923e-06	yes
TRINITY_DN25310_c1_g4	1290	TRINITY_DN25310_c1_g4_i1;TRINITY_DN25310_c1_g4_i2;TRINITY_DN25310_c1_g4_i3	-	-	-	-	-	-	-	-	-	-	145	170	207	45	48	63	5.96	7.56	6.96	2.62	4.91	4.74	6.83	4.09	1.84232	up	2.88313e-09	5.66674e-08	yes
TRINITY_DN25652_c1_g2	1236	TRINITY_DN25652_c1_g2_i1;TRINITY_DN25652_c1_g2_i2;TRINITY_DN25652_c1_g2_i3;TRINITY_DN25652_c1_g2_i4	-	-	-	-	-	-	-	-	-	-	92	93	117	17	31	42	6.12	8.26	6.72	1.4	2.91	4.31	7.03	2.87	1.84039	up	2.28041e-06	2.94339e-05	yes
TRINITY_DN22937_c0_g2	1474	TRINITY_DN22937_c0_g2_i1;TRINITY_DN22937_c0_g2_i2;TRINITY_DN22937_c0_g2_i3	putative oxidase [Taxus baccata]	GLOX	Aldehyde oxidase GLOX OS=Vitis pseudoreticulata GN=GLOX PE=2 SV=1	GO:0003674(molecular_function);GO:0005576(extracellular region);GO:0008150(biological_process)	ENOG41110V0(Glyoxal oxidase)	-	-	-	-	D8RX29.1 PF07250.9;Glyoxal_oxid_N;	256.59	223	302	80.06	97.93	58.86	11.15	9.74	10.17	3.19	3.5	2.14	10.35	2.94	1.83685	up	1.42044e-11	3.69332e-10	yes
TRINITY_DN28921_c4_g1	1222	TRINITY_DN28921_c4_g1_i1;TRINITY_DN28921_c4_g1_i10;TRINITY_DN28921_c4_g1_i2;TRINITY_DN28921_c4_g1_i3;TRINITY_DN28921_c4_g1_i4;TRINITY_DN28921_c4_g1_i5;TRINITY_DN28921_c4_g1_i6;TRINITY_DN28921_c4_g1_i7;TRINITY_DN28921_c4_g1_i8;TRINITY_DN28921_c4_g1_i9	RecName: Full=Taxane 10-beta-hydroxylase; AltName: Full=5-alpha-taxadienol-10-beta-hydroxylase; AltName: Full=Cytochrome P450 725A1	CYP725A1	Taxane 10-beta-hydroxylase OS=Taxus cuspidata GN=CYP725A1 PE=1 SV=1	GO:0036203(taxoid 14-beta-hydroxylase activity);GO:0042616(paclitaxel metabolic process);GO:0043231(intracellular membrane-bounded organelle);GO:0055114(oxidation-reduction process)	COG2124(Cytochrome p450)	K09843	(+)-abscisic acid 8'-hydroxylase	EC:1.14.13.93	crb00906(Carotenoid biosynthesis)	D8SD80.1 PF00067.20;p450;	136	225	489	79	77	90	12.18	16.73	35.87	7.18	10.79	8.27	21.59	8.75	1.83665	up	4.82515e-07	6.88514e-06	yes
TRINITY_DN23099_c1_g1	1142	TRINITY_DN23099_c1_g1_i1;TRINITY_DN23099_c1_g1_i2;TRINITY_DN23099_c1_g1_i3;TRINITY_DN23099_c1_g1_i4;TRINITY_DN23099_c1_g1_i5;TRINITY_DN23099_c1_g1_i6	-	-	-	-	-	-	-	-	-	-	224	241	292	74	80	75	15.66	17.33	19.4	3.43	3.67	3.99	17.46	3.7	1.83476	up	2.22106e-12	6.46865e-11	yes
TRINITY_DN26360_c1_g2	983	TRINITY_DN26360_c1_g2_i1;TRINITY_DN26360_c1_g2_i10;TRINITY_DN26360_c1_g2_i2;TRINITY_DN26360_c1_g2_i3;TRINITY_DN26360_c1_g2_i4;TRINITY_DN26360_c1_g2_i5;TRINITY_DN26360_c1_g2_i6;TRINITY_DN26360_c1_g2_i7;TRINITY_DN26360_c1_g2_i8;TRINITY_DN26360_c1_g2_i9	5-alpha-taxadienol-10-beta-hydroxylase [Taxus x media]	CYP725A1	Taxane 10-beta-hydroxylase OS=Taxus cuspidata GN=CYP725A1 PE=1 SV=1	GO:0036203(taxoid 14-beta-hydroxylase activity);GO:0042616(paclitaxel metabolic process);GO:0043231(intracellular membrane-bounded organelle);GO:0055114(oxidation-reduction process)	COG2124(Cytochrome p450)	K09588	cytochrome P450, family 90, subfamily A, polypeptide 1	EC:1.14.-.-	fve00905(Brassinosteroid biosynthesis)	D8RJZ4.1 PF00067.20;p450;	86	60	394	44	64	43	10.97	9.5	51.89	4.88	8.68	4.97	24.12	6.18	1.83415	up	0.000433125	0.00345555	yes
TRINITY_DN27832_c1_g4	921	TRINITY_DN27832_c1_g4_i1	-	-	-	-	-	-	-	-	-	-	36	38	23	15	6	9	2.28	2.61	1.19	0.83	0.35	0.56	2.03	0.58	1.83245	up	0.000544204	0.00423071	yes
TRINITY_DN23849_c0_g2	590	TRINITY_DN23849_c0_g2_i1;TRINITY_DN23849_c0_g2_i2;TRINITY_DN23849_c0_g2_i3;TRINITY_DN23849_c0_g2_i4;TRINITY_DN23849_c0_g2_i5;TRINITY_DN23849_c0_g2_i6	-	-	-	-	-	-	-	-	-	-	100	131	202	36	45	48	15.95	22.07	27.13	5.66	8.19	8.47	21.72	7.44	1.82899	up	8.33513e-08	1.35452e-06	yes
TRINITY_DN23116_c0_g4	740	TRINITY_DN23116_c0_g4_i1;TRINITY_DN23116_c0_g4_i2	-	-	-	-	-	-	-	-	-	-	19	34	33	4	13	9	3.14	6.56	3.67	0.5	1.24	1.21	4.46	0.98	1.82691	up	0.000677292	0.00511429	yes
TRINITY_DN27811_c0_g4	808	TRINITY_DN27811_c0_g4_i1	predicted protein [Hordeum vulgare subsp. vulgare]	UBC4	Ubiquitin-conjugating enzyme E2-23 kDa OS=Triticum aestivum GN=UBC4 PE=1 SV=1	GO:0005737(cytoplasm);GO:0006511(ubiquitin-dependent protein catabolic process);GO:0031625(ubiquitin protein ligase binding);GO:0061630(ubiquitin protein ligase activity)	ENOG410XRC5(ubiquitin-conjugating enzyme)	K10576	ubiquitin-conjugating enzyme E2 H	EC:2.3.2.23	eus04120(Ubiquitin mediated proteolysis)	D8SQP0.1 PF00179.24;UQ_con;	10	52	39	5	18	8	0.76	4.29	2.44	0.33	1.26	0.6	2.5	0.73	1.82453	up	0.00441	0.0255222	yes
TRINITY_DN16213_c0_g1	397	TRINITY_DN16213_c0_g1_i1	-	-	-	-	-	-	-	-	-	-	116	62	86	26	30	25	33.2	19.16	20.54	6.62	7.88	7.12	24.3	7.21	1.8214	up	1.91996e-06	2.50663e-05	yes
TRINITY_DN26319_c0_g2	1225	TRINITY_DN26319_c0_g2_i1;TRINITY_DN26319_c0_g2_i2;TRINITY_DN26319_c0_g2_i3	PREDICTED: probable strigolactone esterase DAD2 [Ricinus communis]	DAD2	Probable strigolactone esterase DAD2 OS=Petunia hybrida GN=DAD2 PE=1 SV=1	GO:0010223(secondary shoot formation);GO:0016787(hydrolase activity);GO:1901601(strigolactone biosynthetic process)	COG0596(Alpha beta hydrolase)	K05605	3-hydroxyisobutyryl-CoA hydrolase	EC:3.1.2.4	egu01200(Carbon metabolism);egu00640(Propanoate metabolism);egu00280(Valine, leucine and isoleucine degradation);egu00410(beta-Alanine metabolism)	B9R708.1 PF12697.5;Abhydrolase_6;	689	1491	797	278	134	512	31.38	72.47	29.47	10.83	5.78	22.42	44.44	13.01	1.82052	up	2.52643e-05	0.000269781	yes
TRINITY_DN23885_c1_g1	321	TRINITY_DN23885_c1_g1_i1;TRINITY_DN23885_c1_g1_i2	-	-	-	-	-	-	-	-	-	-	35	27	55	11	14	10	25.2	18.59	30.8	6.14	6.67	6.08	24.86	6.3	1.81855	up	5.7217e-05	0.00056818	yes
TRINITY_DN27287_c0_g2	1356	TRINITY_DN27287_c0_g2_i1;TRINITY_DN27287_c0_g2_i2;TRINITY_DN27287_c0_g2_i3;TRINITY_DN27287_c0_g2_i4;TRINITY_DN27287_c0_g2_i5;TRINITY_DN27287_c0_g2_i6;TRINITY_DN27287_c0_g2_i7	PREDICTED: hypersensitive-induced response protein 1 [Nicotiana tomentosiformis]	HIR1	Hypersensitive-induced response protein 1 OS=Arabidopsis thaliana GN=HIR1 PE=1 SV=1	GO:0005515(protein binding);GO:0005773(vacuole);GO:0005774(vacuolar membrane);GO:0005794(Golgi apparatus);GO:0005829(cytosol);GO:0005886(plasma membrane);GO:0009506(plasmodesma);GO:0016020(membrane);GO:0043424(protein histidine kinase binding)	COG0330(Band 7 protein)	-	-	-	-	W9RPV7.1 PF01145.23;Band_7;	105	107	151	30	38	42	8.22	13.33	10.93	1.51	1.89	2.27	10.83	1.89	1.81636	up	5.00866e-08	8.35332e-07	yes
TRINITY_DN22112_c0_g1	3678	TRINITY_DN22112_c0_g1_i1	PREDICTED: protein IQ-DOMAIN 14-like [Nelumbo nucifera]	-	-	GO:0005516(calmodulin binding);GO:0005634(nucleus)	ENOG410YC0Z(IQ calmodulin-binding motif family protein, expressed)	-	-	-	-	W1P1M6.1 PF13178.4;DUF4005;	226	169	285	69	79	59	2.81	2.27	2.89	0.74	0.9	0.71	2.66	0.78	1.815	up	8.34843e-11	1.97986e-09	yes
TRINITY_DN27945_c1_g1	1023	TRINITY_DN27945_c1_g1_i1;TRINITY_DN27945_c1_g1_i2;TRINITY_DN27945_c1_g1_i3	tau class glutathione S-transferase [Pinus tabuliformis]	PARC	Probable glutathione S-transferase parC OS=Nicotiana tabacum GN=PARC PE=2 SV=1	GO:0004364(glutathione transferase activity);GO:0005737(cytoplasm);GO:0006749(glutathione metabolic process);GO:0009407(toxin catabolic process)	ENOG410XSIX(glutathione Stransferase)	K00799	glutathione S-transferase	EC:2.5.1.18	pda00480(Glutathione metabolism)	A0A072VR29.1 PF00043.23;GST_C;	180.07	124.66	239.12	59.09	53.08	53.13	12.42	9.12	12.99	3.82	3.5	3.58	11.51	3.63	1.80946	up	2.96698e-09	5.81038e-08	yes
TRINITY_DN23308_c0_g1	521	TRINITY_DN23308_c0_g1_i1;TRINITY_DN23308_c0_g1_i2	-	-	-	-	-	-	-	-	-	-	105	44	152	29	37	24	16.46	7.53	19.91	5.64	7.41	5.28	14.63	6.11	1.80865	up	1.99395e-05	0.000217221	yes
TRINITY_DN27329_c1_g1	714	TRINITY_DN27329_c1_g1_i1;TRINITY_DN27329_c1_g1_i2	PREDICTED: uncharacterized protein LOC101504749 isoform X1 [Cicer arietinum]	-	-	GO:0004386(helicase activity);GO:0005634(nucleus);GO:0008150(biological_process);GO:0009506(plasmodesma)	COG1112(Helicase)	-	-	-	-	A0A072TM34.1 PF13087.4;AAA_12;	65	41	53	16	16	17	5.99	4.07	4	1.28	1.35	1.53	4.69	1.39	1.80825	up	1.53377e-05	0.000171327	yes
TRINITY_DN22755_c0_g5	2144	TRINITY_DN22755_c0_g5_i1	-	-	-	-	-	-	-	-	-	-	137	224	347	51	102	62	3.08	5.45	6.36	0.99	2.1	1.36	4.96	1.48	1.80472	up	3.16378e-07	4.65422e-06	yes
TRINITY_DN29853_c1_g1	816	TRINITY_DN29853_c1_g1_i1	hypothetical protein VITISV_011607, partial [Vitis vinifera]	-	-	-	COG0515(Serine Threonine protein kinase);COG4886(leucine Rich Repeat)	K13428	LRR receptor-like serine/threonine-protein kinase EFR	EC:2.7.11.1	brp04626(Plant-pathogen interaction)	-	23	32	22	7	8	9	1.73	2.6	1.36	0.46	0.55	0.66	1.9	0.56	1.80182	up	0.000505985	0.00396646	yes
TRINITY_DN20006_c0_g2	468	TRINITY_DN20006_c0_g2_i1	PREDICTED: uncharacterized protein LOC105052817 [Elaeis guineensis]	-	-	GO:0003674(molecular_function);GO:0005886(plasma membrane);GO:0008150(biological_process)	ENOG410Z0ES(Domain of unknown function (DUF3511))	K10901	bloom syndrome protein	EC:3.6.4.12	egr03440(Homologous recombination)	D8S0H7.1 PF12023.6;DUF3511;	29	75	23	13	13	15	5.65	15.79	3.71	2.23	2.32	2.89	8.38	2.48	1.80182	up	0.00155151	0.0105525	yes
TRINITY_DN31317_c0_g7	462	TRINITY_DN31317_c0_g7_i1	-	-	-	-	-	-	-	-	-	-	20.45	14	40	6	8	8	4.09	3.03	6.64	1.06	1.47	1.59	4.59	1.37	1.79889	up	0.000938938	0.00681117	yes
TRINITY_DN20707_c1_g2	965	TRINITY_DN20707_c1_g2_i1;TRINITY_DN20707_c1_g2_i2	PREDICTED: glutathione S-transferase F10-like [Nelumbo nucifera]	GSTF10	Glutathione S-transferase F10 OS=Arabidopsis thaliana GN=GSTF10 PE=1 SV=3	GO:0004364(glutathione transferase activity);GO:0005737(cytoplasm);GO:0006749(glutathione metabolic process)	COG0625(glutathione Stransferase)	K00799	glutathione S-transferase	EC:2.5.1.18	nnu00480(Glutathione metabolism)	K7MRB1.1 PF00043.23;GST_C;	1063	720	870	244	443	160	65.85	49.67	45.42	14.86	29.58	12.49	53.65	18.98	1.78687	up	2.77723e-09	5.46357e-08	yes
TRINITY_DN31296_c0_g3	1985	TRINITY_DN31296_c0_g3_i1;TRINITY_DN31296_c0_g3_i2;TRINITY_DN31296_c0_g3_i3;TRINITY_DN31296_c0_g3_i4;TRINITY_DN31296_c0_g3_i5;TRINITY_DN31296_c0_g3_i6	unknown [Picea sitchensis]	SBT1.7	Subtilisin-like protease SBT1.7 OS=Arabidopsis thaliana GN=SBT1.7 PE=1 SV=1	GO:0004252(serine-type endopeptidase activity);GO:0005618(cell wall)	COG1404(peptidase (S8 and S53, subtilisin, kexin, sedolisin)	K18443	golgi-specific brefeldin A-resistance guanine nucleotide exchange factor 1	-	rcu04144(Endocytosis)	A0A059C3Q1.1 PF00082.20;Peptidase_S8;	4139	1920.58	8221.61	1663.57	1316	1294	117.47	62.2	182.05	49.41	38.62	41.79	120.57	43.27	1.78213	up	2.1607e-08	3.81934e-07	yes
TRINITY_DN18283_c0_g1	762	TRINITY_DN18283_c0_g1_i1;TRINITY_DN18283_c0_g1_i2	-	-	-	-	-	-	-	-	-	-	62	36	71	16	14	22	9.77	4.76	9.45	1.86	3.35	2.06	7.99	2.42	1.78107	up	2.68622e-05	0.000285012	yes
TRINITY_DN26623_c0_g3	674	TRINITY_DN26623_c0_g3_i1	hypothetical protein AMTR_s00160p00018860 [Amborella trichopoda]	BUBR1	Mitotic spindle checkpoint protein BUBR1 OS=Arabidopsis thaliana GN=BUBR1 PE=1 SV=2	GO:0007094(mitotic spindle assembly checkpoint)	ENOG410XUW7(budding uninhibited by benzimidazoles 1 homolog, beta)	-	-	-	-	A9TNP0.1 PF08311.10;Mad3_BUB1_I;	15	25	31	4	11	7	1.5	2.71	2.56	0.35	1.01	0.69	2.26	0.68	1.77585	up	0.00112023	0.00794466	yes
TRINITY_DN20493_c0_g1	1457	TRINITY_DN20493_c0_g1_i1;TRINITY_DN20493_c0_g1_i2	unknown [Picea sitchensis]	-	-	GO:0003824(catalytic activity);GO:0046685(response to arsenic-containing substance)	COG0491(Beta-lactamase domain protein)	-	-	-	-	I1IFP5.1 PF00753.25;Lactamase_B;	92	89	175	23	40	46	3.3	3.45	5.18	0.73	1.34	1.62	3.98	1.23	1.77342	up	3.20191e-06	4.00118e-05	yes
TRINITY_DN21031_c0_g2	307	TRINITY_DN21031_c0_g2_i1;TRINITY_DN21031_c0_g2_i2;TRINITY_DN21031_c0_g2_i3;TRINITY_DN21031_c0_g2_i4	PREDICTED: uncharacterized protein LOC103833230 [Brassica rapa]	-	-	-	-	K02961	small subunit ribosomal protein S17	-	brp03010(Ribosome)	-	60	83	78	25	18	27	42.41	62.01	46.13	15.21	11.33	17.99	50.18	14.84	1.77217	up	4.77808e-06	5.79953e-05	yes
TRINITY_DN31363_c0_g1	277	TRINITY_DN31363_c0_g1_i1	-	-	-	-	-	-	-	-	-	-	15	47	37	12	2	17	12.04	40.42	25.08	8.63	1.47	13.37	25.85	7.82	1.77005	up	0.00583263	0.0322175	yes
TRINITY_DN22008_c0_g2	1617	TRINITY_DN22008_c0_g2_i1;TRINITY_DN22008_c0_g2_i2;TRINITY_DN22008_c0_g2_i3;TRINITY_DN22008_c0_g2_i4;TRINITY_DN22008_c0_g2_i5	PREDICTED: uncharacterized protein LOC109223975 [Nicotiana attenuata]	-	-	-	ENOG410Z24K(NA)	-	-	-	-	-	85	79	165	24	37	40	5.96	4.13	7.46	1.09	1.25	1.46	5.85	1.27	1.76879	up	2.72779e-06	3.46897e-05	yes
TRINITY_DN30162_c1_g1	691	TRINITY_DN30162_c1_g1_i1;TRINITY_DN30162_c1_g1_i2;TRINITY_DN30162_c1_g1_i3	-	-	-	-	-	-	-	-	-	-	196.59	363	368.88	71	113	110	22.46	41.68	33.53	6.25	10.83	10.42	32.56	9.17	1.76839	up	1.92111e-08	3.43491e-07	yes
TRINITY_DN29400_c0_g8	3379	TRINITY_DN29400_c0_g8_i1	hypothetical protein EUGRSUZ_E02181 [Eucalyptus grandis]	-	TMV resistance protein N OS=Nicotiana glutinosa GN=N PE=1 SV=1	GO:0005737(cytoplasm);GO:0006952(defense response);GO:0007165(signal transduction);GO:0016021(integral component of membrane);GO:0043531(ADP binding)	ENOG410XRGK(Resistance protein)	K00695	sucrose synthase	EC:2.4.1.13	mtr00500(Starch and sucrose metabolism)	A0A059B0C0.1 PF00931.20;NB-ARC;	408	283	463	115	133	116	5.55	4.17	5.14	1.35	1.66	1.54	4.95	1.52	1.76569	up	3.55187e-13	1.14237e-11	yes
TRINITY_DN29198_c0_g1	1837	TRINITY_DN29198_c0_g1_i1;TRINITY_DN29198_c0_g1_i2;TRINITY_DN29198_c0_g1_i3;TRINITY_DN29198_c0_g1_i4;TRINITY_DN29198_c0_g1_i5;TRINITY_DN29198_c0_g1_i6;TRINITY_DN29198_c0_g1_i7	hypothetical protein SELMODRAFT_145556 [Selaginella moellendorffii]	FRO1	Probable ferric reduction oxidase 1 OS=Arabidopsis thaliana GN=FRO1 PE=2 SV=1	GO:0000293(ferric-chelate reductase activity);GO:0005886(plasma membrane);GO:0006811(ion transport);GO:0016020(membrane);GO:0016021(integral component of membrane);GO:0046872(metal ion binding);GO:0055114(oxidation-reduction process)	ENOG410XNZY(NADPH Oxidase)	-	-	-	-	A0A061FUH6.1 PF08030.10;NAD_binding_6;	59	141	141	28	40	40	1.88	20.06	15.43	0.91	2.84	1.55	12.46	1.77	1.7632	up	1.51259e-05	0.0001694	yes
TRINITY_DN26706_c2_g3	518	TRINITY_DN26706_c2_g3_i1	-	-	-	-	-	-	-	-	-	-	10	22	26	1	9	8	1.59	3.77	3.41	0.14	1.31	1.25	2.92	0.9	1.76106	up	0.00479086	0.027403	yes
TRINITY_DN22334_c1_g3	669	TRINITY_DN22334_c1_g3_i1	-	-	-	-	-	-	-	-	-	-	19	34	53	13.63	9.17	9.58	1.93	3.73	4.42	1.21	0.85	0.96	3.36	1.01	1.75791	up	0.000370957	0.00300963	yes
TRINITY_DN29420_c0_g1	461	TRINITY_DN29420_c0_g1_i1	-	-	-	-	-	-	-	-	-	-	8	30	28.43	3.57	12.35	5.09	1.61	6.52	4.74	0.63	2.28	1.01	4.29	1.31	1.75219	up	0.00608937	0.0333906	yes
TRINITY_DN17884_c0_g1	1391	TRINITY_DN17884_c0_g1_i1	PREDICTED: uncharacterized protein LOC18422833 [Amborella trichopoda]	-	-	GO:0005524(ATP binding);GO:0005634(nucleus);GO:0005886(plasma membrane);GO:0007165(signal transduction)	ENOG410ZUB6(NA)	-	-	-	-	A0A0E0JNZ8.1 PF00931.20;NB-ARC;	91	21	123	18	27	27	3.4	0.85	3.75	0.58	0.92	0.98	2.67	0.83	1.75159	up	0.00072577	0.00544037	yes
TRINITY_DN28658_c0_g2	521	TRINITY_DN28658_c0_g2_i1;TRINITY_DN28658_c0_g2_i2	Retrovirus-related Pol polyprotein from transposon TNT 1-94 [Cajanus cajan]	GIP	Copia protein OS=Drosophila melanogaster GN=GIP PE=1 SV=3	GO:0004596(peptide alpha-N-acetyltransferase activity);GO:0005737(cytoplasm);GO:0017196(N-terminal peptidyl-methionine acetylation)	COG2801(Retrotransposon protein)	K03136	transcription initiation factor TFIIE subunit alpha	-	mdm03022(Basal transcription factors)	W9SK37.1 PF07717.14;OB_NTP_bind;	26	28	16	7	10	6	8.78	7.4	3.98	6.41	9.29	5.95	6.72	7.22	1.74356	up	0.00133603	0.00927698	yes
TRINITY_DN27075_c0_g6	229	TRINITY_DN27075_c0_g6_i1	-	-	-	-	-	-	-	-	-	-	584	617	657	206	223	176	802.12	903.09	761.14	253.88	277.34	232.88	822.12	254.7	1.74328	up	5.54359e-17	2.61214e-15	yes
TRINITY_DN19080_c1_g1	866	TRINITY_DN19080_c1_g1_i1	PREDICTED: expansin-like B1 [Ricinus communis]	EXLB1	Expansin-like B1 OS=Arabidopsis thaliana GN=EXLB1 PE=2 SV=2	GO:0005576(extracellular region);GO:0009826(unidimensional cell growth);GO:0009828(plant-type cell wall loosening);GO:0019953(sexual reproduction)	ENOG41115SZ(expansin-like)	-	-	-	-	M1CHA4.1 PF03330.16;DPBB_1;	55	64	152	34	21	29	3.8	4.78	8.61	2.04	1.33	1.96	5.73	1.78	1.74199	up	3.96138e-05	0.000408655	yes
TRINITY_DN26231_c2_g5	849	TRINITY_DN26231_c2_g5_i1	-	-	-	-	-	-	-	-	-	-	22	42	43	4	12	18	1.56	3.23	2.5	0.25	0.78	1.25	2.43	0.76	1.74037	up	0.00156119	0.010615	yes
TRINITY_DN26896_c0_g1	362	TRINITY_DN26896_c0_g1_i1	-	-	-	-	-	-	-	-	-	-	61	70	93	24	27	21	22.37	27.69	28.59	7.85	9.08	7.67	26.22	8.2	1.73872	up	1.92138e-06	2.50697e-05	yes
TRINITY_DN16219_c0_g3	960	TRINITY_DN16219_c0_g3_i1	PREDICTED: pleiotropic drug resistance protein 1-like [Daucus carota subsp. sativus]	ABCG44	ABC transporter G family member 44 OS=Oryza sativa subsp. japonica GN=ABCG44 PE=2 SV=2	GO:0005886(plasma membrane);GO:0016021(integral component of membrane);GO:0042626(ATPase activity, coupled to transmembrane movement of substances)	COG0842((ABC) transporter)	-	-	-	-	B9IKS8.1 PF01061.22;ABC2_membrane;	43	22	59	15	10	14	2.58	1.43	2.9	0.78	0.55	0.82	2.3	0.72	1.73611	up	0.000249594	0.00212484	yes
TRINITY_DN25995_c0_g1	1370	TRINITY_DN25995_c0_g1_i1;TRINITY_DN25995_c0_g1_i2;TRINITY_DN25995_c0_g1_i3;TRINITY_DN25995_c0_g1_i4;TRINITY_DN25995_c0_g1_i5	PREDICTED: pentatricopeptide repeat-containing protein At1g26900, mitochondrial isoform X1 [Pyrus x bretschneideri]	-	-	-	-	-	-	-	-	-	58	83	94	23	26	27	3.32	8	5.76	2.45	2.31	4.11	5.69	2.96	1.73197	up	3.22649e-06	4.02956e-05	yes
TRINITY_DN27883_c0_g6	5068	TRINITY_DN27883_c0_g6_i1	PREDICTED: uncharacterized protein LOC104589402 [Nelumbo nucifera]	TRANK1	TPR and ankyrin repeat-containing protein 1 OS=Homo sapiens GN=TRANK1 PE=2 SV=4	GO:0005524(ATP binding)	COG1112(Helicase)	-	-	-	-	V4SAE2.1 PF13361.4;UvrD_C;	413	379	484	137	139	139	3.65	3.62	3.49	1.04	1.13	1.2	3.59	1.12	1.7302	up	7.4759e-15	2.90175e-13	yes
TRINITY_DN17884_c0_g2	1036	TRINITY_DN17884_c0_g2_i1	PREDICTED: uncharacterized protein LOC103715472 [Phoenix dactylifera]	-	-	GO:0005524(ATP binding);GO:0005634(nucleus);GO:0005886(plasma membrane);GO:0007165(signal transduction)	ENOG410ZUB6(NA)	-	-	-	-	-	52	26	103	22	27	8	2.82	1.52	4.57	1.03	1.34	0.42	2.97	0.93	1.72603	up	0.000889718	0.00649341	yes
TRINITY_DN19338_c0_g4	1760	TRINITY_DN19338_c0_g4_i1	PREDICTED: TMV resistance protein N [Eucalyptus grandis]	-	-	GO:0005737(cytoplasm);GO:0006952(defense response);GO:0007165(signal transduction);GO:0016021(integral component of membrane);GO:0043531(ADP binding)	COG4886(leucine Rich Repeat)	K13457	disease resistance protein RPM1	-	cit04626(Plant-pathogen interaction)	A0A059BNU8.1 PF00931.20;NB-ARC;	62	29	110	17	25	21	1.75	0.88	2.53	0.41	0.65	0.58	1.72	0.55	1.72283	up	0.000179623	0.00158416	yes
TRINITY_DN23485_c0_g2	614	TRINITY_DN23485_c0_g2_i1;TRINITY_DN23485_c0_g2_i2	-	-	-	-	-	-	-	-	-	-	34	13	27	15	4	5	6.63	1.86	3.8	2.63	0.43	1.19	4.1	1.42	1.72231	up	0.00424708	0.0247586	yes
TRINITY_DN23243_c0_g3	737	TRINITY_DN23243_c0_g3_i1;TRINITY_DN23243_c0_g3_i2;TRINITY_DN23243_c0_g3_i3	PREDICTED: probable E3 ubiquitin-protein ligase BAH1-like 1 [Jatropha curcas]	OsI_27296	Probable E3 ubiquitin-protein ligase BAH1-like 1 OS=Oryza sativa subsp. indica GN=OsI_27296 PE=3 SV=1	GO:0005634(nucleus);GO:0016567(protein ubiquitination);GO:0043161(proteasome-mediated ubiquitin-dependent protein catabolic process);GO:0061630(ubiquitin protein ligase activity)	ENOG4110S99(E3 ubiquitin-protein ligase BAH1-like)	-	-	-	-	A0A072TPJ4.1 PF03105.17;SPX;	44	42	52	21	10	14	3.98	4.11	3.87	1.66	0.84	1.25	3.99	1.25	1.72149	up	6.66297e-05	0.000652421	yes
TRINITY_DN23072_c0_g1	1452	TRINITY_DN23072_c0_g1_i1;TRINITY_DN23072_c0_g1_i2	-	-	-	-	-	-	-	-	-	-	60	97	83	11	37	31	2.13	3.72	2.4	0.34	1.25	1.11	2.75	0.9	1.72143	up	0.000142576	0.00129392	yes
TRINITY_DN30575_c1_g1	840	TRINITY_DN30575_c1_g1_i1;TRINITY_DN30575_c1_g1_i2;TRINITY_DN30575_c1_g1_i3;TRINITY_DN30575_c1_g1_i4;TRINITY_DN30575_c1_g1_i5	-	-	-	-	-	-	-	-	-	-	38	97.93	152.17	24	40.2	27.58	3.54	11.29	10.6	4	5.94	5.04	8.48	4.99	1.71991	up	0.000173605	0.00153677	yes
TRINITY_DN21499_c0_g1	1114	TRINITY_DN21499_c0_g1_i1;TRINITY_DN21499_c0_g1_i2	unknown [Picea sitchensis]	PER12	Peroxidase 12 OS=Arabidopsis thaliana GN=PER12 PE=1 SV=1	GO:0004601(peroxidase activity);GO:0009505(plant-type cell wall);GO:0009664(plant-type cell wall organization)	ENOG410ZMT4(peroxidase)	K00430	peroxidase	EC:1.11.1.7	nnu00940(Phenylpropanoid biosynthesis)	W1PLT2.1 PF00141.21;peroxidase;	131	115	192	54	48	40	7.04	6.13	8.37	2.31	2.17	1.93	7.18	2.14	1.7198	up	3.43939e-08	5.85836e-07	yes
TRINITY_DN18785_c0_g1	1585	TRINITY_DN18785_c0_g1_i1;TRINITY_DN18785_c0_g1_i2	unknown [Picea sitchensis]	At5g56590	Glucan endo-1,3-beta-glucosidase 13 OS=Arabidopsis thaliana GN=At5g56590 PE=1 SV=1	GO:0004553(hydrolase activity, hydrolyzing O-glycosyl compounds);GO:0030247(polysaccharide binding);GO:0046658(anchored component of plasma membrane)	ENOG410Y94B(glucan endo-1-3-beta-glucosidase)	K19891	glucan endo-1,3-beta-glucosidase 1/2/3	EC:3.2.1.39	smo00500(Starch and sucrose metabolism)	A0A0A0KEL0.1 PF00332.16;Glyco_hydro_17;	1494	376	1392	362	305	378	47.67	12.99	36.25	10.02	8.92	11.78	32.3	10.24	1.71891	up	1.01272e-06	1.37716e-05	yes
TRINITY_DN23264_c0_g2	1650	TRINITY_DN23264_c0_g2_i1;TRINITY_DN23264_c0_g2_i2;TRINITY_DN23264_c0_g2_i3;TRINITY_DN23264_c0_g2_i4	hypothetical protein SELMODRAFT_418860 [Selaginella moellendorffii]	GTE1	Transcription factor GTE1 OS=Arabidopsis thaliana GN=GTE1 PE=2 SV=1	GO:0003677(DNA binding);GO:0005634(nucleus);GO:0006351(transcription, DNA-templated);GO:0010030(positive regulation of seed germination);GO:0045893(positive regulation of transcription, DNA-templated)	COG5076(bromodomain)	-	-	-	-	A0A0A0KNN0.1 PF00439.23;Bromodomain;	158	155	182	57	58	48	5.24	5.42	4.86	1.65	1.76	1.56	5.17	1.66	1.71883	up	4.10237e-09	7.84868e-08	yes
TRINITY_DN31240_c3_g4	652	TRINITY_DN31240_c3_g4_i1	hypothetical protein AXG93_3472s1110 [Marchantia polymorpha subsp. polymorpha]	-	-	GO:0004004(ATP-dependent RNA helicase activity);GO:0010501(RNA secondary structure unwinding)	ENOG4111ZI0(NA)	-	-	-	-	-	25	22	20	6	8	8	2.64	2.52	1.74	0.55	0.78	0.83	2.3	0.72	1.71708	up	0.000941841	0.00682763	yes
TRINITY_DN27982_c0_g2	661	TRINITY_DN27982_c0_g2_i1	-	-	-	-	-	-	-	-	-	-	72	77	95	29	27	24	7.45	8.62	8.08	2.62	2.56	2.44	8.05	2.54	1.71646	up	8.74797e-07	1.20325e-05	yes
TRINITY_DN27811_c0_g2	1361	TRINITY_DN27811_c0_g2_i1;TRINITY_DN27811_c0_g2_i2;TRINITY_DN27811_c0_g2_i3	-	-	-	-	-	-	-	-	-	-	41	94	84	10	29	33	2.24	5.05	3.69	0.85	2.6	3.11	3.66	2.19	1.70865	up	0.000550753	0.0042682	yes
TRINITY_DN7406_c0_g1	508	TRINITY_DN7406_c0_g1_i1;TRINITY_DN7406_c0_g1_i2	-	-	-	-	-	-	-	-	-	-	226	204	190	69	74	65	39.31	38.21	27.02	10.55	12.01	11.37	34.85	11.31	1.7083	up	3.46041e-09	6.74609e-08	yes
TRINITY_DN31788_c0_g1	490	TRINITY_DN31788_c0_g1_i1	unknown [Picea sitchensis]	-	-	GO:0005773(vacuole);GO:0009507(chloroplast)	ENOG411283U(Conserved hypothetical protein (Lin0512_fam))	-	-	-	-	A9S5G8.1 PF09585.8;Lin0512_fam;	71	124	409	99	22	66	12.56	23.73	59.91	15.42	3.57	11.55	32.07	10.18	1.70288	up	0.002362	0.0150722	yes
TRINITY_DN26158_c0_g1	718	TRINITY_DN26158_c0_g1_i1;TRINITY_DN26158_c0_g1_i2;TRINITY_DN26158_c0_g1_i3;TRINITY_DN26158_c0_g1_i4;TRINITY_DN26158_c0_g1_i5;TRINITY_DN26158_c0_g1_i6;TRINITY_DN26158_c0_g1_i7;TRINITY_DN26158_c0_g1_i8;TRINITY_DN26158_c0_g1_i9	-	-	-	-	-	-	-	-	-	-	135	133	159	51	49	42	27.22	30.91	29.02	5.52	5.89	5.37	29.05	5.59	1.70272	up	1.9871e-08	3.54702e-07	yes
TRINITY_DN23095_c3_g1	956	TRINITY_DN23095_c3_g1_i1;TRINITY_DN23095_c3_g1_i2	-	-	-	-	-	-	-	-	-	-	58	35	49	12	19	16	3.5	2.28	2.42	0.64	1.06	0.96	2.73	0.89	1.70213	up	9.44743e-05	0.000894232	yes
TRINITY_DN29981_c0_g1	1211	TRINITY_DN29981_c0_g1_i1;TRINITY_DN29981_c0_g1_i10;TRINITY_DN29981_c0_g1_i11;TRINITY_DN29981_c0_g1_i12;TRINITY_DN29981_c0_g1_i13;TRINITY_DN29981_c0_g1_i14;TRINITY_DN29981_c0_g1_i15;TRINITY_DN29981_c0_g1_i2;TRINITY_DN29981_c0_g1_i3;TRINITY_DN29981_c0_g1_i4;TRINITY_DN29981_c0_g1_i5;TRINITY_DN29981_c0_g1_i6;TRINITY_DN29981_c0_g1_i7;TRINITY_DN29981_c0_g1_i8;TRINITY_DN29981_c0_g1_i9	-	-	-	-	-	-	-	-	-	-	229	226	336	81	106	74	22.48	22.95	31.31	11.62	14.47	12.21	25.58	12.77	1.701	up	1.70587e-10	3.86299e-09	yes
TRINITY_DN22853_c0_g1	1474	TRINITY_DN22853_c0_g1_i1	predicted protein [Physcomitrella patens]	OEP80	Outer envelope protein 80, chloroplastic OS=Oryza sativa subsp. indica GN=OEP80 PE=3 SV=1	GO:0009507(chloroplast);GO:0009707(chloroplast outer membrane);GO:0015267(channel activity)	COG4775(Gram-negative-bacterium-type cell outer membrane assembly)	-	-	-	-	A9RBK5.1 PF01103.21;Bac_surface_Ag;	83	95	104	28	38	28	2.89	3.58	2.96	0.84	1.21	0.95	3.14	1	1.70052	up	9.2183e-07	1.26071e-05	yes
TRINITY_DN25282_c0_g1	1751	TRINITY_DN25282_c0_g1_i1;TRINITY_DN25282_c0_g1_i10;TRINITY_DN25282_c0_g1_i2;TRINITY_DN25282_c0_g1_i3;TRINITY_DN25282_c0_g1_i4;TRINITY_DN25282_c0_g1_i5;TRINITY_DN25282_c0_g1_i6;TRINITY_DN25282_c0_g1_i7;TRINITY_DN25282_c0_g1_i8;TRINITY_DN25282_c0_g1_i9	unknown [Picea sitchensis]	-	-	-	ENOG410XNX1(monooxygenase)	-	-	-	-	D8SM72.1 PF01494.17;FAD_binding_3;	396	392.33	636	147	194	128	23.52	24.53	29.52	8.56	11.84	7.63	25.86	9.34	1.69853	up	9.107e-13	2.78383e-11	yes
TRINITY_DN27034_c1_g1	378	TRINITY_DN27034_c1_g1_i1	-	-	-	-	-	-	-	-	-	-	39	66	70	16.01	18	24	12.7	23.19	19.06	4.64	5.38	7.78	18.32	5.93	1.69235	up	6.27515e-05	0.00061781	yes
TRINITY_DN28912_c0_g1	1855	TRINITY_DN28912_c0_g1_i1	putative oxidoreductase [Taxus baccata]	At1g73050	(R)-mandelonitrile lyase-like OS=Arabidopsis thaliana GN=At1g73050 PE=2 SV=1	GO:0005634(nucleus);GO:0016614(oxidoreductase activity, acting on CH-OH group of donors);GO:0016832(aldehyde-lyase activity);GO:0050660(flavin adenine dinucleotide binding);GO:0055114(oxidation-reduction process)	COG2303(oxidoreductase)	K00108	choline dehydrogenase	EC:1.1.99.1	nnu00260(Glycine, serine and threonine metabolism)	A0A0J8C0R7.1 PF00732.17;GMC_oxred_N;	309	126	236	73	61	89	8.2	3.62	5.11	1.67	1.48	2.3	5.64	1.82	1.68951	up	1.42207e-06	1.89209e-05	yes
TRINITY_DN27892_c1_g3	983	TRINITY_DN27892_c1_g3_i1	unknown [Picea sitchensis]	ADH1	Alcohol dehydrogenase 1 OS=Petunia hybrida GN=ADH1 PE=1 SV=1	GO:0001666(response to hypoxia);GO:0004022(alcohol dehydrogenase (NAD) activity);GO:0005737(cytoplasm);GO:0005794(Golgi apparatus);GO:0005829(cytosol);GO:0005886(plasma membrane);GO:0006970(response to osmotic stress);GO:0008270(zinc ion binding);GO:0009409(response to cold);GO:0009413(response to flooding);GO:0009414(response to water deprivation);GO:0009651(response to salt stress);GO:0009737(r…	COG1062(alcohol dehydrogenase)	K18857	alcohol dehydrogenase class-P	EC:1.1.1.1	tcc00010(Glycolysis / Gluconeogenesis);tcc00071(Fatty acid degradation);tcc00592(alpha-Linolenic acid metabolism);tcc00350(Tyrosine metabolism)	A0A0D2S832.1 PF08240.10;ADH_N;	502	915	537	251	198	225	29.15	57.49	25.53	12.65	10.54	12.78	37.39	11.99	1.6891	up	6.03445e-09	1.13638e-07	yes
TRINITY_DN31390_c0_g2	1303	TRINITY_DN31390_c0_g2_i1;TRINITY_DN31390_c0_g2_i2;TRINITY_DN31390_c0_g2_i3;TRINITY_DN31390_c0_g2_i4	-	-	-	-	-	-	-	-	-	-	228	151	248	76	71	62	9.27	6.64	8.51	14.33	13.87	10.02	8.14	12.74	1.68859	up	3.6563e-09	7.08955e-08	yes
TRINITY_DN30646_c0_g1	1193	TRINITY_DN30646_c0_g1_i1	-	-	-	-	-	-	-	-	-	-	47	34	47	9	26	8	2.12	1.66	1.74	0.35	1.08	0.35	1.84	0.59	1.68851	up	0.000675914	0.00510746	yes
TRINITY_DN27377_c1_g1	1243	TRINITY_DN27377_c1_g1_i1;TRINITY_DN27377_c1_g1_i2;TRINITY_DN27377_c1_g1_i3	unknown [Picea sitchensis]	OHP1	Light-harvesting complex-like protein OHP1, chloroplastic OS=Arabidopsis thaliana GN=OHP1 PE=1 SV=1	GO:0007623(circadian rhythm);GO:0009507(chloroplast);GO:0009523(photosystem II);GO:0009535(chloroplast thylakoid membrane);GO:0009644(response to high light intensity);GO:0015979(photosynthesis);GO:0016021(integral component of membrane);GO:0016168(chlorophyll binding);GO:0018298(protein-chromophore linkage)	ENOG410YTYC(One helix protein)	-	-	-	-	B9HBU0.2 PF00504.19;Chloroa_b-bind;	81	99	130	23	45	35	38.55	34.57	45.97	3.12	4.06	1.47	39.7	2.88	1.68811	up	3.58314e-06	4.4518e-05	yes
TRINITY_DN24893_c1_g3	534	TRINITY_DN24893_c1_g3_i1	unknown [Picea sitchensis]	DOT4	Pentatricopeptide repeat-containing protein DOT4, chloroplastic OS=Arabidopsis thaliana GN=DOT4 PE=2 SV=1	GO:0003723(RNA binding);GO:0006397(mRNA processing);GO:0008270(zinc ion binding);GO:0009507(chloroplast);GO:0010087(phloem or xylem histogenesis);GO:0010305(leaf vascular tissue pattern formation);GO:0010588(cotyledon vascular tissue pattern formation);GO:0048366(leaf development);GO:1900865(chloroplast RNA modification)	ENOG410Z7Z7(Pentatricopeptide repeat-containing protein)	K01176	alpha-amylase	EC:3.2.1.1	jcu00500(Starch and sucrose metabolism)	A0A061G281.1 PF17177.2;PPR_long;	21	24	20	9	9	4	3.14	3.88	2.47	1.18	1.24	0.59	3.16	1	1.68396	up	0.00159628	0.010836	yes
TRINITY_DN29855_c0_g2	2003	TRINITY_DN29855_c0_g2_i1;TRINITY_DN29855_c0_g2_i10;TRINITY_DN29855_c0_g2_i11;TRINITY_DN29855_c0_g2_i12;TRINITY_DN29855_c0_g2_i2;TRINITY_DN29855_c0_g2_i3;TRINITY_DN29855_c0_g2_i4;TRINITY_DN29855_c0_g2_i5;TRINITY_DN29855_c0_g2_i6;TRINITY_DN29855_c0_g2_i7;TRINITY_DN29855_c0_g2_i8;TRINITY_DN29855_c0_g2_i9	PREDICTED: heparan-alpha-glucosaminide N-acetyltransferase [Eucalyptus grandis]	HGSNAT	Heparan-alpha-glucosaminide N-acetyltransferase OS=Homo sapiens GN=HGSNAT PE=1 SV=2	GO:0003674(molecular_function);GO:0008150(biological_process);GO:0016021(integral component of membrane)	COG4299(heparan-alpha-glucosaminide n-acetyltransferase)	K10532	heparan-alpha-glucosaminide N-acetyltransferase	EC:2.3.1.78	egr00531(Glycosaminoglycan degradation)	W1NXI5.1 PF07786.10;DUF1624;	3422	2501	4562.99	1321	1173	1001	96.61	77.36	102.85	33.74	31.94	30.27	92.27	31.98	1.67994	up	5.07418e-19	2.77455e-17	yes
TRINITY_DN31225_c1_g2	411	TRINITY_DN31225_c1_g2_i1;TRINITY_DN31225_c1_g2_i2;TRINITY_DN31225_c1_g2_i3	-	-	-	-	-	-	-	-	-	-	25	31	31	3	10	16	8.68	11.96	10	0.96	4.25	7.86	10.21	4.36	1.67734	up	0.00206527	0.0135063	yes
TRINITY_DN29584_c0_g2	3014	TRINITY_DN29584_c0_g2_i1;TRINITY_DN29584_c0_g2_i2	Serine/threonine-protein kinase HT1 [Anthurium amnicola]	HT1	Serine/threonine-protein kinase HT1 OS=Arabidopsis thaliana GN=HT1 PE=1 SV=1	GO:0004712(protein serine/threonine/tyrosine kinase activity);GO:0004713(protein tyrosine kinase activity);GO:0005524(ATP binding);GO:0005829(cytosol);GO:0005886(plasma membrane);GO:0016301(kinase activity)	COG0515(Serine Threonine protein kinase)	K14510	serine/threonine-protein kinase CTR1	EC:2.7.11.1	mtr04075(Plant hormone signal transduction)	W1PG92.1 PF07714.15;Pkinase_Tyr;	847	575	1189	321	391	164	16.1	10.84	18.25	6.48	8.26	3.44	15.06	6.06	1.67462	up	1.28191e-09	2.63224e-08	yes
TRINITY_DN29544_c1_g2	249	TRINITY_DN29544_c1_g2_i1	-	-	-	-	-	-	-	-	-	-	28	89	67	11	30	22	30.57	103.87	61.83	10.79	29.81	23.33	65.42	21.31	1.66905	up	0.00116698	0.00823563	yes
TRINITY_DN27522_c0_g1	1900	TRINITY_DN27522_c0_g1_i1	laccase [Picea abies]	LAC5	Laccase-5 OS=Arabidopsis thaliana GN=LAC5 PE=2 SV=1	GO:0005507(copper ion binding);GO:0016722(oxidoreductase activity, oxidizing metal ions)	COG2132(Multicopper oxidase)	K00423	L-ascorbate oxidase	EC:1.10.3.3	obr00053(Ascorbate and aldarate metabolism)	C5WQ07.1 PF07731.12;Cu-oxidase_2;	384	897	652	165	185	313	9.91	25.05	13.73	3.68	4.38	7.88	16.23	5.31	1.66415	up	1.21552e-06	1.63338e-05	yes
TRINITY_DN28137_c1_g1	678	TRINITY_DN28137_c1_g1_i1;TRINITY_DN28137_c1_g1_i10;TRINITY_DN28137_c1_g1_i11;TRINITY_DN28137_c1_g1_i12;TRINITY_DN28137_c1_g1_i13;TRINITY_DN28137_c1_g1_i14;TRINITY_DN28137_c1_g1_i15;TRINITY_DN28137_c1_g1_i2;TRINITY_DN28137_c1_g1_i3;TRINITY_DN28137_c1_g1_i4;TRINITY_DN28137_c1_g1_i5;TRINITY_DN28137_c1_g1_i6;TRINITY_DN28137_c1_g1_i7;TRINITY_DN28137_c1_g1_i8;TRINITY_DN28137_c1_g1_i9	-	-	-	-	-	-	-	-	-	-	73	99	73	32	41	13	20.37	33.47	19.5	8.18	9.08	2.85	24.45	6.7	1.66325	up	0.000109015	0.00101802	yes
TRINITY_DN25098_c0_g1	2335	TRINITY_DN25098_c0_g1_i1;TRINITY_DN25098_c0_g1_i2;TRINITY_DN25098_c0_g1_i3	hypothetical protein AMTR_s00062p00210120 [Amborella trichopoda]	TPX2	Protein TPX2 OS=Arabidopsis thaliana GN=TPX2 PE=1 SV=1	GO:0003674(molecular_function);GO:0005634(nucleus);GO:0005739(mitochondrion);GO:0005819(spindle);GO:0005874(microtubule);GO:0032147(activation of protein kinase activity);GO:0060236(regulation of mitotic spindle organization)	ENOG410ZTMD(Cell cycle regulated microtubule associated protein)	-	-	-	-	U5D282.1 PF12214.6;TPX2_importin;	132	247	117	55	54	66	2.87	5.71	2.28	1.45	1.44	1.88	3.62	1.59	1.66182	up	2.02216e-05	0.000219739	yes
TRINITY_DN30401_c1_g2	481	TRINITY_DN30401_c1_g2_i1	hypothetical protein AXG93_2423s1120 [Marchantia polymorpha subsp. polymorpha]	EXO70A1	Exocyst complex component EXO70A1 OS=Arabidopsis thaliana GN=EXO70A1 PE=1 SV=1	GO:0000145(exocyst);GO:0006887(exocytosis);GO:0006904(vesicle docking involved in exocytosis)	ENOG410YIGI(exocyst complex)	-	-	-	-	D8RZH2.1 PF03081.13;Exo70;	39	18	22	5	10	12	7.17	3.58	3.35	0.81	1.69	2.18	4.7	1.56	1.65681	up	0.00266211	0.0167155	yes
TRINITY_DN26857_c0_g1	2117	TRINITY_DN26857_c0_g1_i1;TRINITY_DN26857_c0_g1_i2	Pyruvate dehydrogenase complex E1 alpha subunit, ALPHA,E1 ALPHA isoform 1 [Theobroma cacao]	-	Pyruvate dehydrogenase E1 component subunit alpha, mitochondrial OS=Pisum sativum PE=2 SV=1	GO:0004739(pyruvate dehydrogenase (acetyl-transferring) activity);GO:0005634(nucleus);GO:0005739(mitochondrion);GO:0005759(mitochondrial matrix);GO:0005829(cytosol);GO:0006086(acetyl-CoA biosynthetic process from pyruvate);GO:0006096(glycolytic process);GO:0046686(response to cadmium ion);GO:0055114(oxidation-reduction process)	COG1071(Dehydrogenase)	K00161	pyruvate dehydrogenase E1 component alpha subunit	EC:1.2.4.1	tcc01200(Carbon metabolism);tcc00010(Glycolysis / Gluconeogenesis);tcc00020(Citrate cycle (TCA cycle));tcc00620(Pyruvate metabolism)	S8E148.1 PF00676.18;E1_dh;	410	912	428	187	247	191	10.41	26.11	9.93	3.69	5.16	4.25	15.48	4.37	1.6554	up	8.56314e-07	1.18311e-05	yes
TRINITY_DN30959_c3_g6	1145	TRINITY_DN30959_c3_g6_i1;TRINITY_DN30959_c3_g6_i2	hypothetical protein CICLE_v10030403mg [Citrus clementina]	OsI_010151	UPF0496 protein 1 OS=Oryza sativa subsp. indica GN=OsI_010151 PE=2 SV=1	GO:0003674(molecular_function);GO:0016021(integral component of membrane)	ENOG4111FCE(UPF0496 protein)	-	-	-	-	V4RPU6.1 PF05055.10;DUF677;	58.21	60.37	82.67	23.49	31.64	14.03	4.05	3.39	4.64	3.39	4.45	1.98	4.03	3.27	1.65042	up	2.37515e-05	0.000254509	yes
TRINITY_DN27964_c0_g4	555	TRINITY_DN27964_c0_g4_i1	PREDICTED: bark storage protein A [Ipomoea nil]	-	-	GO:0003824(catalytic activity);GO:0005886(plasma membrane);GO:0009116(nucleoside metabolic process)	COG0775(Catalyzes the irreversible cleavage of the glycosidic bond in both 5'-methylthioadenosine (MTA) and S- adenosylhomocysteine (SAH AdoHcy) to adenine and the corresponding thioribose, 5'-methylthioribose and S-ribosylhomocysteine, respectively (By similarity))	-	-	-	-	I1KIN5.1 PF01048.18;PNP_UDP_1;	1077	2982	1814	610	871	604	150.09	449.53	208.55	74.51	111.36	82.98	269.39	89.62	1.64853	up	2.81509e-07	4.16969e-06	yes
TRINITY_DN25186_c1_g1	1150	TRINITY_DN25186_c1_g1_i1;TRINITY_DN25186_c1_g1_i2;TRINITY_DN25186_c1_g1_i3;TRINITY_DN25186_c1_g1_i4;TRINITY_DN25186_c1_g1_i5;TRINITY_DN25186_c1_g1_i6	PREDICTED: probable helicase DDB_G0274399 [Beta vulgaris subsp. vulgaris]	-	-	GO:0005634(nucleus);GO:0008150(biological_process);GO:0009506(plasmodesma);GO:0016787(hydrolase activity)	COG1112(Helicase)	-	-	-	-	A0A0J8CHX4.1 PF13087.4;AAA_12;	87	44	105	25	33	22	4.6	2.81	4.82	1.16	1.61	1.28	4.08	1.35	1.6468	up	3.14814e-05	0.000330448	yes
TRINITY_DN19597_c0_g1	1950	TRINITY_DN19597_c0_g1_i1;TRINITY_DN19597_c0_g1_i2	-	-	-	-	-	-	-	-	-	-	247	267	316	85	98	103	9.85	11.98	10.11	6.06	7.29	8.38	10.65	7.24	1.64575	up	1.61754e-10	3.67841e-09	yes
TRINITY_DN19812_c0_g1	398	TRINITY_DN19812_c0_g1_i1	-	-	-	-	-	-	-	-	-	-	21	25	27	10	6	9	5.97	7.68	6.41	2.53	1.57	2.55	6.69	2.22	1.64507	up	0.000933126	0.00677812	yes
TRINITY_DN31695_c3_g1	1440	TRINITY_DN31695_c3_g1_i1;TRINITY_DN31695_c3_g1_i10;TRINITY_DN31695_c3_g1_i11;TRINITY_DN31695_c3_g1_i12;TRINITY_DN31695_c3_g1_i13;TRINITY_DN31695_c3_g1_i14;TRINITY_DN31695_c3_g1_i15;TRINITY_DN31695_c3_g1_i16;TRINITY_DN31695_c3_g1_i17;TRINITY_DN31695_c3_g1_i18;TRINITY_DN31695_c3_g1_i2;TRINITY_DN31695_c3_g1_i3;TRINITY_DN31695_c3_g1_i4;TRINITY_DN31695_c3_g1_i5;TRINITY_DN31695_c3_g1_i6;TRINITY_DN31695…	unknown [Picea sitchensis]	-	TMV resistance protein N OS=Nicotiana glutinosa GN=N PE=1 SV=1	GO:0005515(protein binding)	ENOG4112BMQ(TMV resistance protein N-like)	K03283	heat shock 70kDa protein 1/8	-	mtr03040(Spliceosome);mtr04141(Protein processing in endoplasmic reticulum);mtr04144(Endocytosis)	A0A0D2SUC5.1 PF01582.18;TIR;	460	394	659.43	203.56	175.63	137.67	65.83	72.45	92.64	41.77	38.83	29.07	76.97	36.56	1.64492	up	5.90018e-13	1.84539e-11	yes
TRINITY_DN23692_c1_g3	793	TRINITY_DN23692_c1_g3_i1;TRINITY_DN23692_c1_g3_i2;TRINITY_DN23692_c1_g3_i3;TRINITY_DN23692_c1_g3_i4;TRINITY_DN23692_c1_g3_i5	-	-	-	-	-	-	-	-	-	-	43	50	62	12	18	23	5.02	8.41	8.83	2.7	4.52	5.43	7.42	4.22	1.64174	up	9.41659e-05	0.000891705	yes
TRINITY_DN25116_c0_g1	1221	TRINITY_DN25116_c0_g1_i1;TRINITY_DN25116_c0_g1_i2;TRINITY_DN25116_c0_g1_i3;TRINITY_DN25116_c0_g1_i4;TRINITY_DN25116_c0_g1_i5;TRINITY_DN25116_c0_g1_i6;TRINITY_DN25116_c0_g1_i7;TRINITY_DN25116_c0_g1_i8	PREDICTED: LOW QUALITY PROTEIN: uncharacterized protein LOC105051630 [Elaeis guineensis]	Cht5	Chitinase 5 OS=Oryza sativa subsp. japonica GN=Cht5 PE=2 SV=1	GO:0000272(polysaccharide catabolic process);GO:0004568(chitinase activity);GO:0005576(extracellular region);GO:0005618(cell wall);GO:0006032(chitin catabolic process);GO:0006952(defense response);GO:0008061(chitin binding);GO:0009611(response to wounding);GO:0009617(response to bacterium);GO:0009626(plant-type hypersensitive response);GO:0010262(somatic embryogenesis);GO:0016998(cell wall macrom…	COG3979(chitinase)	K01183	chitinase	EC:3.2.1.14	egu00520(Amino sugar and nucleotide sugar metabolism)	M0T8Y1.1 PF00182.17;Glyco_hydro_19;	340	831	273	222	135	170	24.31	59.69	15.41	13.13	8.35	12.02	33.14	11.17	1.64134	up	5.92209e-05	0.000585991	yes
TRINITY_DN29875_c0_g1	657	TRINITY_DN29875_c0_g1_i1;TRINITY_DN29875_c0_g1_i2;TRINITY_DN29875_c0_g1_i3;TRINITY_DN29875_c0_g1_i4	-	-	-	-	-	-	-	-	-	-	117	141	181	59	56	37	31.48	34.75	23.76	32.73	33.89	21.7	30	29.44	1.64019	up	2.20783e-07	3.33898e-06	yes
TRINITY_DN25449_c1_g2	558	TRINITY_DN25449_c1_g2_i1;TRINITY_DN25449_c1_g2_i2	-	-	-	-	-	-	-	-	-	-	37	44	94	9	36	14	5.44	6.91	11.41	1.13	5.04	2.07	7.92	2.75	1.63748	up	0.00146212	0.0100363	yes
TRINITY_DN19296_c0_g2	1189	TRINITY_DN19296_c0_g2_i1	PREDICTED: beta-amyrin 28-oxidase-like [Jatropha curcas]	CYP716B2	Cytochrome P450 716B2 OS=Picea sitchensis GN=CYP716B2 PE=2 SV=1	GO:0004497(monooxygenase activity);GO:0007275(multicellular organism development);GO:0010268(brassinosteroid homeostasis);GO:0016125(sterol metabolic process);GO:0016132(brassinosteroid biosynthetic process)	COG2124(Cytochrome p450)	K09843	(+)-abscisic acid 8'-hydroxylase	EC:1.14.13.93	crb00906(Carotenoid biosynthesis)	F6H9N6.1 PF00067.20;p450;	40	84	78	19	23	28	1.81	4.12	2.89	0.75	0.96	1.24	2.94	0.98	1.63635	up	0.000118778	0.00110015	yes
TRINITY_DN25310_c1_g1	332	TRINITY_DN25310_c1_g1_i1;TRINITY_DN25310_c1_g1_i2	-	-	-	-	-	-	-	-	-	-	16	32	30	10	9	8	12.43	21.07	17.45	7.96	7.11	5.51	16.98	6.86	1.63602	up	0.00150175	0.0102626	yes
TRINITY_DN20132_c0_g1	640	TRINITY_DN20132_c0_g1_i1;TRINITY_DN20132_c0_g1_i2	hypothetical protein AMTR_s00022p00055260 [Amborella trichopoda]	-	-	GO:0003777(microtubule motor activity);GO:0005871(kinesin complex);GO:0007018(microtubule-based movement);GO:0016887(ATPase activity)	COG5059(Kinesin family member)	-	-	-	-	-	142	92	264	51	62	54	15.48	10.85	26.41	6.99	10.21	5.79	17.58	7.66	1.63576	up	3.42615e-06	4.26657e-05	yes
TRINITY_DN19845_c0_g1	1043	TRINITY_DN19845_c0_g1_i1	PREDICTED: transcription factor ICE1 [Amborella trichopoda]	SCRM	Transcription factor ICE1 OS=Arabidopsis thaliana GN=SCRM PE=1 SV=1	GO:0003677(DNA binding);GO:0003700(transcription factor activity, sequence-specific DNA binding);GO:0005515(protein binding);GO:0005634(nucleus);GO:0006351(transcription, DNA-templated);GO:0009409(response to cold);GO:0010440(stomatal lineage progression);GO:0045893(positive regulation of transcription, DNA-templated);GO:0046983(protein dimerization activity);GO:0050826(response to freezing)	ENOG4111GT2(inducer of cbf expression)	K16190	glucuronokinase	EC:2.7.1.43	bdi00040(Pentose and glucuronate interconversions);bdi00053(Ascorbate and aldarate metabolism);bdi00520(Amino sugar and nucleotide sugar metabolism)	B8XJY5.1 PF00010.24;HLH;	35	89	29	15	12	28	1.88	5.17	1.27	0.7	0.59	1.47	2.77	0.92	1.63445	up	0.00401709	0.0236672	yes
TRINITY_DN29309_c0_g1	514	TRINITY_DN29309_c0_g1_i1;TRINITY_DN29309_c0_g1_i2;TRINITY_DN29309_c0_g1_i3	-	-	-	-	-	-	-	-	-	-	21	29.83	23.08	4	15	7	5.95	7.94	5.32	1.72	5.88	3.76	6.4	3.79	1.63289	up	0.00322742	0.0196325	yes
TRINITY_DN29729_c0_g3	546	TRINITY_DN29729_c0_g3_i1	-	-	-	-	-	-	-	-	-	-	38	14	26	9	10	8	5.46	2.17	3.08	1.13	1.32	1.13	3.57	1.19	1.63245	up	0.00234877	0.01501	yes
TRINITY_DN31177_c2_g3	5682	TRINITY_DN31177_c2_g3_i1;TRINITY_DN31177_c2_g3_i2;TRINITY_DN31177_c2_g3_i3;TRINITY_DN31177_c2_g3_i4;TRINITY_DN31177_c2_g3_i5;TRINITY_DN31177_c2_g3_i6	hypothetical protein [Beta vulgaris subsp. vulgaris]	At1g65750	Putative ribonuclease H protein At1g65750 OS=Arabidopsis thaliana GN=At1g65750 PE=3 SV=1	GO:0004176(ATP-dependent peptidase activity);GO:0005634(nucleus);GO:0006508(proteolysis);GO:0008270(zinc ion binding)	ENOG410Y65V(Retrotransposon protein)	-	-	-	-	A0A067KCS3.1 PF13456.4;RVT_3;	554.84	881	1126.96	228.99	402	261	7.55	13.17	13.74	3.11	6.48	4.37	11.49	4.65	1.62524	up	4.1479e-10	9.05114e-09	yes
TRINITY_DN24209_c0_g1	352	TRINITY_DN24209_c0_g1_i1;TRINITY_DN24209_c0_g1_i2;TRINITY_DN24209_c0_g1_i3;TRINITY_DN24209_c0_g1_i4	-	BGLU29	Beta-glucosidase 29 OS=Oryza sativa subsp. japonica GN=BGLU29 PE=2 SV=2	GO:0008422(beta-glucosidase activity);GO:1901657(glycosyl compound metabolic process)	-	K01188	beta-glucosidase	EC:3.2.1.21	dosa00500(Starch and sucrose metabolism);dosa00460(Cyanoamino acid metabolism);dosa00940(Phenylpropanoid biosynthesis)	-	90	24	85	17	26	25	52.88	14.81	42.21	8.34	12.34	12.19	36.63	10.96	1.62475	up	0.00079938	0.0058959	yes
TRINITY_DN30423_c0_g2	1308	TRINITY_DN30423_c0_g2_i1	-	-	-	-	-	-	-	-	-	-	25	71	56	19	22	13	1.01	3.09	1.84	0.66	0.81	0.51	1.98	0.66	1.62076	up	0.000784974	0.00580553	yes
TRINITY_DN23594_c1_g1	1217	TRINITY_DN23594_c1_g1_i1;TRINITY_DN23594_c1_g1_i10;TRINITY_DN23594_c1_g1_i2;TRINITY_DN23594_c1_g1_i3;TRINITY_DN23594_c1_g1_i4;TRINITY_DN23594_c1_g1_i5;TRINITY_DN23594_c1_g1_i6;TRINITY_DN23594_c1_g1_i7;TRINITY_DN23594_c1_g1_i8;TRINITY_DN23594_c1_g1_i9	-	-	-	-	-	-	-	-	-	-	71	77	72	22	31	25	15.7	16.98	13.03	4.93	9.6	7.5	15.24	7.34	1.61983	up	1.37186e-05	0.000154763	yes
TRINITY_DN25073_c1_g4	2027	TRINITY_DN25073_c1_g4_i1;TRINITY_DN25073_c1_g4_i2	alpha tubulin [Taxus cuspidata]	TUBA	Tubulin alpha chain OS=Prunus dulcis GN=TUBA PE=2 SV=1	GO:0000226(microtubule cytoskeleton organization);GO:0003924(GTPase activity);GO:0005200(structural constituent of cytoskeleton);GO:0005515(protein binding);GO:0005525(GTP binding);GO:0005618(cell wall);GO:0005730(nucleolus);GO:0005737(cytoplasm);GO:0005773(vacuole);GO:0005829(cytosol);GO:0005874(microtubule);GO:0005886(plasma membrane);GO:0007017(microtubule-based process);GO:0009506(plasmodesma…	COG5023(protein polymerization)	K07374	tubulin alpha	-	mtr04145(Phagosome)	M1D0L4.1 PF00091.23;Tubulin;	23887.8	9399.03	30413.3	9038.89	6249.39	6517.16	572.6	243.82	594.96	187.27	137.31	152.35	470.46	158.98	1.61895	up	3.07641e-08	5.29021e-07	yes
TRINITY_DN24118_c1_g4	831	TRINITY_DN24118_c1_g4_i1	hypothetical protein SELMODRAFT_443878 [Selaginella moellendorffii]	-	-	GO:0000139(Golgi membrane);GO:0006487(protein N-linked glycosylation);GO:0016758(transferase activity, transferring hexosyl groups)	ENOG4110IRM(galactosyl transferase GMA12/MNN10 family)	-	-	-	-	D8RGL8.1 PF05637.10;Glyco_transf_34;	14	18	39	5	10	9	1.03	1.43	2.34	0.32	0.67	0.65	1.6	0.55	1.61724	up	0.00356646	0.0213743	yes
TRINITY_DN31296_c0_g2	1193	TRINITY_DN31296_c0_g2_i1;TRINITY_DN31296_c0_g2_i2;TRINITY_DN31296_c0_g2_i3	unknown [Picea sitchensis]	SBT1.4	Subtilisin-like protease SBT1.4 OS=Arabidopsis thaliana GN=SBT1.4 PE=2 SV=1	GO:0004252(serine-type endopeptidase activity);GO:0005618(cell wall)	COG1404(peptidase (S8 and S53, subtilisin, kexin, sedolisin)	K18443	golgi-specific brefeldin A-resistance guanine nucleotide exchange factor 1	-	rcu04144(Endocytosis)	V7B2Z9.1 PF00082.20;Peptidase_S8;	409	151	613	135	125	137	42.16	16.85	59.32	8.71	11.55	9.88	39.44	10.05	1.6158	up	4.02461e-06	4.94901e-05	yes
TRINITY_DN28872_c0_g5	316	TRINITY_DN28872_c0_g5_i1;TRINITY_DN28872_c0_g5_i2;TRINITY_DN28872_c0_g5_i3	-	-	-	-	-	-	-	-	-	-	38.55	34.47	78.77	16	21.47	15.39	20.98	20.17	36.09	11.21	15.44	11.02	25.75	12.56	1.61537	up	0.000228399	0.00196066	yes
TRINITY_DN27895_c2_g1	1107	TRINITY_DN27895_c2_g1_i1	-	-	-	-	-	-	-	-	-	-	46	62	100.38	24.25	27.24	20.93	2.29	3.33	4.08	1.04	1.24	1.02	3.23	1.1	1.61473	up	4.11331e-05	0.000423517	yes
TRINITY_DN24642_c0_g1	2722	TRINITY_DN24642_c0_g1_i1	Pentatricopeptide repeat-containing protein At5g15010, mitochondrial, partial [Anthurium amnicola]	At5g15010	Pentatricopeptide repeat-containing protein At5g15010, mitochondrial OS=Arabidopsis thaliana GN=At5g15010 PE=2 SV=2	GO:0005739(mitochondrion);GO:0008150(biological_process)	ENOG410Z7Z7(Pentatricopeptide repeat-containing protein)	-	-	-	-	A0A0D3AJ50.1 PF17177.2;PPR_long;	100	144	129	27	63	43	1.72	2.68	1.81	0.4	0.99	0.72	2.07	0.7	1.61319	up	1.70991e-05	0.000189335	yes
TRINITY_DN30601_c1_g1	1193	TRINITY_DN30601_c1_g1_i1;TRINITY_DN30601_c1_g1_i2;TRINITY_DN30601_c1_g1_i3	PREDICTED: probable galactinol--sucrose galactosyltransferase 6 [Nicotiana attenuata]	RFS6	Probable galactinol--sucrose galactosyltransferase 6 OS=Arabidopsis thaliana GN=RFS6 PE=2 SV=2	GO:0004553(hydrolase activity, hydrolyzing O-glycosyl compounds);GO:0005737(cytoplasm);GO:0005975(carbohydrate metabolic process);GO:0047274(galactinol-sucrose galactosyltransferase activity)	ENOG410YBU9(raffinose synthase)	K06617	raffinose synthase	EC:2.4.1.82	cam00052(Galactose metabolism)	W9R6F1.1 PF05691.10;Raffinose_syn;	182	122	221	62	75.04	47	14.98	11.42	16.36	6.06	5.29	4.38	14.25	5.24	1.61276	up	1.90208e-07	2.91539e-06	yes
TRINITY_DN24818_c1_g2	1083	TRINITY_DN24818_c1_g2_i1;TRINITY_DN24818_c1_g2_i2;TRINITY_DN24818_c1_g2_i3;TRINITY_DN24818_c1_g2_i4	expansin-like protein [Cunninghamia lanceolata]	EXLA1	Expansin-like A1 OS=Oryza sativa subsp. japonica GN=EXLA1 PE=2 SV=1	GO:0009505(plant-type cell wall);GO:0009506(plasmodesma);GO:0016020(membrane)	ENOG410YDTV(expansin-like)	-	-	-	-	W1NLM0.1 PF01357.19;Pollen_allerg_1;	1142	588	4543	942	722	396	64.53	34.84	214.77	45.32	36.48	21.11	104.71	34.3	1.61245	up	0.000774372	0.00573695	yes
TRINITY_DN25415_c0_g2	993	TRINITY_DN25415_c0_g2_i1;TRINITY_DN25415_c0_g2_i2	hypothetical protein AXG93_2550s1280 [Marchantia polymorpha subsp. polymorpha]	-	-	-	-	-	-	-	-	-	41	63	50	15	21	19	2.39	3.94	2.36	0.77	1.13	1.09	2.9	1	1.60994	up	0.000156865	0.00140878	yes
TRINITY_DN25225_c0_g1	1716	TRINITY_DN25225_c0_g1_i1;TRINITY_DN25225_c0_g1_i2;TRINITY_DN25225_c0_g1_i3;TRINITY_DN25225_c0_g1_i4;TRINITY_DN25225_c0_g1_i5	PREDICTED: reticuline oxidase-like [Daucus carota subsp. sativus]	At1g30700	Berberine bridge enzyme-like 8 OS=Arabidopsis thaliana GN=At1g30700 PE=2 SV=1	GO:0009055(electron carrier activity);GO:0009507(chloroplast);GO:0016614(oxidoreductase activity, acting on CH-OH group of donors);GO:0050660(flavin adenine dinucleotide binding);GO:0055114(oxidation-reduction process)	COG0277(FAD linked oxidase domain protein)	-	-	-	-	A0A0D2N6F3.1 PF01565.21;FAD_binding_4;	54	139	43	34	29	25	5.55	15.09	3.59	4.29	0.89	1.46	8.08	2.21	1.60957	up	0.0014467	0.00994497	yes
TRINITY_DN22891_c0_g1	2188	TRINITY_DN22891_c0_g1_i1	-	-	-	-	ENOG410YWC0(Protein of unknown function (DUF1635))	-	-	-	-	-	409	330	855	236	153	157	8.98	7.85	15.33	4.48	3.08	3.36	10.72	3.64	1.60829	up	2.8765e-08	4.97817e-07	yes
TRINITY_DN25987_c4_g2	1134	TRINITY_DN25987_c4_g2_i1	unknown [Picea sitchensis]	MSRA3	Peptide methionine sulfoxide reductase A3 OS=Arabidopsis thaliana GN=MSRA3 PE=1 SV=1	GO:0005829(cytosol);GO:0006464(cellular protein modification process);GO:0006979(response to oxidative stress);GO:0008113(peptide-methionine (S)-S-oxide reductase activity);GO:0009416(response to light stimulus);GO:0030091(protein repair);GO:0055114(oxidation-reduction process)	COG0225(Has an important function as a repair enzyme for proteins that have been inactivated by oxidation. Catalyzes the reversible oxidation-reduction of methionine sulfoxide in proteins to methionine (By similarity))	K14442	ATP-dependent RNA helicase DHX36	EC:3.6.4.13	smo03018(RNA degradation)	A0A0A0KU66.1 PF01625.19;PMSR;	5386	4659	5767	2058	1921	1655	259.38	242.79	227.16	85.92	84.82	77.91	243.11	82.88	1.60796	up	8.79003e-21	5.87299e-19	yes
TRINITY_DN31294_c0_g1	613	TRINITY_DN31294_c0_g1_i1;TRINITY_DN31294_c0_g1_i2;TRINITY_DN31294_c0_g1_i3;TRINITY_DN31294_c0_g1_i4	unknown [Picea sitchensis]	-	-	GO:0009507(chloroplast);GO:0016021(integral component of membrane)	ENOG410Y7MY(nodulin family)	-	-	-	-	D8QQN2.1 PF07690.14;MFS_1;	601	498.41	1053	315	223	210.21	74.32	68.22	109.4	40.94	32.67	30.87	83.98	34.83	1.60385	up	4.3158e-11	1.06202e-09	yes
TRINITY_DN28793_c0_g3	860	TRINITY_DN28793_c0_g3_i1;TRINITY_DN28793_c0_g3_i2;TRINITY_DN28793_c0_g3_i3;TRINITY_DN28793_c0_g3_i4;TRINITY_DN28793_c0_g3_i5;TRINITY_DN28793_c0_g3_i6;TRINITY_DN28793_c0_g3_i7	hypothetical protein AMTR_s00089p00119070 [Amborella trichopoda]	Os02g0491600	Putative germin-like protein 2-1 OS=Oryza sativa subsp. japonica GN=Os02g0491600 PE=3 SV=1	GO:0005618(cell wall);GO:0033609(oxalate metabolic process);GO:0046564(oxalate decarboxylase activity)	ENOG410YERY(nutrient reservoir activity)	K19476	vacuolar protein sorting-associated protein IST1	-	mdm04144(Endocytosis)	W1P4I7.1 PF00190.20;Cupin_1;	311	208	37	59	76	75	26.84	20.21	2.69	5.6	8.07	8.19	16.58	7.29	1.60227	up	0.00496842	0.0282167	yes
TRINITY_DN24494_c5_g1	1358	TRINITY_DN24494_c5_g1_i1;TRINITY_DN24494_c5_g1_i2;TRINITY_DN24494_c5_g1_i3	-	-	-	-	-	-	-	-	-	-	83	52	153	26	44	29	3.3	2.39	5.1	3.47	4.48	3.47	3.6	3.81	1.60215	up	7.87345e-05	0.000759575	yes
TRINITY_DN24439_c0_g1	304	TRINITY_DN24439_c0_g1_i1;TRINITY_DN24439_c0_g1_i2;TRINITY_DN24439_c0_g1_i3	-	-	-	-	-	-	-	-	-	-	12	22	26	7	6	8	7.57	14.94	13.99	4.87	4.15	6.42	12.17	5.15	1.5985	up	0.00308324	0.0188906	yes
TRINITY_DN27319_c0_g1	887	TRINITY_DN27319_c0_g1_i1;TRINITY_DN27319_c0_g1_i2;TRINITY_DN27319_c0_g1_i3	-	-	-	-	-	-	-	-	-	-	36	39	70	17	22	12	2.95	4.04	5.21	1.23	2.01	0.99	4.07	1.41	1.59193	up	0.000202602	0.00176589	yes
TRINITY_DN30692_c0_g4	407	TRINITY_DN30692_c0_g4_i1	-	-	-	-	-	-	-	-	-	-	20	25	19	4	9	10	5.38	7.26	4.26	0.95	2.22	2.67	5.63	1.95	1.58883	up	0.00345258	0.0207781	yes
TRINITY_DN29953_c0_g1	272	TRINITY_DN29953_c0_g1_i1	pollen major allergen No.121 isoform 2 [Cryptomeria japonica]	XTH	Probable xyloglucan endotransglucosylase/hydrolase OS=Triticum aestivum GN=XTH PE=2 SV=1	GO:0004553(hydrolase activity, hydrolyzing O-glycosyl compounds);GO:0005576(extracellular region);GO:0005618(cell wall);GO:0005737(cytoplasm);GO:0009505(plant-type cell wall);GO:0009506(plasmodesma);GO:0009507(chloroplast);GO:0009612(response to mechanical stimulus);GO:0009645(response to low light intensity stimulus);GO:0009733(response to auxin);GO:0009826(unidimensional cell growth);GO:0010411…	COG2273(hydrolase family 16)	-	-	-	-	M0TE52.1 PF00722.19;Glyco_hydro_16;	89	32	226	40	44	33	75.37	29.02	161.66	30.38	34.05	27.34	88.68	30.59	1.58728	up	0.00160942	0.0109154	yes
TRINITY_DN24221_c0_g7	1351	TRINITY_DN24221_c0_g7_i1	PREDICTED: protein MLP1-like [Nelumbo nucifera]	-	-	GO:0005737(cytoplasm);GO:0005773(vacuole)	-	-	-	-	-	M5W9P2.1 PF10358.7;NT-C2;	40	43	65	9	18	25	1.55	1.8	2.05	0.3	0.64	0.94	1.8	0.63	1.58632	up	0.000449694	0.0035719	yes
TRINITY_DN28841_c0_g1	797	TRINITY_DN28841_c0_g1_i1;TRINITY_DN28841_c0_g1_i2;TRINITY_DN28841_c0_g1_i3;TRINITY_DN28841_c0_g1_i4;TRINITY_DN28841_c0_g1_i5;TRINITY_DN28841_c0_g1_i6;TRINITY_DN28841_c0_g1_i7;TRINITY_DN28841_c0_g1_i8	-	-	-	-	-	-	-	-	-	-	106	91	136	32	48	39	8.55	11.74	12.29	8.38	6.59	5.48	10.86	6.82	1.58388	up	1.79907e-06	2.36023e-05	yes
TRINITY_DN25030_c0_g2	514	TRINITY_DN25030_c0_g2_i1;TRINITY_DN25030_c0_g2_i2;TRINITY_DN25030_c0_g2_i3;TRINITY_DN25030_c0_g2_i4;TRINITY_DN25030_c0_g2_i5	-	-	-	-	-	-	-	-	-	-	28	34	31	7	22	5	5.58	10.81	6.73	1.09	6.37	0.84	7.71	2.77	1.58244	up	0.00369833	0.022048	yes
TRINITY_DN24766_c1_g2	872	TRINITY_DN24766_c1_g2_i1;TRINITY_DN24766_c1_g2_i2;TRINITY_DN24766_c1_g2_i3;TRINITY_DN24766_c1_g2_i4	unknown [Picea sitchensis]	DLO1	Protein DMR6-LIKE OXYGENASE 1 OS=Arabidopsis thaliana GN=DLO1 PE=1 SV=1	GO:0002229(defense response to oomycetes);GO:0002239(response to oomycetes);GO:0009617(response to bacterium);GO:0009620(response to fungus);GO:0009751(response to salicylic acid);GO:0010150(leaf senescence);GO:0016706(oxidoreductase activity, acting on paired donors, with incorporation or reduction of molecular oxygen, 2-oxoglutarate as one donor, and incorporation of one atom each of oxygen int…	COG3491(2OGFe(II) oxygenase)	K05278	flavonol synthase	EC:1.14.11.23	atr00941(Flavonoid biosynthesis)	M4CZX4.1 PF14299.4;PP2;	283	301	284	112	57	145	24.61	28.75	20.16	7.99	4.28	11.68	24.51	7.98	1.58066	up	2.64944e-06	3.37331e-05	yes
TRINITY_DN30286_c0_g1	2075	TRINITY_DN30286_c0_g1_i1;TRINITY_DN30286_c0_g1_i2;TRINITY_DN30286_c0_g1_i3	unknown [Picea sitchensis]	CYP704B1	Cytochrome P450 704B1 OS=Arabidopsis thaliana GN=CYP704B1 PE=1 SV=1	GO:0005506(iron ion binding);GO:0010584(pollen exine formation);GO:0016021(integral component of membrane);GO:0018685(alkane 1-monooxygenase activity);GO:0019825(oxygen binding);GO:0020037(heme binding);GO:0055114(oxidation-reduction process);GO:0080110(sporopollenin biosynthetic process)	COG2124(Cytochrome p450)	K15402	fatty acid omega-hydroxylase	EC:1.14.-.-	smo00073(Cutin, suberine and wax biosynthesis)	A9SDY6.1 PF00067.20;p450;	524	434	1113	291	269	167	17.39	15.61	36.61	13.73	19.83	7.97	23.2	13.84	1.57964	up	2.2937e-08	4.03755e-07	yes
TRINITY_DN26566_c0_g3	628	TRINITY_DN26566_c0_g3_i1	unnamed protein product, partial [Vitis vinifera]	dnaK	Chaperone protein DnaK OS=Desulfotalea psychrophila (strain LSv54 / DSM 12343) GN=dnaK PE=3 SV=1	GO:0006950(response to stress)	COG0443(Heat shock protein)	K00236	succinate dehydrogenase (ubiquinone) cytochrome b560 subunit	-	pop01200(Carbon metabolism);pop00020(Citrate cycle (TCA cycle));pop00190(Oxidative phosphorylation)	R7I899.1 PF00012.18;HSP70;	193	145	195	65	54	73	21.71	17.65	18.05	6.39	5.57	8.08	19.14	6.68	1.57891	up	1.50829e-07	2.34513e-06	yes
TRINITY_DN29602_c1_g2	1661	TRINITY_DN29602_c1_g2_i1;TRINITY_DN29602_c1_g2_i10;TRINITY_DN29602_c1_g2_i11;TRINITY_DN29602_c1_g2_i12;TRINITY_DN29602_c1_g2_i13;TRINITY_DN29602_c1_g2_i2;TRINITY_DN29602_c1_g2_i3;TRINITY_DN29602_c1_g2_i4;TRINITY_DN29602_c1_g2_i5;TRINITY_DN29602_c1_g2_i6;TRINITY_DN29602_c1_g2_i7;TRINITY_DN29602_c1_g2_i8;TRINITY_DN29602_c1_g2_i9	Auxin-induced protein 5NG4 [Anthurium amnicola]	At5g47470	WAT1-related protein At5g47470 OS=Arabidopsis thaliana GN=At5g47470 PE=3 SV=1	GO:0005886(plasma membrane);GO:0006810(transport);GO:0022857(transmembrane transporter activity)	ENOG410YAMV(auxin-induced protein)	-	-	-	-	A0A0D2N115.1 PF00892.18;EamA;	483	444	640	148	202	211	27.34	28.82	31.18	10.22	13.65	16.3	29.11	13.39	1.57857	up	4.6233e-12	1.29076e-10	yes
TRINITY_DN30705_c4_g1	2169	TRINITY_DN30705_c4_g1_i1;TRINITY_DN30705_c4_g1_i2;TRINITY_DN30705_c4_g1_i3;TRINITY_DN30705_c4_g1_i4;TRINITY_DN30705_c4_g1_i5;TRINITY_DN30705_c4_g1_i6;TRINITY_DN30705_c4_g1_i7;TRINITY_DN30705_c4_g1_i8;TRINITY_DN30705_c4_g1_i9	PREDICTED: protein QUIRKY [Nelumbo nucifera]	QKY	Protein QUIRKY OS=Arabidopsis thaliana GN=QKY PE=2 SV=1	GO:0005509(calcium ion binding);GO:0005544(calcium-dependent phospholipid binding);GO:0005886(plasma membrane)	ENOG410Y912(Plant phosphoribosyltransferase C-terminal)	K12486	stromal membrane-associated protein	-	thj04144(Endocytosis)	F6GTA5.1 PF00168.28;C2;	292	305	332	113	125	101	23.38	23.74	20.48	3.65	3.96	3.81	22.53	3.81	1.57603	up	8.6443e-11	2.04329e-09	yes
TRINITY_DN20395_c0_g1	1208	TRINITY_DN20395_c0_g1_i1;TRINITY_DN20395_c0_g1_i2;TRINITY_DN20395_c0_g1_i3;TRINITY_DN20395_c0_g1_i4	unnamed protein product, partial [Vitis vinifera]	LBD40	LOB domain-containing protein 40 OS=Arabidopsis thaliana GN=LBD40 PE=2 SV=1	GO:0009739(response to gibberellin)	ENOG410YBK4(lob domain-containing protein)	-	-	-	-	A0A022R367.1 PF03195.12;DUF260;	239	252	318	83	38	166	14.58	15.63	16.35	4.64	2.09	9.43	15.52	5.39	1.57409	up	0.000174104	0.00153926	yes
TRINITY_DN26263_c2_g1	1755	TRINITY_DN26263_c2_g1_i1;TRINITY_DN26263_c2_g1_i2	5-alpha-hydroxylase [Taxus x media]	-	Taxadiene 5-alpha hydroxylase OS=Taxus cuspidata PE=1 SV=2	GO:0036203(taxoid 14-beta-hydroxylase activity);GO:0042616(paclitaxel metabolic process);GO:0043231(intracellular membrane-bounded organelle);GO:0055114(oxidation-reduction process)	COG2124(Cytochrome p450)	K09843	(+)-abscisic acid 8'-hydroxylase	EC:1.14.13.93	crb00906(Carotenoid biosynthesis)	V7BBP1.1 PF00067.20;p450;	484	387	1384	260	301	217	13.69	11.85	31.96	6.36	7.81	5.99	19.17	6.72	1.57286	up	1.46037e-06	1.93946e-05	yes
TRINITY_DN19562_c0_g4	1419	TRINITY_DN19562_c0_g4_i1	-	-	-	-	-	-	-	-	-	-	20	75	52	10	24	20	0.73	2.96	1.55	0.32	0.8	0.71	1.75	0.61	1.56925	up	0.00412544	0.0241998	yes
TRINITY_DN29184_c0_g2	271	TRINITY_DN29184_c0_g2_i1;TRINITY_DN29184_c0_g2_i2	-	-	-	-	-	-	-	-	-	-	260	235	246	91	97	85	272	248.78	210.99	75.99	79.92	75.79	243.92	77.23	1.56623	up	2.45823e-09	4.86707e-08	yes
TRINITY_DN24818_c0_g1	1347	TRINITY_DN24818_c0_g1_i1;TRINITY_DN24818_c0_g1_i2	putative CC-NBS-LRR protein, partial [Pinus monticola]	-	-	-	COG4886(leucine Rich Repeat)	K13459	disease resistance protein RPS2	-	cic04626(Plant-pathogen interaction)	F6I6M5.1 PF00931.20;NB-ARC;	62	69	83	28	24	26	2.44	2.93	2.74	1.7	1.54	1.78	2.7	1.67	1.56209	up	1.57987e-05	0.000175657	yes
TRINITY_DN15819_c0_g1	314	TRINITY_DN15819_c0_g1_i1;TRINITY_DN15819_c0_g1_i2	-	-	-	-	-	-	-	-	-	-	22	20	12	9	4	7	13.1	12.69	6.18	5.11	2.33	3.85	10.66	3.76	1.56141	up	0.00722058	0.0384759	yes
TRINITY_DN27595_c0_g8	1795	TRINITY_DN27595_c0_g8_i1;TRINITY_DN27595_c0_g8_i2	Purple acid phosphatase 2 [Anthurium amnicola]	PAP2	Purple acid phosphatase 2 OS=Ipomoea batatas GN=PAP2 PE=1 SV=1	GO:0003993(acid phosphatase activity);GO:0004722(protein serine/threonine phosphatase activity);GO:0005576(extracellular region);GO:0005618(cell wall);GO:0005829(cytosol);GO:0009505(plant-type cell wall);GO:0009506(plasmodesma);GO:0016036(cellular response to phosphate starvation);GO:0046872(metal ion binding)	COG1409(Hydrolyzes cAMP to 5'-AMP. Plays an important regulatory role in modulating the intracellular concentration of cAMP, thereby influencing cAMP-dependent processes (By similarity))	-	-	-	-	A0A072TFW4.1 PF00149.26;Metallophos;	179	128	257	67	70	66	4.93	4.96	6.73	2.41	2.2	2.02	5.54	2.21	1.55821	up	1.61486e-07	2.49644e-06	yes
TRINITY_DN24446_c0_g1	1157	TRINITY_DN24446_c0_g1_i1;TRINITY_DN24446_c0_g1_i10;TRINITY_DN24446_c0_g1_i11;TRINITY_DN24446_c0_g1_i12;TRINITY_DN24446_c0_g1_i13;TRINITY_DN24446_c0_g1_i2;TRINITY_DN24446_c0_g1_i3;TRINITY_DN24446_c0_g1_i4;TRINITY_DN24446_c0_g1_i5;TRINITY_DN24446_c0_g1_i6;TRINITY_DN24446_c0_g1_i7;TRINITY_DN24446_c0_g1_i8;TRINITY_DN24446_c0_g1_i9	-	-	-	-	-	-	-	-	-	-	49	52	58	14	16	28	7.73	6.04	6.25	1.64	1.63	4.73	6.67	2.67	1.55367	up	0.000241843	0.00206701	yes
TRINITY_DN29615_c0_g2	1113	TRINITY_DN29615_c0_g2_i1;TRINITY_DN29615_c0_g2_i2;TRINITY_DN29615_c0_g2_i3;TRINITY_DN29615_c0_g2_i4	-	-	-	-	-	-	-	-	-	-	181	167	187	83	59	58	10.18	9.81	8.51	4.05	3.1	3.22	9.5	3.46	1.54143	up	1.69602e-07	2.61255e-06	yes
TRINITY_DN23093_c1_g6	1405	TRINITY_DN23093_c1_g6_i1	unknown [Picea sitchensis]	AGAL2	Alpha-galactosidase 2 OS=Arabidopsis thaliana GN=AGAL2 PE=1 SV=1	GO:0009505(plant-type cell wall)	ENOG410XPF1(alpha-galactosidase)	K07407	alpha-galactosidase	EC:3.2.1.22	rcu00052(Galactose metabolism);rcu00561(Glycerolipid metabolism);rcu00600(Sphingolipid metabolism);rcu00603(Glycosphingolipid biosynthesis - globo series)	W1PQA0.1 PF16499.3;Melibiase_2;	67	75	81	29	28	26	2.47	2.99	2.44	0.93	0.95	0.94	2.63	0.94	1.54072	up	1.20384e-05	0.000137098	yes
TRINITY_DN25119_c1_g3	804	TRINITY_DN25119_c1_g3_i1	-	-	-	-	-	-	-	-	-	-	29.48	25.9	31.46	9.04	16.28	7.13	2.26	2.15	1.98	0.6	1.15	0.54	2.13	0.76	1.53773	up	0.0012501	0.00874503	yes
TRINITY_DN22611_c0_g3	907	TRINITY_DN22611_c0_g3_i1	PREDICTED: universal stress protein A-like protein [Elaeis guineensis]	PHOS34	Universal stress protein PHOS34 OS=Arabidopsis thaliana GN=PHOS34 PE=1 SV=1	GO:0005524(ATP binding);GO:0005634(nucleus);GO:0005773(vacuole);GO:0006950(response to stress)	ENOG410XURP(universal stress protein)	-	-	-	-	V7BIZ9.1 PF00582.24;Usp;	54	59	50	19	16	26	3.5	4.14	2.65	1.07	0.95	1.65	3.43	1.22	1.53769	up	0.000217461	0.00188021	yes
TRINITY_DN29639_c0_g1	2065	TRINITY_DN29639_c0_g1_i1;TRINITY_DN29639_c0_g1_i2;TRINITY_DN29639_c0_g1_i3;TRINITY_DN29639_c0_g1_i4	F-box/FBD/LRR-repeat protein [Glycine soja]	At3g56780	Putative F-box/FBD/LRR-repeat protein At3g56780 OS=Arabidopsis thaliana GN=At3g56780 PE=3 SV=1	-	ENOG410ZUW1(F-box LRR-repeat protein)	-	-	-	-	A0A0J8DVG8.1 PF00646.31;F-box;	247	235	326	115	86	98	7.31	7.7	7.71	2.55	1.94	2.35	7.57	2.28	1.53733	up	2.03956e-09	4.0793e-08	yes
TRINITY_DN27813_c0_g1	889	TRINITY_DN27813_c0_g1_i1	PREDICTED: L-type lectin-domain containing receptor kinase IX.1 [Amborella trichopoda]	LECRK81	L-type lectin-domain containing receptor kinase VIII.1 OS=Arabidopsis thaliana GN=LECRK81 PE=2 SV=1	GO:0004674(protein serine/threonine kinase activity);GO:0005524(ATP binding);GO:0005886(plasma membrane);GO:0006468(protein phosphorylation);GO:0016021(integral component of membrane);GO:0016301(kinase activity);GO:0030246(carbohydrate binding)	COG0515(Serine Threonine protein kinase)	K01176	alpha-amylase	EC:3.2.1.1	sbi00500(Starch and sucrose metabolism)	U5CXK9.1 PF00069.23;Pkinase;	53	47	46	23	19	13	3.53	3.39	2.51	1.33	1.16	0.85	3.14	1.11	1.53667	up	0.000195815	0.00171227	yes
TRINITY_DN21118_c0_g1	469	TRINITY_DN21118_c0_g1_i1	PREDICTED: uncharacterized protein LOC105156296 [Sesamum indicum]	-	-	-	-	-	-	-	-	-	15	32	25	10	11	6	2.91	6.71	4.02	1.71	1.96	1.15	4.55	1.61	1.53624	up	0.00439109	0.0254332	yes
TRINITY_DN30631_c0_g1	593	TRINITY_DN30631_c0_g1_i1;TRINITY_DN30631_c0_g1_i2	unknown [Picea sitchensis]	ephA	Epoxide hydrolase A OS=Mycobacterium tuberculosis (strain ATCC 25618 / H37Rv) GN=ephA PE=1 SV=1	GO:0016787(hydrolase activity)	COG0596(Alpha beta hydrolase)	K08726	soluble epoxide hydrolase / lipid-phosphate phosphatase	EC:3.3.2.10 3.1.3.76	cmo00590(Arachidonic acid metabolism);cmo04146(Peroxisome)	A0A059CCU1.1 PF00561.18;Abhydrolase_1;	98	92	99	32	35	41	13.9	15.17	10.84	3.81	5.13	5.63	13.3	4.86	1.53443	up	6.90296e-06	8.18125e-05	yes
TRINITY_DN23104_c2_g1	1431	TRINITY_DN23104_c2_g1_i1	PREDICTED: peroxidase 57-like [Gossypium raimondii]	PER57	Peroxidase 57 OS=Arabidopsis thaliana GN=PER57 PE=1 SV=1	GO:0004601(peroxidase activity);GO:0009505(plant-type cell wall);GO:0009664(plant-type cell wall organization)	ENOG4110UVG(peroxidase)	K00430	peroxidase	EC:1.11.1.7	gra00940(Phenylpropanoid biosynthesis)	A0A0D2R3Y3.1 PF00141.21;peroxidase;	114	82	277	65	61	43	4.11	3.2	8.16	2.03	2.02	1.51	5.16	1.85	1.53429	up	8.15075e-05	0.000784223	yes
TRINITY_DN22600_c0_g2	578	TRINITY_DN22600_c0_g2_i1	PREDICTED: uncharacterized protein At5g65660-like [Cicer arietinum]	At5g65660	Uncharacterized protein At5g65660 OS=Arabidopsis thaliana GN=At5g65660 PE=2 SV=1	GO:0003674(molecular_function);GO:0005634(nucleus);GO:0005886(plasma membrane);GO:0008150(biological_process);GO:0016021(integral component of membrane)	ENOG410XWC4(hydroxyproline-rich glycoprotein)	-	-	-	-	-	30	25	61	17	13	12	3.89	3.51	6.52	1.93	1.55	1.53	4.64	1.67	1.53114	up	0.000959443	0.00694125	yes
TRINITY_DN30849_c1_g1	661	TRINITY_DN30849_c1_g1_i1;TRINITY_DN30849_c1_g1_i2	predicted protein [Physcomitrella patens]	-	-	-	ENOG410XVSZ(Fatty acid desaturase)	-	-	-	-	A9THU4.1 PF00487.22;FA_desaturase;	24	35.47	29.05	9	12.5	12.05	3.23	5.16	3.36	0.97	1.32	1.37	3.92	1.22	1.53055	up	0.00154216	0.0105012	yes
TRINITY_DN27879_c2_g1	587	TRINITY_DN27879_c2_g1_i1;TRINITY_DN27879_c2_g1_i2;TRINITY_DN27879_c2_g1_i3	-	-	-	-	-	-	-	-	-	-	13	34	37	8	12	11	2.26	6	4.97	1.65	2.57	4.34	4.41	2.85	1.52948	up	0.00455981	0.0262554	yes
TRINITY_DN28992_c1_g4	701	TRINITY_DN28992_c1_g4_i1;TRINITY_DN28992_c1_g4_i2	-	-	-	-	-	-	-	-	-	-	34	29	21	7	16	9	3.59	3.21	1.63	0.73	1.39	1.06	2.81	1.06	1.52822	up	0.00271256	0.0169779	yes
TRINITY_DN30617_c1_g1	3134	TRINITY_DN30617_c1_g1_i1;TRINITY_DN30617_c1_g1_i2;TRINITY_DN30617_c1_g1_i3;TRINITY_DN30617_c1_g1_i4;TRINITY_DN30617_c1_g1_i5;TRINITY_DN30617_c1_g1_i6;TRINITY_DN30617_c1_g1_i7;TRINITY_DN30617_c1_g1_i8	PREDICTED: probable LRR receptor-like serine/threonine-protein kinase At1g56140 [Amborella trichopoda]	At1g56130	Probable LRR receptor-like serine/threonine-protein kinase At1g56130 OS=Arabidopsis thaliana GN=At1g56130 PE=2 SV=2	GO:0004674(protein serine/threonine kinase activity);GO:0005886(plasma membrane)	ENOG410XSG4((E 0.0) leucine-rich repeat family protein protein kinase family protein)	K01183	chitinase	EC:3.2.1.14	nnu00520(Amino sugar and nucleotide sugar metabolism)	B9RI14.1 PF11721.6;Malectin;	930	840.6	1553	455	569	212	49.34	34.03	56.58	19.07	23.96	9.85	46.65	17.63	1.52809	up	4.55851e-08	7.63797e-07	yes
TRINITY_DN23504_c0_g1	1292	TRINITY_DN23504_c0_g1_i1;TRINITY_DN23504_c0_g1_i2;TRINITY_DN23504_c0_g1_i3;TRINITY_DN23504_c0_g1_i4;TRINITY_DN23504_c0_g1_i5	predicted protein [Physcomitrella patens]	-	-	-	ENOG41115FE(NA)	-	-	-	-	-	130	136	206	52	66	57	10.41	11.84	11.61	15.02	12.69	8.55	11.29	12.09	1.5256	up	4.42023e-07	6.36377e-06	yes
TRINITY_DN28457_c0_g1	425	TRINITY_DN28457_c0_g1_i1;TRINITY_DN28457_c0_g1_i2;TRINITY_DN28457_c0_g1_i3	PREDICTED: pentatricopeptide repeat-containing protein At4g21300 isoform X1 [Ziziphus jujuba]	-	-	-	-	-	-	-	-	-	23	14	37	14	7	6	6.29	4.26	8.68	3	1.55	1.44	6.41	2	1.5251	up	0.00465898	0.0267408	yes
TRINITY_DN29908_c2_g1	2902	TRINITY_DN29908_c2_g1_i1;TRINITY_DN29908_c2_g1_i2;TRINITY_DN29908_c2_g1_i3;TRINITY_DN29908_c2_g1_i4	PREDICTED: ABC transporter C family member 3-like [Pyrus x bretschneideri]	ABCC3	ABC transporter C family member 3 OS=Arabidopsis thaliana GN=ABCC3 PE=1 SV=1	GO:0000325(plant-type vacuole);GO:0005524(ATP binding);GO:0005773(vacuole);GO:0005774(vacuolar membrane);GO:0005886(plasma membrane);GO:0008559(xenobiotic-transporting ATPase activity);GO:0009506(plasmodesma);GO:0010290(chlorophyll catabolite transmembrane transporter activity);GO:0015431(glutathione S-conjugate-exporting ATPase activity);GO:0016021(integral component of membrane);GO:0042626(ATPa…	COG1132((ABC) transporter)	K05665	ATP-binding cassette, subfamily C (CFTR/MRP), member 1	-	pper02010(ABC transporters)	A0A022QIJ4.1 PF00005.25;ABC_tran;	182	196	200	89	50	79	11.78	10.01	9.58	2.32	3.38	3.62	10.46	3.11	1.52493	up	8.68478e-07	1.19685e-05	yes
TRINITY_DN21133_c0_g1	1429	TRINITY_DN21133_c0_g1_i1	unknown [Picea sitchensis]	SMT1	Cycloartenol-C-24-methyltransferase OS=Arabidopsis thaliana GN=SMT1 PE=1 SV=1	GO:0005768(endosome);GO:0005774(vacuolar membrane);GO:0005802(trans-Golgi network);GO:0008757(S-adenosylmethionine-dependent methyltransferase activity);GO:0032259(methylation)	ENOG410XP5G(Methyltransferase)	K00559	sterol 24-C-methyltransferase	EC:2.1.1.41	vvi00100(Steroid biosynthesis)	C1MJD9.1 PF13847.4;Methyltransf_31;	241	98	422	96	113	66	8.7	3.83	12.45	3	3.74	2.33	8.33	3.02	1.52415	up	8.15455e-05	0.000784239	yes
TRINITY_DN27689_c1_g2	856	TRINITY_DN27689_c1_g2_i1;TRINITY_DN27689_c1_g2_i2	unknown [Picea sitchensis]	MYB44	Transcription factor MYB44 OS=Arabidopsis thaliana GN=MYB44 PE=2 SV=1	GO:0003677(DNA binding);GO:0003700(transcription factor activity, sequence-specific DNA binding);GO:0005634(nucleus);GO:0006355(regulation of transcription, DNA-templated);GO:0009723(response to ethylene);GO:0009737(response to abscisic acid);GO:0009751(response to salicylic acid);GO:0009753(response to jasmonic acid);GO:0010200(response to chitin);GO:0044212(transcription regulatory region DNA b…	COG5147(Myblike DNAbinding domain containing protein)	-	-	-	-	A0A0A0LKY3.1 PF13921.4;Myb_DNA-bind_6;	119	73	109	48	31	34	9.01	6.01	6.71	3.07	2.08	2.45	7.24	2.53	1.52389	up	1.81992e-05	0.000200488	yes
TRINITY_DN25829_c0_g1	1366	TRINITY_DN25829_c0_g1_i1	unknown [Picea sitchensis]	DHRS7	Dehydrogenase/reductase SDR family member 7 OS=Homo sapiens GN=DHRS7 PE=1 SV=1	GO:0005576(extracellular region);GO:0005783(endoplasmic reticulum);GO:0005886(plasma membrane);GO:0016491(oxidoreductase activity)	COG0300(Dehydrogenase)	K11147	dehydrogenase/reductase SDR family member 4	EC:1.1.-.-	bdi04146(Peroxisome)	U5DFR9.1 PF00106.23;adh_short;	313	234	494	132	121	129	11.94	9.66	15.4	4.36	4.23	4.81	12.33	4.47	1.52362	up	5.18203e-09	9.79276e-08	yes
TRINITY_DN24335_c3_g6	691	TRINITY_DN24335_c3_g6_i1	-	-	-	-	-	-	-	-	-	-	18	24	31	7	10	10	1.74	2.5	2.46	0.59	0.88	0.95	2.23	0.81	1.52313	up	0.00225744	0.0145427	yes
TRINITY_DN16331_c0_g1	827	TRINITY_DN16331_c0_g1_i1	-	-	-	-	-	-	-	-	-	-	27	47	40	19	9	15	1.99	3.75	2.42	1.22	0.61	1.08	2.72	0.97	1.52259	up	0.00136887	0.00946241	yes
TRINITY_DN27816_c2_g1	1414	TRINITY_DN27816_c2_g1_i1;TRINITY_DN27816_c2_g1_i10;TRINITY_DN27816_c2_g1_i11;TRINITY_DN27816_c2_g1_i12;TRINITY_DN27816_c2_g1_i13;TRINITY_DN27816_c2_g1_i14;TRINITY_DN27816_c2_g1_i15;TRINITY_DN27816_c2_g1_i16;TRINITY_DN27816_c2_g1_i17;TRINITY_DN27816_c2_g1_i18;TRINITY_DN27816_c2_g1_i19;TRINITY_DN27816_c2_g1_i2;TRINITY_DN27816_c2_g1_i20;TRINITY_DN27816_c2_g1_i21;TRINITY_DN27816_c2_g1_i3;TRINITY_DN27…	-	-	-	-	-	-	-	-	-	-	266	123	654	72	176	121	14.97	6.95	33.47	4.12	11	5.98	18.46	7.03	1.52209	up	0.00057097	0.0043992	yes
TRINITY_DN30428_c0_g1	1317	TRINITY_DN30428_c0_g1_i1;TRINITY_DN30428_c0_g1_i2;TRINITY_DN30428_c0_g1_i3;TRINITY_DN30428_c0_g1_i4;TRINITY_DN30428_c0_g1_i5;TRINITY_DN30428_c0_g1_i6;TRINITY_DN30428_c0_g1_i7;TRINITY_DN30428_c0_g1_i8;TRINITY_DN30428_c0_g1_i9	unknown [Picea sitchensis]	hpxO	FAD-dependent urate hydroxylase OS=Mycobacterium vanbaalenii (strain DSM 7251 / PYR-1) GN=hpxO PE=1 SV=1	GO:0004497(monooxygenase activity);GO:0044550(secondary metabolite biosynthetic process)	COG0654(oxidoreductase activity, acting on paired donors, with incorporation or reduction of molecular oxygen, NAD(P)H as one donor, and incorporation of one atom of oxygen)	-	-	-	-	A0A0J8E100.1 PF01494.17;FAD_binding_3;	2002	3313	2339	955	747	1224	233.61	324.7	170.22	57.72	44.08	82.9	242.84	61.57	1.52012	up	1.10552e-08	2.02361e-07	yes
TRINITY_DN29872_c2_g1	1245	TRINITY_DN29872_c2_g1_i1;TRINITY_DN29872_c2_g1_i10;TRINITY_DN29872_c2_g1_i11;TRINITY_DN29872_c2_g1_i12;TRINITY_DN29872_c2_g1_i13;TRINITY_DN29872_c2_g1_i14;TRINITY_DN29872_c2_g1_i15;TRINITY_DN29872_c2_g1_i16;TRINITY_DN29872_c2_g1_i17;TRINITY_DN29872_c2_g1_i2;TRINITY_DN29872_c2_g1_i3;TRINITY_DN29872_c2_g1_i4;TRINITY_DN29872_c2_g1_i5;TRINITY_DN29872_c2_g1_i6;TRINITY_DN29872_c2_g1_i7;TRINITY_DN29872_…	-	-	-	-	-	-	-	-	-	-	195	110	218	63	73	59	10.39	5.66	9.34	6.99	6.76	6.4	8.46	6.72	1.51839	up	1.15084e-06	1.5513e-05	yes
TRINITY_DN28014_c1_g3	898	TRINITY_DN28014_c1_g3_i1	unnamed protein product [Coffea canephora]	-	-	GO:0003674(molecular_function);GO:0005739(mitochondrion);GO:0008150(biological_process);GO:0016021(integral component of membrane)	ENOG4111JFK(expressed protein)	-	-	-	-	A0A0A0LS59.1 PF04654.10;DUF599;	343.83	222.57	228.72	126.93	78.62	99	22.58	15.82	12.31	7.24	4.73	6.37	16.9	6.11	1.51732	up	8.35042e-07	1.15668e-05	yes
TRINITY_DN26405_c0_g1	1489	TRINITY_DN26405_c0_g1_i1;TRINITY_DN26405_c0_g1_i2;TRINITY_DN26405_c0_g1_i3;TRINITY_DN26405_c0_g1_i4;TRINITY_DN26405_c0_g1_i5	unknown [Picea sitchensis]	At2g42690	Phospholipase A1-IIdelta OS=Arabidopsis thaliana GN=At2g42690 PE=1 SV=1	GO:0004806(triglyceride lipase activity);GO:0005737(cytoplasm);GO:0006629(lipid metabolic process);GO:0008970(phosphatidylcholine 1-acylhydrolase activity);GO:0009507(chloroplast);GO:0009650(UV protection);GO:0016042(lipid catabolic process);GO:0071493(cellular response to UV-B)	ENOG410YCH0(phosphatidylcholine 1-acylhydrolase activity)	K16818	phospholipase A1	EC:3.1.1.32	gmx00564(Glycerophospholipid metabolism);gmx00592(alpha-Linolenic acid metabolism)	A0A077RUB2.1 PF01764.23;Lipase_3;	1465	583	1647	501	329	527	52.19	23.26	49.22	17.65	11.32	19.73	41.56	16.23	1.5171	up	3.3601e-07	4.91957e-06	yes
TRINITY_DN28130_c0_g4	985	TRINITY_DN28130_c0_g4_i1;TRINITY_DN28130_c0_g4_i2	putative epoxidase [Taxus baccata]	DAO	2-oxoglutarate-dependent dioxygenase DAO OS=Oryza sativa subsp. indica GN=DAO PE=3 SV=1	GO:0005737(cytoplasm);GO:0016491(oxidoreductase activity);GO:0046872(metal ion binding);GO:0055114(oxidation-reduction process)	COG3491(2OGFe(II) oxygenase)	K05282	gibberellin 20-oxidase	EC:1.14.11.12	ppp00904(Diterpenoid biosynthesis)	A0A061G5B8.1 PF03171.18;2OG-FeII_Oxy;	161	210	232	73	63	91	9.32	16.4	15.94	4.82	3.35	6.63	13.89	4.93	1.51475	up	3.71481e-07	5.39497e-06	yes
TRINITY_DN25814_c1_g1	600	TRINITY_DN25814_c1_g1_i1	-	-	-	-	-	-	-	-	-	-	21	24	21	8	9	8	2.55	3.15	2.1	0.85	1	0.96	2.6	0.94	1.51406	up	0.00275993	0.0172244	yes
TRINITY_DN30472_c0_g3	646	TRINITY_DN30472_c0_g3_i1;TRINITY_DN30472_c0_g3_i2	unknown [Picea sitchensis]	UGT85A1	UDP-glycosyltransferase 85A1 OS=Arabidopsis thaliana GN=UGT85A1 PE=2 SV=1	GO:0009813(flavonoid biosynthetic process);GO:0043231(intracellular membrane-bounded organelle);GO:0052696(flavonoid glucuronidation);GO:0080043(quercetin 3-O-glucosyltransferase activity);GO:0080044(quercetin 7-O-glucosyltransferase activity)	COG1819(Transferase)	-	-	-	ath00908(Zeatin biosynthesis)	A0A022R3G8.1 PF00201.16;UDPGT;	97	140	160	54	34	61	10.42	16.27	14.13	5.06	3.35	6.73	13.61	5.05	1.51304	up	1.76085e-05	0.000194378	yes
TRINITY_DN16631_c0_g1	680	TRINITY_DN16631_c0_g1_i1	FT-like protein [Cephalotaxus sinensis]	HD3A	Protein HEADING DATE 3A OS=Oryza sativa subsp. japonica GN=HD3A PE=1 SV=1	GO:0008429(phosphatidylethanolamine binding);GO:0009909(regulation of flower development);GO:0010229(inflorescence development);GO:0048510(regulation of timing of transition from vegetative to reproductive phase);GO:0048572(short-day photoperiodism);GO:0048575(short-day photoperiodism, flowering)	COG1881(phosphatidylethanolamine-binding protein)	K16223	protein FLOWERING LOCUS T	-	pop04712(Circadian rhythm - plant)	B9HHZ0.1 PF01161.18;PBP;	179	89	185	103	32	36	17.71	9.52	15.04	8.89	2.9	3.5	14.09	5.1	1.51006	up	0.000566093	0.00436628	yes
TRINITY_DN30535_c0_g1	1620	TRINITY_DN30535_c0_g1_i1;TRINITY_DN30535_c0_g1_i2;TRINITY_DN30535_c0_g1_i3;TRINITY_DN30535_c0_g1_i4;TRINITY_DN30535_c0_g1_i5;TRINITY_DN30535_c0_g1_i6;TRINITY_DN30535_c0_g1_i7;TRINITY_DN30535_c0_g1_i8	-	-	-	-	-	-	-	-	-	-	189	212	220	79	79	79	8.41	10.54	8.16	3.28	3.18	3.24	9.04	3.23	1.50908	up	2.9159e-08	5.03827e-07	yes
TRINITY_DN20841_c0_g1	964	TRINITY_DN20841_c0_g1_i1;TRINITY_DN20841_c0_g1_i2	unknown [Picea sitchensis]	HSP22	Small heat shock protein, chloroplastic (Fragment) OS=Glycine max GN=HSP22 PE=2 SV=1	GO:0009408(response to heat);GO:0009507(chloroplast);GO:0009644(response to high light intensity);GO:0042542(response to hydrogen peroxide)	COG0071(response to heat)	K13993	HSP20 family protein	-	jcu04141(Protein processing in endoplasmic reticulum)	E0CVB4.1 PF00011.19;HSP20;	9141	6272	16075	4596	3419	3573	563.22	418.91	810.17	244.83	192.06	215.05	597.43	217.31	1.50854	up	2.13582e-10	4.81642e-09	yes
TRINITY_DN20332_c0_g2	1711	TRINITY_DN20332_c0_g2_i1	unknown [Picea sitchensis]	MAKR3	Probable membrane-associated kinase regulator 3 OS=Arabidopsis thaliana GN=MAKR3 PE=2 SV=1	GO:0003674(molecular_function);GO:0005634(nucleus);GO:0005886(plasma membrane);GO:0008150(biological_process)	ENOG410YM95(membrane-associated kinase regulator)	K14499	BRI1 kinase inhibitor 1	-	bvg04075(Plant hormone signal transduction)	M0WY21.1 PF07816.9;DUF1645;	32	114	113	32	35	31	0.93	3.59	2.69	0.81	0.93	0.88	2.4	0.87	1.50771	up	0.00106298	0.00758605	yes
TRINITY_DN28504_c0_g2	1380	TRINITY_DN28504_c0_g2_i1;TRINITY_DN28504_c0_g2_i2;TRINITY_DN28504_c0_g2_i3	PREDICTED: probable LRR receptor-like serine/threonine-protein kinase At1g56140 [Erythranthe guttata]	At1g56140	Probable LRR receptor-like serine/threonine-protein kinase At1g56140 OS=Arabidopsis thaliana GN=At1g56140 PE=2 SV=2	GO:0004674(protein serine/threonine kinase activity);GO:0005886(plasma membrane)	ENOG410XSG4((E 0.0) leucine-rich repeat family protein protein kinase family protein)	K01183	chitinase	EC:3.2.1.14	nnu00520(Amino sugar and nucleotide sugar metabolism)	V4UI85.1 PF07714.15;Pkinase_Tyr;	533	520	757	307	247	135	24.71	26.5	29.49	11.62	10.44	5.76	26.9	9.27	1.50728	up	4.88243e-09	9.25089e-08	yes
TRINITY_DN28473_c0_g1	1179	TRINITY_DN28473_c0_g1_i1;TRINITY_DN28473_c0_g1_i2;TRINITY_DN28473_c0_g1_i3;TRINITY_DN28473_c0_g1_i4;TRINITY_DN28473_c0_g1_i5;TRINITY_DN28473_c0_g1_i6;TRINITY_DN28473_c0_g1_i7;TRINITY_DN28473_c0_g1_i8	unknown [Picea sitchensis]	At5g13200	GEM-like protein 5 OS=Arabidopsis thaliana GN=At5g13200 PE=1 SV=1	GO:0003674(molecular_function);GO:0005737(cytoplasm);GO:0009793(embryo development ending in seed dormancy);GO:0009845(seed germination);GO:0010029(regulation of seed germination);GO:0098755(maintenance of seed dormancy by absisic acid)	ENOG410YCSJ(GEM-like protein)	K03868	RING-box protein 1	-	gmx04141(Protein processing in endoplasmic reticulum);gmx04120(Ubiquitin mediated proteolysis);gmx03420(Nucleotide excision repair)	K4CNL0.1 PF02893.18;GRAM;	395	742	339	175	165	240	44.37	76.43	27.45	18.21	18.7	25.97	49.42	20.96	1.50703	up	1.165e-05	0.000133025	yes
TRINITY_DN26003_c0_g3	485	TRINITY_DN26003_c0_g3_i1;TRINITY_DN26003_c0_g3_i2	-	-	-	-	-	-	-	-	-	-	130	24	66	40	17	27	41.33	5.21	15.25	12.06	6.38	12.97	20.6	10.47	1.50173	up	0.0061163	0.03351	yes
TRINITY_DN19082_c0_g3	826	TRINITY_DN19082_c0_g3_i1	-	-	-	-	-	-	-	-	-	-	33.71	19.67	38.83	13.33	12.95	8.7	2.49	1.57	2.35	0.86	0.88	0.63	2.14	0.79	1.50139	up	0.00122341	0.00858337	yes
TRINITY_DN28527_c1_g1	477	TRINITY_DN28527_c1_g1_i1;TRINITY_DN28527_c1_g1_i10;TRINITY_DN28527_c1_g1_i11;TRINITY_DN28527_c1_g1_i12;TRINITY_DN28527_c1_g1_i13;TRINITY_DN28527_c1_g1_i14;TRINITY_DN28527_c1_g1_i2;TRINITY_DN28527_c1_g1_i3;TRINITY_DN28527_c1_g1_i4;TRINITY_DN28527_c1_g1_i5;TRINITY_DN28527_c1_g1_i6;TRINITY_DN28527_c1_g1_i7;TRINITY_DN28527_c1_g1_i8;TRINITY_DN28527_c1_g1_i9	-	-	-	-	-	-	-	-	-	-	112	131.65	197.53	50.21	56	60	47.22	54.56	65.66	22.39	22.34	29.66	55.81	24.8	1.50136	up	1.63557e-06	2.1615e-05	yes
TRINITY_DN22333_c0_g5	1196	TRINITY_DN22333_c0_g5_i1;TRINITY_DN22333_c0_g5_i2	-	-	-	-	-	-	-	-	-	-	39	52	38	19	16	15	1.79	2.58	1.45	0.8	0.71	0.72	1.94	0.74	1.50056	up	0.000599862	0.00459717	yes
TRINITY_DN17190_c0_g1	549	TRINITY_DN17190_c0_g1_i1	Polyubiquitin, partial [Anthurium amnicola]	-	Polyubiquitin (Fragment) OS=Acetabularia peniculus PE=3 SV=2	GO:0003674(molecular_function);GO:0005575(cellular_component);GO:0008150(biological_process)	COG5272(ubiquitin)	K02977	small subunit ribosomal protein S27Ae	-	egu03010(Ribosome)	D3FF62.1 PF00240.21;ubiquitin;	63.23	23.79	93.93	24.51	26.51	15.14	8.99	3.66	11.02	3.06	3.46	2.12	7.89	2.88	1.49992	up	0.00156347	0.0106272	yes
TRINITY_DN30443_c0_g1	1984	TRINITY_DN30443_c0_g1_i1;TRINITY_DN30443_c0_g1_i2;TRINITY_DN30443_c0_g1_i3;TRINITY_DN30443_c0_g1_i4;TRINITY_DN30443_c0_g1_i5;TRINITY_DN30443_c0_g1_i6;TRINITY_DN30443_c0_g1_i7;TRINITY_DN30443_c0_g1_i8;TRINITY_DN30443_c0_g1_i9	unknown [Picea sitchensis]	AKR4C9	Aldo-keto reductase family 4 member C9 OS=Arabidopsis thaliana GN=AKR4C9 PE=1 SV=1	GO:0005737(cytoplasm);GO:0016491(oxidoreductase activity);GO:0055114(oxidation-reduction process)	COG0656(reductase)	K19642	D-galacturonate reductase	EC:1.1.1.365	tcc00053(Ascorbate and aldarate metabolism)	W1NYN6.1 PF00248.19;Aldo_ket_red;	1006	5384.99	1233	1026	928	1148	26.51	157.87	28.84	27.65	28.15	35.53	71.07	30.44	1.49919	up	0.00287155	0.0178282	yes
TRINITY_DN30719_c1_g1	630	TRINITY_DN30719_c1_g1_i1	-	-	-	-	-	-	-	-	-	-	15	28	32	4	8	16	1.68	3.39	2.95	0.39	0.82	1.76	2.67	0.99	1.49716	up	0.00868051	0.0446778	yes
TRINITY_DN30245_c0_g2	990	TRINITY_DN30245_c0_g2_i1;TRINITY_DN30245_c0_g2_i2;TRINITY_DN30245_c0_g2_i3;TRINITY_DN30245_c0_g2_i4	-	-	-	-	-	-	-	-	-	-	60	48	62	19	26	20	3.48	3.02	2.95	1.17	1.74	1.41	3.15	1.44	1.4969	up	8.90098e-05	0.000847715	yes
TRINITY_DN25855_c0_g1	1045	TRINITY_DN25855_c0_g1_i1;TRINITY_DN25855_c0_g1_i2;TRINITY_DN25855_c0_g1_i3;TRINITY_DN25855_c0_g1_i4;TRINITY_DN25855_c0_g1_i5;TRINITY_DN25855_c0_g1_i6;TRINITY_DN25855_c0_g1_i7;TRINITY_DN25855_c0_g1_i8;TRINITY_DN25855_c0_g1_i9	PREDICTED: uncharacterized protein LOC103717561 [Phoenix dactylifera]	-	-	-	COG0724(Rna-binding protein)	-	-	-	-	-	743	342	955	238	190	327	67.88	34.27	70.59	21.6	17.89	32.53	57.58	24.01	1.49572	up	1.10018e-06	1.48859e-05	yes
TRINITY_DN31738_c6_g2	485	TRINITY_DN31738_c6_g2_i1;TRINITY_DN31738_c6_g2_i2	-	-	-	-	-	-	-	-	-	-	26.73	55.85	67.82	11	24	22	7.9	14.4	16.03	3.41	11.26	8.13	12.78	7.6	1.49394	up	0.00167742	0.011302	yes
TRINITY_DN20384_c1_g2	1661	TRINITY_DN20384_c1_g2_i1;TRINITY_DN20384_c1_g2_i2	PREDICTED: TMV resistance protein N-like [Nelumbo nucifera]	-	TMV resistance protein N OS=Nicotiana glutinosa GN=N PE=1 SV=1	GO:0005515(protein binding)	ENOG4112BMQ(TMV resistance protein N-like)	K03283	heat shock 70kDa protein 1/8	-	mtr03040(Spliceosome);mtr04141(Protein processing in endoplasmic reticulum);mtr04144(Endocytosis)	A0A059B4V9.1 PF00931.20;NB-ARC;	120	75	57	40	24	35	4.46	3.02	1.9	1.11	0.9	1.15	3.13	1.05	1.49224	up	0.00047325	0.0037411	yes
TRINITY_DN26139_c0_g3	675	TRINITY_DN26139_c0_g3_i1;TRINITY_DN26139_c0_g3_i2;TRINITY_DN26139_c0_g3_i3;TRINITY_DN26139_c0_g3_i4;TRINITY_DN26139_c0_g3_i5	-	-	-	-	-	-	-	-	-	-	10	19	30	6.04	8	8.02	1.45	2.87	4.1	0.84	1.2	0.84	2.81	0.96	1.4908	up	0.00751341	0.0397322	yes
TRINITY_DN25112_c2_g4	808	TRINITY_DN25112_c2_g4_i1	PREDICTED: uncharacterized protein LOC104600262 isoform X1 [Nelumbo nucifera]	-	-	GO:0005634(nucleus);GO:0008568(microtubule-severing ATPase activity);GO:0031122(cytoplasmic microtubule organization)	COG0464(Aaa atpase)	-	-	-	-	-	33	70	86	16	20	35	2.52	5.78	5.38	1.06	1.4	2.62	4.56	1.69	1.49029	up	0.00141602	0.00975397	yes
TRINITY_DN31472_c0_g2	1045	TRINITY_DN31472_c0_g2_i1;TRINITY_DN31472_c0_g2_i2	-	-	-	-	-	-	-	-	-	-	24	67	121	13	46	20	1.29	5.79	5.3	0.6	4.78	1.05	4.13	2.14	1.48895	up	0.00745626	0.0394977	yes
TRINITY_DN29347_c0_g1	906	TRINITY_DN29347_c0_g1_i1	unknown [Picea sitchensis]	PDCB5	PLASMODESMATA CALLOSE-BINDING PROTEIN 5 OS=Arabidopsis thaliana GN=PDCB5 PE=1 SV=2	GO:0004553(hydrolase activity, hydrolyzing O-glycosyl compounds);GO:0030247(polysaccharide binding);GO:0046658(anchored component of plasma membrane)	ENOG410YRJI(glucan endo-1,3-beta-glucosidase-like protein)	K19891	glucan endo-1,3-beta-glucosidase 1/2/3	EC:3.2.1.39	smo00500(Starch and sucrose metabolism)	W1PZV1.1 PF07983.11;X8;	53	21	113	24	20	24	3.44	1.47	6.01	1.35	1.19	1.52	3.64	1.35	1.48832	up	0.00284914	0.0176992	yes
TRINITY_DN24921_c0_g1	1221	TRINITY_DN24921_c0_g1_i1;TRINITY_DN24921_c0_g1_i2	PREDICTED: cysteine-rich receptor-like protein kinase 2 [Daucus carota subsp. sativus]	-	-	GO:0004674(protein serine/threonine kinase activity);GO:0005886(plasma membrane);GO:0006468(protein phosphorylation);GO:0006952(defense response);GO:0009506(plasmodesma)	COG0515(Serine Threonine protein kinase)	-	-	-	-	A0A022R1P2.1 PF01657.15;Stress-antifung;	299	100	632	163	139	76	16.18	5.74	28	9.32	8.34	4.82	16.64	7.49	1.48707	up	0.00084784	0.00621932	yes
TRINITY_DN29591_c0_g1	983	TRINITY_DN29591_c0_g1_i1;TRINITY_DN29591_c0_g1_i10;TRINITY_DN29591_c0_g1_i2;TRINITY_DN29591_c0_g1_i3;TRINITY_DN29591_c0_g1_i4;TRINITY_DN29591_c0_g1_i5;TRINITY_DN29591_c0_g1_i6;TRINITY_DN29591_c0_g1_i7;TRINITY_DN29591_c0_g1_i8;TRINITY_DN29591_c0_g1_i9	PREDICTED: probable calcium-binding protein CML41 [Nelumbo nucifera]	CML41	Probable calcium-binding protein CML41 OS=Arabidopsis thaliana GN=CML41 PE=2 SV=2	GO:0005509(calcium ion binding)	COG5126(Calcium-binding protein)	K13448	calcium-binding protein CML	-	nnu04626(Plant-pathogen interaction)	B6U492.1 PF13833.4;EF-hand_8;	97	43	203	41	37	47	9	6.46	16.94	4.91	4.34	4.7	10.8	4.65	1.48681	up	0.000797824	0.00588644	yes
TRINITY_DN27704_c0_g1	1881	TRINITY_DN27704_c0_g1_i1;TRINITY_DN27704_c0_g1_i2;TRINITY_DN27704_c0_g1_i3;TRINITY_DN27704_c0_g1_i4;TRINITY_DN27704_c0_g1_i5;TRINITY_DN27704_c0_g1_i6;TRINITY_DN27704_c0_g1_i7;TRINITY_DN27704_c0_g1_i8	PREDICTED: probable xyloglucan endotransglucosylase/hydrolase protein 32 [Musa acuminata subsp. malaccensis]	XTH32	Probable xyloglucan endotransglucosylase/hydrolase protein 32 OS=Arabidopsis thaliana GN=XTH32 PE=2 SV=1	GO:0004553(hydrolase activity, hydrolyzing O-glycosyl compounds);GO:0005576(extracellular region);GO:0005618(cell wall);GO:0005975(carbohydrate metabolic process);GO:0010411(xyloglucan metabolic process);GO:0016762(xyloglucan:xyloglucosyl transferase activity);GO:0016798(hydrolase activity, acting on glycosyl bonds);GO:0016998(cell wall macromolecule catabolic process);GO:0042546(cell wall biogen…	ENOG410YDGS(xyloglucan endotransglucosylase hydrolase protein)	K14504	xyloglucan:xyloglucosyl transferase TCH4	EC:2.4.1.207	mdm04075(Plant hormone signal transduction)	M0SRZ0.1 PF00722.19;Glyco_hydro_16;	514	341	631	148	192	223	20.09	15.91	21.04	3.84	5.55	6.36	19.01	5.25	1.48528	up	4.29503e-09	8.21001e-08	yes
TRINITY_DN23827_c0_g4	1227	TRINITY_DN23827_c0_g4_i1	PREDICTED: DNA polymerase alpha subunit B [Amborella trichopoda]	POLA2	DNA polymerase alpha subunit B OS=Homo sapiens GN=POLA2 PE=1 SV=2	GO:0005658(alpha DNA polymerase:primase complex);GO:0006270(DNA replication initiation);GO:0046982(protein heterodimerization activity)	COG5214(DNA polymerase alpha)	K02321	DNA polymerase alpha subunit B	-	atr00230(Purine metabolism);atr00240(Pyrimidine metabolism);atr03030(DNA replication)	U5DDP3.1 PF04042.14;DNA_pol_E_B;	57	37	74	22	27	15	2.48	1.74	2.64	0.83	1.08	0.64	2.29	0.85	1.48524	up	0.000271172	0.00228689	yes
TRINITY_DN31624_c2_g1	1564	TRINITY_DN31624_c2_g1_i1;TRINITY_DN31624_c2_g1_i2	unknown [Picea sitchensis]	CESA7	Cellulose synthase A catalytic subunit 7 [UDP-forming] OS=Arabidopsis thaliana GN=CESA7 PE=1 SV=1	GO:0005515(protein binding);GO:0005886(plasma membrane);GO:0008270(zinc ion binding);GO:0009507(chloroplast);GO:0009832(plant-type cell wall biogenesis);GO:0009834(plant-type secondary cell wall biogenesis);GO:0010330(cellulose synthase complex);GO:0010400(rhamnogalacturonan I side chain metabolic process);GO:0016021(integral component of membrane);GO:0016759(cellulose synthase activity);GO:00167…	COG1215(Glycosyl transferase, family 2)	K00770	1,4-beta-D-xylan synthase	EC:2.4.2.24	bdi00500(Starch and sucrose metabolism);bdi00520(Amino sugar and nucleotide sugar metabolism)	F6HU42.1 PF03552.12;Cellulose_synt;	270.1	357.09	348.05	126.02	149.01	106	8.89	12.64	9.26	3.63	4.48	3.41	10.26	3.84	1.48297	up	6.79352e-09	1.27046e-07	yes
TRINITY_DN25105_c4_g1	690	TRINITY_DN25105_c4_g1_i1	unknown [Picea sitchensis]	ERF018	Ethylene-responsive transcription factor ERF018 OS=Arabidopsis thaliana GN=ERF018 PE=2 SV=1	GO:0001944(vasculature development);GO:0002213(defense response to insect);GO:0003677(DNA binding);GO:0003700(transcription factor activity, sequence-specific DNA binding);GO:0005634(nucleus);GO:0006351(transcription, DNA-templated);GO:0006355(regulation of transcription, DNA-templated);GO:0009611(response to wounding);GO:0009873(ethylene-activated signaling pathway);GO:0051301(cell division)	ENOG410YNX4(Transcription factor)	K13434	pathogenesis-related genes transcriptional activator PTI6	-	vvi04626(Plant-pathogen interaction)	K3Y397.1 PF00847.18;AP2;	83	21	95	34	24	17	8.02	2.2	7.55	2.87	2.13	1.61	5.92	2.2	1.48229	up	0.00297917	0.0183681	yes
TRINITY_DN21807_c0_g1	435	TRINITY_DN21807_c0_g1_i1;TRINITY_DN21807_c0_g1_i2;TRINITY_DN21807_c0_g1_i3;TRINITY_DN21807_c0_g1_i4;TRINITY_DN21807_c0_g1_i5;TRINITY_DN21807_c0_g1_i6;TRINITY_DN21807_c0_g1_i7	-	-	-	-	-	-	-	-	-	-	109	52	69	22	44	24	27.37	13.85	13.48	4.92	10.49	6.22	18.23	7.21	1.4818	up	0.000575602	0.00442855	yes
TRINITY_DN8964_c0_g1	655	TRINITY_DN8964_c0_g1_i1	Brassinosteroid insensitive 1-associated receptor kinase 1 precursor [Theobroma cacao]	-	-	GO:0004674(protein serine/threonine kinase activity);GO:0005886(plasma membrane);GO:0006468(protein phosphorylation)	ENOG410YBN4(G-type lectin S-receptor-like serine threonine-protein kinase)	-	-	-	-	-	226	100	257	71	80	71	23.73	11.36	22.19	6.51	7.71	7.33	19.09	7.18	1.47637	up	1.06157e-05	0.00012212	yes
TRINITY_DN29418_c0_g3	1516	TRINITY_DN29418_c0_g3_i1	unknown [Picea sitchensis]	FBA3	Fructose-bisphosphate aldolase 3, chloroplastic OS=Arabidopsis thaliana GN=FBA3 PE=1 SV=1	GO:0004332(fructose-bisphosphate aldolase activity);GO:0005739(mitochondrion);GO:0006096(glycolytic process);GO:0006098(pentose-phosphate shunt);GO:0006979(response to oxidative stress);GO:0009507(chloroplast);GO:0009534(chloroplast thylakoid);GO:0009536(plastid);GO:0009570(chloroplast stroma);GO:0010287(plastoglobule);GO:0046686(response to cadmium ion)	COG3588(fructose-bisphosphate aldolase)	K01623	fructose-bisphosphate aldolase, class I	EC:4.1.2.13	jcu01200(Carbon metabolism);jcu01230(Biosynthesis of amino acids);jcu00010(Glycolysis / Gluconeogenesis);jcu00030(Pentose phosphate pathway);jcu00051(Fructose and mannose metabolism);jcu00710(Carbon fixation in photosynthetic organisms)	A0A0A0KRN8.1 PF00274.17;Glycolytic;	283	297.05	278	119	131	89	9.52	10.81	7.64	3.46	4.04	2.92	9.32	3.47	1.47538	up	1.79265e-08	3.21322e-07	yes
TRINITY_DN25170_c3_g2	809	TRINITY_DN25170_c3_g2_i1;TRINITY_DN25170_c3_g2_i2;TRINITY_DN25170_c3_g2_i3	PREDICTED: helicase sen1-like [Phoenix dactylifera]	-	-	GO:0005634(nucleus);GO:0008150(biological_process);GO:0009506(plasmodesma);GO:0016787(hydrolase activity)	COG1112(Helicase)	-	-	-	-	W1NQ67.1 PF13087.4;AAA_12;	33	27	39.32	15	8.1	15	4.34	7.16	5.69	1.48	0.66	1.35	5.73	1.16	1.47395	up	0.00120754	0.00848306	yes
TRINITY_DN31735_c2_g2	492	TRINITY_DN31735_c2_g2_i1;TRINITY_DN31735_c2_g2_i2;TRINITY_DN31735_c2_g2_i3	-	-	-	-	-	-	-	-	-	-	61	81	107	39	26	31	10.7	15.37	15.54	6.02	4.19	5.38	13.87	5.2	1.47259	up	5.16688e-05	0.000519359	yes
TRINITY_DN28778_c0_g1	1720	TRINITY_DN28778_c0_g1_i1;TRINITY_DN28778_c0_g1_i2	PREDICTED: F-box/kelch-repeat protein At5g15710 [Amborella trichopoda]	-	-	GO:0004842(ubiquitin-protein transferase activity);GO:0019005(SCF ubiquitin ligase complex);GO:0031146(SCF-dependent proteasomal ubiquitin-dependent protein catabolic process)	-	-	-	-	-	-	162	136	238	56	73	76	4.72	4.29	5.67	1.4	1.94	2.15	4.89	1.83	1.4717	up	1.05677e-06	1.43435e-05	yes
TRINITY_DN27007_c0_g1	1180	TRINITY_DN27007_c0_g1_i1	unknown [Picea sitchensis]	At3g52300	ATP synthase subunit d, mitochondrial OS=Arabidopsis thaliana GN=At3g52300 PE=1 SV=3	GO:0000276(mitochondrial proton-transporting ATP synthase complex, coupling factor F(o));GO:0005507(copper ion binding);GO:0005730(nucleolus);GO:0005739(mitochondrion);GO:0005753(mitochondrial proton-transporting ATP synthase complex);GO:0005774(vacuolar membrane);GO:0005794(Golgi apparatus);GO:0008270(zinc ion binding);GO:0009507(chloroplast);GO:0009535(chloroplast thylakoid membrane);GO:0009579…	ENOG4111IHJ(energy coupled proton transport, down electrochemical gradient)	K02138	F-type H+-transporting ATPase subunit d	-	egu00190(Oxidative phosphorylation)	M0TG64.1 PF05873.10;Mt_ATP-synt_D;	1055	864	1142	432	416	348	48.29	42.8	42.75	17.14	17.46	15.57	44.61	16.72	1.47129	up	3.64206e-16	1.62395e-14	yes
TRINITY_DN30729_c0_g4	879	TRINITY_DN30729_c0_g4_i1	unknown [Picea sitchensis]	At1g01500	Uncharacterized protein At1g01500 OS=Arabidopsis thaliana GN=At1g01500 PE=2 SV=1	GO:0005829(cytosol);GO:0016618(hydroxypyruvate reductase activity);GO:0030267(glyoxylate reductase (NADP) activity)	ENOG410YCHA(NA)	-	-	-	-	-	46	18	48	12	21	10	3.11	1.32	2.66	0.71	1.3	0.66	2.36	0.89	1.47013	up	0.00344452	0.0207469	yes
TRINITY_DN26032_c3_g2	976	TRINITY_DN26032_c3_g2_i1	unknown [Picea sitchensis]	MES14	Putative methylesterase 14, chloroplastic OS=Arabidopsis thaliana GN=MES14 PE=1 SV=1	GO:0016787(hydrolase activity)	ENOG4111IVV(esterase)	K08233	polyneuridine-aldehyde esterase	EC:3.1.1.78	ath00901(Indole alkaloid biosynthesis)	A0A0A0K4V3.1 PF12697.5;Abhydrolase_6;	73	107	84	23	39	42	4.28	6.79	4.03	1.17	2.1	2.41	5.03	1.89	1.46915	up	0.000166907	0.00148598	yes
TRINITY_DN30645_c0_g1	1763	TRINITY_DN30645_c0_g1_i1;TRINITY_DN30645_c0_g1_i10;TRINITY_DN30645_c0_g1_i2;TRINITY_DN30645_c0_g1_i3;TRINITY_DN30645_c0_g1_i4;TRINITY_DN30645_c0_g1_i5;TRINITY_DN30645_c0_g1_i6;TRINITY_DN30645_c0_g1_i7;TRINITY_DN30645_c0_g1_i8;TRINITY_DN30645_c0_g1_i9	PREDICTED: isoflavone 3'-hydroxylase [Amborella trichopoda]	CYP75B1	Flavonoid 3'-monooxygenase OS=Arabidopsis thaliana GN=CYP75B1 PE=1 SV=1	GO:0016020(membrane);GO:0016709(oxidoreductase activity, acting on paired donors, with incorporation or reduction of molecular oxygen, NAD(P)H as one donor, and incorporation of one atom of oxygen);GO:0042343(indole glucosinolate metabolic process);GO:0044550(secondary metabolite biosynthetic process);GO:0098542(defense response to other organism)	COG2124(Cytochrome p450)	K00517	-	-	cit00903(Limonene and pinene degradation);cit00945(Stilbenoid, diarylheptanoid and gingerol biosynthesis)	U5DI61.1 PF00067.20;p450;	554	393	706	303	154	182	27.58	17.99	27.27	14.36	8.44	9.52	24.28	10.77	1.46789	up	3.64247e-08	6.17989e-07	yes
TRINITY_DN30312_c0_g3	2315	TRINITY_DN30312_c0_g3_i1	unknown [Picea sitchensis]	UGT72B1	UDP-glycosyltransferase 72B1 OS=Arabidopsis thaliana GN=UGT72B1 PE=1 SV=1	GO:0009813(flavonoid biosynthetic process);GO:0043231(intracellular membrane-bounded organelle);GO:0052696(flavonoid glucuronidation);GO:0080043(quercetin 3-O-glucosyltransferase activity);GO:0080044(quercetin 7-O-glucosyltransferase activity)	COG1819(Transferase)	K12938	anthocyanidin 5,3-O-glucosyltransferase	EC:2.4.1.-	fve00942(Anthocyanin biosynthesis)	V4S3E7.1 PF00201.16;UDPGT;	1328	393	729	359	400	214	27.38	8.77	12.26	6.39	7.56	4.3	16.14	6.08	1.46697	up	3.40662e-05	0.000355161	yes
TRINITY_DN23679_c1_g3	968	TRINITY_DN23679_c1_g3_i1;TRINITY_DN23679_c1_g3_i2	-	-	-	-	-	-	-	-	-	-	14	34	40	6	18	10	1.74	4.14	3.48	0.72	1.81	4.66	3.12	2.4	1.46454	up	0.00745166	0.039483	yes
TRINITY_DN27927_c0_g1	1754	TRINITY_DN27927_c0_g1_i1;TRINITY_DN27927_c0_g1_i2	sieve element occlusion protein [Arabidopsis thaliana]	SEOC	Protein SIEVE ELEMENT OCCLUSION C OS=Arabidopsis thaliana GN=SEOC PE=4 SV=2	GO:0003674(molecular_function);GO:0005634(nucleus);GO:0008150(biological_process)	ENOG411157J(NA)	-	-	-	-	-	72	70	125	28	48	27	2.16	2.26	3.03	0.69	1.25	0.75	2.48	0.9	1.46299	up	8.33945e-05	0.000800595	yes
TRINITY_DN19057_c0_g2	440	TRINITY_DN19057_c0_g2_i1;TRINITY_DN19057_c0_g2_i2	PREDICTED: hydrophobic protein RCI2A [Erythranthe guttata]	RCI2A	Hydrophobic protein RCI2A OS=Arabidopsis thaliana GN=RCI2A PE=2 SV=1	GO:0003674(molecular_function);GO:0009409(response to cold);GO:0009737(response to abscisic acid);GO:0016021(integral component of membrane);GO:0042538(hyperosmotic salinity response)	COG0401(hydrophobic protein)	-	-	-	-	M5WH76.1 PF01679.15;Pmp3;	65	74	48	23	28	24	15.73	19.45	8.9	5.29	5.73	7.6	14.69	6.21	1.46261	up	0.000321256	0.00265328	yes
TRINITY_DN27351_c0_g1	1309	TRINITY_DN27351_c0_g1_i1;TRINITY_DN27351_c0_g1_i2;TRINITY_DN27351_c0_g1_i3;TRINITY_DN27351_c0_g1_i4;TRINITY_DN27351_c0_g1_i5	-	-	-	-	-	-	-	-	-	-	230	55	675	125	150	75	10.2	2.69	24.83	4.56	5.75	3.05	12.57	4.45	1.46247	up	0.00740732	0.039306	yes
TRINITY_DN21108_c0_g2	411	TRINITY_DN21108_c0_g2_i1	chalcone synthase, partial [Juniperus przewalskii]	CSF7	Chalcone synthase 7 OS=Picea mariana GN=CSF7 PE=2 SV=1	GO:0005515(protein binding);GO:0005634(nucleus);GO:0005737(cytoplasm);GO:0005783(endoplasmic reticulum);GO:0006979(response to oxidative stress);GO:0009611(response to wounding);GO:0009629(response to gravity);GO:0009705(plant-type vacuole membrane);GO:0009715(chalcone biosynthetic process);GO:0009733(response to auxin);GO:0009753(response to jasmonic acid);GO:0009813(flavonoid biosynthetic proce…	COG3424(synthase)	K00660	chalcone synthase	EC:2.3.1.74	thj00941(Flavonoid biosynthesis);thj04712(Circadian rhythm - plant)	A0A059APP5.1 PF02797.13;Chal_sti_synt_C;	26	17	51	10	6	19	6.82	4.82	11.15	2.33	1.44	4.96	7.6	2.91	1.46151	up	0.0081874	0.0425457	yes
TRINITY_DN16814_c0_g1	1281	TRINITY_DN16814_c0_g1_i1	unknown [Picea sitchensis]	maf1	Repressor of RNA polymerase III transcription MAF1 homolog OS=Xenopus laevis GN=maf1 PE=2 SV=1	GO:0000994(RNA polymerase III core binding);GO:0005634(nucleus);GO:0005737(cytoplasm);GO:0016480(negative regulation of transcription from RNA polymerase III promoter);GO:0070217(transcription factor TFIIIB complex assembly)	COG5046(Repressor of RNA polymerase III transcription maf1)	-	-	-	-	A9RVH8.1 PF09174.8;Maf1;	73	67	73	24	34	26	3.01	2.99	2.46	0.86	1.29	1.05	2.82	1.07	1.46127	up	5.38321e-05	0.000537847	yes
TRINITY_DN23235_c1_g1	659	TRINITY_DN23235_c1_g1_i1;TRINITY_DN23235_c1_g1_i2;TRINITY_DN23235_c1_g1_i3;TRINITY_DN23235_c1_g1_i4;TRINITY_DN23235_c1_g1_i5	-	-	-	-	-	-	-	-	-	-	74	100.93	108	16	54.84	40.09	17.84	18.59	15	11.97	36.25	26.15	17.14	24.79	1.46005	up	0.00064928	0.00492517	yes
TRINITY_DN28742_c0_g1	537	TRINITY_DN28742_c0_g1_i1;TRINITY_DN28742_c0_g1_i2;TRINITY_DN28742_c0_g1_i3	hypothetical protein VITISV_041810 [Vitis vinifera]	LECRK91	L-type lectin-domain containing receptor kinase IX.1 OS=Arabidopsis thaliana GN=LECRK91 PE=1 SV=1	GO:0004674(protein serine/threonine kinase activity);GO:0005524(ATP binding);GO:0005886(plasma membrane);GO:0006468(protein phosphorylation);GO:0016021(integral component of membrane);GO:0016301(kinase activity);GO:0030246(carbohydrate binding)	-	K01176	alpha-amylase	EC:3.2.1.1	sbi00500(Starch and sucrose metabolism)	K7VPD6.1 PF00069.23;Pkinase;	59	105	120	46	29	36	15.48	27.07	22.9	7.9	5.85	7.8	21.82	7.18	1.4583	up	0.000114693	0.00106735	yes
TRINITY_DN22918_c1_g1	1569	TRINITY_DN22918_c1_g1_i1;TRINITY_DN22918_c1_g1_i2;TRINITY_DN22918_c1_g1_i3;TRINITY_DN22918_c1_g1_i4;TRINITY_DN22918_c1_g1_i5;TRINITY_DN22918_c1_g1_i6;TRINITY_DN22918_c1_g1_i7;TRINITY_DN22918_c1_g1_i8;TRINITY_DN22918_c1_g1_i9	PREDICTED: L-type lectin-domain containing receptor kinase IX.1-like [Beta vulgaris subsp. vulgaris]	LECRK92	L-type lectin-domain containing receptor kinase IX.2 OS=Arabidopsis thaliana GN=LECRK92 PE=1 SV=1	GO:0004674(protein serine/threonine kinase activity);GO:0005524(ATP binding);GO:0005886(plasma membrane);GO:0006468(protein phosphorylation);GO:0016021(integral component of membrane);GO:0016301(kinase activity);GO:0030246(carbohydrate binding)	COG0515(Serine Threonine protein kinase)	K01176	alpha-amylase	EC:3.2.1.1	sita00500(Starch and sucrose metabolism)	A0A067DRJ3.1 PF00069.23;Pkinase;	606	571	844	244.78	268.86	273	32.02	41.35	45.67	21.66	17.79	21.56	39.68	20.34	1.45784	up	3.82869e-13	1.2241e-11	yes
TRINITY_DN29272_c1_g1	380	TRINITY_DN29272_c1_g1_i1;TRINITY_DN29272_c1_g1_i2;TRINITY_DN29272_c1_g1_i3;TRINITY_DN29272_c1_g1_i4;TRINITY_DN29272_c1_g1_i5;TRINITY_DN29272_c1_g1_i6;TRINITY_DN29272_c1_g1_i7	-	-	-	-	-	-	-	-	-	-	41	45	74	15	29	18	20.41	28.73	33.14	5.33	15.29	9.49	27.43	10.04	1.45551	up	0.000461729	0.00365821	yes
TRINITY_DN31738_c6_g3	2428	TRINITY_DN31738_c6_g3_i1;TRINITY_DN31738_c6_g3_i2;TRINITY_DN31738_c6_g3_i3	PREDICTED: uncharacterized protein LOC106752905, partial [Vigna radiata var. radiata]	-	-	GO:0000002(mitochondrial genome maintenance);GO:0005634(nucleus);GO:0005657(replication fork);GO:0005739(mitochondrion);GO:0006260(DNA replication);GO:0010521(telomerase inhibitor activity);GO:0032211(negative regulation of telomere maintenance via telomerase);GO:0032508(DNA duplex unwinding);GO:0043141(ATP-dependent 5'-3' DNA helicase activity);GO:0044806(G-quadruplex DNA unwinding);GO:0051974(n…	COG0507(exodeoxyribonuclease v alpha)	-	-	-	-	W4YZ12.1 PF14214.4;Helitron_like_N;	184.12	278.85	320.57	83.29	117.34	108.25	9.69	14.78	12.41	1.9	2.36	2.53	12.29	2.26	1.45281	up	4.34547e-07	6.26451e-06	yes
TRINITY_DN21340_c0_g1	1595	TRINITY_DN21340_c0_g1_i1;TRINITY_DN21340_c0_g1_i2;TRINITY_DN21340_c0_g1_i3;TRINITY_DN21340_c0_g1_i4	unknown [Picea sitchensis]	MAP1D	Methionine aminopeptidase 1D, chloroplastic/mitochondrial OS=Arabidopsis thaliana GN=MAP1D PE=1 SV=1	GO:0004177(aminopeptidase activity);GO:0005739(mitochondrion);GO:0006508(proteolysis);GO:0008235(metalloexopeptidase activity);GO:0009507(chloroplast);GO:0009737(response to abscisic acid);GO:0031365(N-terminal protein amino acid modification);GO:0046872(metal ion binding)	COG0024(Removes the N-terminal methionine from nascent proteins (By similarity))	-	-	-	-	A0A061DN19.1 PF00557.22;Peptidase_M24;	75	70	91	27	39	27	2.48	2.49	2.47	0.78	1.21	0.88	2.48	0.96	1.45277	up	3.63702e-05	0.000377904	yes
TRINITY_DN23135_c0_g1	842	TRINITY_DN23135_c0_g1_i1;TRINITY_DN23135_c0_g1_i2	PREDICTED: uncharacterized protein LOC103710224 [Phoenix dactylifera]	-	-	-	-	-	-	-	-	-	4361	3461	4364	1739	1401	1679	314.07	269.56	257.72	113.59	96.49	123.47	280.45	111.18	1.45179	up	2.45787e-15	1.00843e-13	yes
TRINITY_DN30224_c0_g1	4827	TRINITY_DN30224_c0_g1_i1;TRINITY_DN30224_c0_g1_i2;TRINITY_DN30224_c0_g1_i3;TRINITY_DN30224_c0_g1_i4;TRINITY_DN30224_c0_g1_i5;TRINITY_DN30224_c0_g1_i6	PREDICTED: receptor protein kinase TMK1-like [Nelumbo nucifera]	TMK1	Receptor protein kinase TMK1 OS=Arabidopsis thaliana GN=TMK1 PE=1 SV=1	GO:0004675(transmembrane receptor protein serine/threonine kinase activity);GO:0005524(ATP binding);GO:0005576(extracellular region);GO:0005886(plasma membrane);GO:0006468(protein phosphorylation);GO:0007165(signal transduction);GO:0016021(integral component of membrane)	ENOG41102Z7(receptor protein kinase)	K13430	serine/threonine-protein kinase PBS1	EC:2.7.11.1	gra04626(Plant-pathogen interaction)	A0A022QQ84.1 PF00069.23;Pkinase;	854	241	2250	518	448	271	7.95	2.43	17.08	4.17	3.83	2.46	9.15	3.49	1.45177	up	0.00205611	0.0134577	yes
TRINITY_DN24404_c0_g1	514	TRINITY_DN24404_c0_g1_i1;TRINITY_DN24404_c0_g1_i2	-	-	-	-	-	-	-	-	-	-	802	598	509	267	307	201	129.94	104.68	68.2	38.46	46.02	32.61	100.94	39.03	1.45155	up	2.05072e-08	3.64853e-07	yes
TRINITY_DN31304_c0_g1	1438	TRINITY_DN31304_c0_g1_i1;TRINITY_DN31304_c0_g1_i2	-	-	-	-	-	-	-	-	-	-	341	1385	493	243	249	420	12.34	54.29	14.7	7.57	8.33	15.14	27.11	10.35	1.44986	up	0.00134334	0.00932477	yes
TRINITY_DN26011_c0_g1	2387	TRINITY_DN26011_c0_g1_i1;TRINITY_DN26011_c0_g1_i2;TRINITY_DN26011_c0_g1_i3;TRINITY_DN26011_c0_g1_i4	unknown [Picea sitchensis]	SPAPJ696.02	SH3 domain-containing protein PJ696.02 OS=Schizosaccharomyces pombe (strain 972 / ATCC 24843) GN=SPAPJ696.02 PE=1 SV=1	GO:0032587(ruffle membrane);GO:0035091(phosphatidylinositol binding);GO:1900027(regulation of ruffle assembly)	COG2930(SH3 domain containing, Ysc84-like 1 (S. cerevisiae))	-	-	-	-	W1NZ80.1 PF04366.10;Ysc84;	2227	1957	2113	938	856	728	50.51	49.58	40.98	19.39	21.32	17.36	47.02	19.36	1.44921	up	2.54134e-15	1.03676e-13	yes
TRINITY_DN29709_c0_g1	1566	TRINITY_DN29709_c0_g1_i1;TRINITY_DN29709_c0_g1_i2;TRINITY_DN29709_c0_g1_i3	PREDICTED: putative methyltransferase At1g22800 isoform X1 [Eucalyptus grandis]	At1g22800	Putative methyltransferase At1g22800 OS=Arabidopsis thaliana GN=At1g22800 PE=2 SV=2	GO:0005739(mitochondrion);GO:0008168(methyltransferase activity);GO:0032259(methylation)	COG0500(Methyltransferase)	-	-	-	-	A0A059BXN6.1 PF08241.10;Methyltransf_11;	393	417	580	157	238	153	13.9	15.32	16.64	4.72	7.85	5.56	15.29	6.04	1.44894	up	8.70826e-10	1.82282e-08	yes
TRINITY_DN24437_c0_g1	1265	TRINITY_DN24437_c0_g1_i1;TRINITY_DN24437_c0_g1_i2;TRINITY_DN24437_c0_g1_i3;TRINITY_DN24437_c0_g1_i4;TRINITY_DN24437_c0_g1_i5;TRINITY_DN24437_c0_g1_i6	PREDICTED: DNA replication complex GINS protein PSF1 isoform X1 [Phoenix dactylifera]	gins1	Probable DNA replication complex GINS protein PSF1 OS=Dictyostelium discoideum GN=gins1 PE=3 SV=1	GO:0000811(GINS complex);GO:0043138(3'-5' DNA helicase activity);GO:1902983(DNA strand elongation involved in mitotic DNA replication)	COG5230(DNA replication complex GINS protein)	-	-	-	-	A0A0K9PWG0.1 PF05916.9;Sld5;	84	55	88	34	39	17	5.14	4.69	4.32	2.45	3.19	1.19	4.72	2.28	1.44813	up	0.00018744	0.00164637	yes
TRINITY_DN490_c0_g1	509	TRINITY_DN490_c0_g1_i1	-	-	-	-	-	-	-	-	-	-	113	123	95	46	47	41	18.53	21.82	12.88	6.63	7.07	6.64	17.74	6.78	1.44442	up	2.11403e-05	0.00022903	yes
TRINITY_DN30920_c1_g1	680	TRINITY_DN30920_c1_g1_i1;TRINITY_DN30920_c1_g1_i2;TRINITY_DN30920_c1_g1_i3	-	-	-	-	-	-	-	-	-	-	78	82	103	30	39	35	9.81	11.06	10.55	3.26	4.41	4.26	10.47	3.98	1.44398	up	2.10976e-05	0.000228683	yes
TRINITY_DN28090_c1_g1	1912	TRINITY_DN28090_c1_g1_i1;TRINITY_DN28090_c1_g1_i2;TRINITY_DN28090_c1_g1_i3	PREDICTED: LOW QUALITY PROTEIN: MLO protein homolog 1 [Amborella trichopoda]	MLO2	MLO-like protein 2 OS=Arabidopsis thaliana GN=MLO2 PE=1 SV=1	GO:0005886(plasma membrane);GO:0006952(defense response)	ENOG410ZUVB(May be involved in modulation of pathogen defense and leaf cell death (By similarity))	-	-	-	-	M5WHC3.1 PF03094.13;Mlo;	340	312	269	139	107	126	9.06	10.41	5.86	3.22	3.84	4.55	8.44	3.87	1.44368	up	8.51361e-08	1.38041e-06	yes
TRINITY_DN31296_c0_g1	845	TRINITY_DN31296_c0_g1_i1;TRINITY_DN31296_c0_g1_i2;TRINITY_DN31296_c0_g1_i3;TRINITY_DN31296_c0_g1_i4	SDD1 protein, partial [Picea meyeri]	SBT1.8	Subtilisin-like protease SBT1.8 OS=Arabidopsis thaliana GN=SBT1.8 PE=1 SV=1	GO:0004252(serine-type endopeptidase activity);GO:0005618(cell wall)	COG1404(peptidase (S8 and S53, subtilisin, kexin, sedolisin)	K18443	golgi-specific brefeldin A-resistance guanine nucleotide exchange factor 1	-	rcu04144(Endocytosis)	D8SUG2.1 PF00082.20;Peptidase_S8;	328	124	426	149	104.42	87	24.69	10.17	26.24	10.06	7.5	6.75	20.37	8.1	1.44347	up	5.22846e-05	0.000524328	yes
TRINITY_DN27615_c0_g1	2264	TRINITY_DN27615_c0_g1_i1;TRINITY_DN27615_c0_g1_i2;TRINITY_DN27615_c0_g1_i3;TRINITY_DN27615_c0_g1_i4;TRINITY_DN27615_c0_g1_i5;TRINITY_DN27615_c0_g1_i6	unknown [Picea sitchensis]	GT4	Putative UDP-rhamnose:rhamnosyltransferase 1 OS=Fragaria ananassa GN=GT4 PE=2 SV=1	GO:0009813(flavonoid biosynthetic process);GO:0043231(intracellular membrane-bounded organelle);GO:0052696(flavonoid glucuronidation);GO:0080043(quercetin 3-O-glucosyltransferase activity);GO:0080044(quercetin 7-O-glucosyltransferase activity)	COG1819(Transferase)	K12937	cyanidin-3-O-glucoside 2''-O-glucuronosyltransferase	EC:2.4.1.254	sly00942(Anthocyanin biosynthesis)	M1BBX4.1 PF00201.16;UDPGT;	212	171	212	69	90	78	17.61	17.6	16	1.58	2.16	2.57	17.07	2.1	1.44309	up	2.35301e-07	3.53869e-06	yes
TRINITY_DN17868_c0_g1	1139	TRINITY_DN17868_c0_g1_i1	unknown [Picea sitchensis]	ANN1	Annexin D1 OS=Arabidopsis thaliana GN=ANN1 PE=1 SV=1	GO:0004601(peroxidase activity);GO:0005507(copper ion binding);GO:0005509(calcium ion binding);GO:0005524(ATP binding);GO:0005544(calcium-dependent phospholipid binding);GO:0005618(cell wall);GO:0005634(nucleus);GO:0005739(mitochondrion);GO:0005773(vacuole);GO:0005774(vacuolar membrane);GO:0005829(cytosol);GO:0005886(plasma membrane);GO:0006970(response to osmotic stress);GO:0006979(response to o…	ENOG410XPUN(annexin A7)	-	-	-	-	A0A067KYU4.1 PF00191.18;Annexin;	277	239	406	119	120	122	13.26	12.38	15.9	4.94	5.27	5.71	13.85	5.31	1.44275	up	4.80768e-09	9.11728e-08	yes
TRINITY_DN22794_c0_g1	614	TRINITY_DN22794_c0_g1_i1;TRINITY_DN22794_c0_g1_i2	unknown [Picea sitchensis]	At2g45070	Protein transport protein Sec61 subunit beta OS=Arabidopsis thaliana GN=At2g45070 PE=1 SV=1	GO:0005886(plasma membrane);GO:0006952(defense response)	ENOG4111UAR(protein transport protein SEC61 subunit)	K09481	protein transport protein SEC61 subunit beta	-	nnu03060(Protein export);nnu04141(Protein processing in endoplasmic reticulum);nnu04145(Phagosome)	G7I7H5.1 PF03911.14;Sec61_beta;	586	375	686	251	197	200	68.68	47.54	66.19	25.7	21.15	23.04	60.8	23.3	1.44233	up	3.85231e-10	8.45744e-09	yes
TRINITY_DN30995_c0_g3	847	TRINITY_DN30995_c0_g3_i1;TRINITY_DN30995_c0_g3_i2;TRINITY_DN30995_c0_g3_i3;TRINITY_DN30995_c0_g3_i4;TRINITY_DN30995_c0_g3_i5;TRINITY_DN30995_c0_g3_i6;TRINITY_DN30995_c0_g3_i7;TRINITY_DN30995_c0_g3_i8	Hypothetical protein with similarity to PGPD14 [Oryza sativa Japonica Group]	SEC13	Protein transport protein SEC13 OS=Ustilago maydis (strain 521 / FGSC 9021) GN=SEC13 PE=3 SV=1	GO:0005634(nucleus);GO:0008270(zinc ion binding)	ENOG410XXHF(ring finger and CHY zinc finger)	K10144	RING finger and CHY zinc finger domain-containing protein 1	EC:2.3.2.27	egu04120(Ubiquitin mediated proteolysis)	A0A0D3FDS0.1 PF05495.10;zf-CHY;	548	543	574.84	206	231	231	68.94	69.1	57.42	27.47	32.84	28.71	65.15	29.67	1.43905	up	8.12815e-12	2.16293e-10	yes
TRINITY_DN27298_c5_g3	301	TRINITY_DN27298_c5_g3_i1	hypothetical protein MIMGU_mgv1a026743mg, partial [Erythranthe guttata]	-	-	-	-	-	-	-	-	-	12	20	35	12	8	6	7.55	13.51	18.55	6.75	4.61	3.73	13.2	5.03	1.43851	up	0.00877235	0.0450615	yes
TRINITY_DN27696_c1_g3	1127	TRINITY_DN27696_c1_g3_i1;TRINITY_DN27696_c1_g3_i2;TRINITY_DN27696_c1_g3_i3;TRINITY_DN27696_c1_g3_i4	peroxidase [Picea abies]	GSVIVT00023967001	Peroxidase 4 OS=Vitis vinifera GN=GSVIVT00023967001 PE=1 SV=1	GO:0004601(peroxidase activity);GO:0005515(protein binding);GO:0005576(extracellular region);GO:0005618(cell wall);GO:0005794(Golgi apparatus);GO:0005829(cytosol);GO:0006979(response to oxidative stress);GO:0009809(lignin biosynthetic process);GO:0010089(xylem development);GO:0020037(heme binding);GO:0042744(hydrogen peroxide catabolic process);GO:0046872(metal ion binding);GO:0048046(apoplast);G…	ENOG410YAKJ(peroxidase)	K00430	peroxidase	EC:1.11.1.7	nnu00940(Phenylpropanoid biosynthesis)	I1M7N1.1 PF00141.21;peroxidase;	430	272	284	151	111	137	39.29	24	17.76	30.23	20.73	25.79	27.02	25.58	1.43658	up	5.66302e-07	7.99032e-06	yes
TRINITY_DN31635_c0_g4	1018	TRINITY_DN31635_c0_g4_i1;TRINITY_DN31635_c0_g4_i2;TRINITY_DN31635_c0_g4_i3	-	-	-	-	-	-	-	-	-	-	45	72	74	20	26	30	2.77	4.39	3.72	1	1.37	1.76	3.63	1.38	1.43481	up	0.000306089	0.00254261	yes
TRINITY_DN23889_c0_g1	586	TRINITY_DN23889_c0_g1_i1;TRINITY_DN23889_c0_g1_i2;TRINITY_DN23889_c0_g1_i3;TRINITY_DN23889_c0_g1_i4;TRINITY_DN23889_c0_g1_i5	-	-	-	-	-	-	-	-	-	-	159	200	191	60	84	78	47.02	68.11	49.19	8.91	16.34	14.36	54.77	13.2	1.43026	up	1.70337e-06	2.24559e-05	yes
TRINITY_DN31312_c0_g1	540	TRINITY_DN31312_c0_g1_i1;TRINITY_DN31312_c0_g1_i2;TRINITY_DN31312_c0_g1_i3;TRINITY_DN31312_c0_g1_i4;TRINITY_DN31312_c0_g1_i5	-	-	-	-	-	-	-	-	-	-	18	24	30.92	7	14	8	2.77	6.95	7.29	2.15	7.97	1.16	5.67	3.76	1.42701	up	0.00494411	0.0281082	yes
TRINITY_DN17402_c0_g1	642	TRINITY_DN17402_c0_g1_i1	unknown [Picea sitchensis]	At5g15350	Lamin-like protein OS=Arabidopsis thaliana GN=At5g15350 PE=1 SV=1	GO:0046658(anchored component of plasma membrane)	ENOG410YM9R(Plastocyanin-like domain)	-	-	-	-	U5GSG6.1 PF02298.15;Cu_bind_like;	120	33	279	74	57	33	13.02	3.87	24.9	7.01	5.67	3.52	13.93	5.4	1.42488	up	0.00724864	0.0385968	yes
TRINITY_DN31323_c1_g1	664	TRINITY_DN31323_c1_g1_i1;TRINITY_DN31323_c1_g1_i2;TRINITY_DN31323_c1_g1_i3;TRINITY_DN31323_c1_g1_i4;TRINITY_DN31323_c1_g1_i5	pollen allergen CPA63 [Cryptomeria japonica]	-	-	-	-	-	-	-	-	-	304.85	135.29	362.29	134.5	98.69	84.75	49.51	26.65	40.66	67.29	49.03	45.27	38.94	53.86	1.42026	up	1.28297e-05	0.000145648	yes
TRINITY_DN25294_c0_g1	1866	TRINITY_DN25294_c0_g1_i1;TRINITY_DN25294_c0_g1_i2;TRINITY_DN25294_c0_g1_i3	hypothetical protein AXG93_2584s1190 [Marchantia polymorpha subsp. polymorpha]	-	-	GO:0001056(RNA polymerase III activity);GO:0005666(DNA-directed RNA polymerase III complex)	ENOG410Y1X8(Polymerase (RNA) III (DNA directed) polypeptide E)	K14721	DNA-directed RNA polymerase III subunit RPC5	-	ppp00230(Purine metabolism);ppp00240(Pyrimidine metabolism);ppp03020(RNA polymerase)	A9RV70.1 PF04801.11;Sin_N;	92	113	88	23	52	45	2.79	3.54	1.93	0.69	1.28	1.2	2.75	1.06	1.41953	up	0.000292619	0.00244484	yes
TRINITY_DN31565_c1_g2	625	TRINITY_DN31565_c1_g2_i1	PR5-like receptor kinase, putative [Theobroma cacao]	LRK10	Rust resistance kinase Lr10 OS=Triticum aestivum GN=LRK10 PE=2 SV=1	GO:0005886(plasma membrane)	COG0515(Serine Threonine protein kinase)	K01183	chitinase	EC:3.2.1.14	bdi00520(Amino sugar and nucleotide sugar metabolism)	A0A061EGL9.1 PF00069.23;Pkinase;	34	38	29	8	13.2	20	3.86	4.66	2.71	0.79	1.37	2.23	3.74	1.46	1.4185	up	0.00421075	0.0245752	yes
TRINITY_DN31469_c1_g3	723	TRINITY_DN31469_c1_g3_i1;TRINITY_DN31469_c1_g3_i2;TRINITY_DN31469_c1_g3_i3;TRINITY_DN31469_c1_g3_i4;TRINITY_DN31469_c1_g3_i5;TRINITY_DN31469_c1_g3_i6;TRINITY_DN31469_c1_g3_i7;TRINITY_DN31469_c1_g3_i8	-	-	-	-	-	-	-	-	-	-	36	49	54	20	17	19	9.93	17.31	11.53	7.74	5.48	7.63	12.92	6.95	1.41759	up	0.000554425	0.00429471	yes
[truncated: 2,116 more rows]
