# Supplementary material for: Role of female-predominant MYB39-bHLH13 complex in sexually dimorphic accumulation of taxol in Taxus media
Source: Hortic Res. 2022 Mar 14;9:uhac062. doi: 10.1093/hr/uhac062 (PMC9233167; doi:10.1093/hr/uhac062)
Supplement: Web_Material_uhac062 [file web_material_uhac062.zip › Table S3 new.xlsx]

## Sheet: Sheet1
Table S3 Sequences of taxol biosynthesis-related genes.
>TRINITY_DN20262_c0_g1（GGPPS1）
ATGGCAAGTACAACAACAACAGGGTTTTCCGCTCTCTGCAAAATACGGGCGGGCGCATTC
GCGTGTCTTCCTCGCCGGGCGGCGTGCACAAAAGCATCGGAGGGGAAGAGTTATGAGTTG
GATCTGAGAGAATACAGCAGAGCAGTCATCGAAAGCGTGAACGTGGAACTGGAGAGATTA
ACCCGTGAACGTGGAACTGAAGCAATGCGATACGCTCTGCTGGGAGGCGGCAAAAGATCG
TGCCCCGTCATGTGCATCGCCGCGTGCGAGGCGGTGGGAGGGTGCAGCGACCGGGCGCTG
CCGGTGGCGTGCGCGCTGGAAATGATCCACACCGCCTCGCTCATTGTCGACGACCTGCCC
TGCATGGACGACGACCCGCTGCGCCGGGGGCGCCCCTCCACCCACGTCATCTTCGGCGAA
CACGTGGCCATACACGCAAGCGACGCGCTCTTCGGCCTGGCCTTCGGTCACATCGTCGAG
CCGCGCAGTGGAGGGGTCCACGCGGATAGAATTTTGAAGGTCGTTTACGAATTCGCCAAG
GCCATGGGGTCCACGGGGATGGTGGCGGGTCAGTACTTGGACTTGGTGAGCGCAGGGAAT
TCTTGCGTGGAGCCGTCCTTGCTGGAGTACATTCACAGGCACAAGTCGGCGCTGATGGCG
GAGATATCATTGGTCGGTGGAGGGGTCGTCGGAGGGGGGTCTGACGATGACGTGGAGAGG
CTTAGGGAATTCGGGAGAGCAGTGGGACTCGCTTACCAGATCGTGGATGACATGTTGGAC
GAGAGCGGCAGCACGGAAGAGCTCGGTAAAACTGCCGGGAAAGACAAAAGGGCCGACAAA
GCCACGTACCCCAAGTTTTATGGTATGGAAAAATGTAAAGAGATCGTGTTGGAGCTTACG
TGGAAGGCACGAGAATGTTTGTCCCACTTTGACCAGAGAAAAGCCGCACCCCTTCTTAAT
TTTGCA
>TRINITY_DN26572_c0_g1（GGPPS1）
ATGGCTTACACGGCAATGGCAGCAGGGACCCAGAGCTTGCAACTCCGCACTGTTGCTTCC
TATCAAGAATGCAATAGTATGAGGAGTTGTTTTAAATTGACACCTTTTAAAAGTTTTCAT
GGAGTGAATTTCAATGTTCCCTCACTGGGTGCTGCTAATTGTGAGATTATGGGTCACCTG
AAACTTGGGTCATTGCCATATAAACAATGTTCGGTGTCATCTAGATCCACAAAAACAATG
GCCCAGTTGGTTGATTTGGCTGAAACAGAGAAGGCGGAGGGAAAGGATATTGAATTTGAT
TTCAACGAGTATATGAAGTCCAAGGCTGTGGCAGTGGATGCGGCACTGGATAAGGCAATC
CCACTTGAATATCCTGAAAAAATACATGAATCAATGAGGTATTCACTTCTAGCAGGAGGT
AAGCGCGTCAGGCCTGCTCTGTGCATTGCAGCATGTGAGCTTGTAGGAGGGAGTCAGGAC
CTTGCCATGCCAACTGCCTGTGCAATGGAGATGATTCATACCATGTCTCTGATTCATGAT
GACTTGCCCTGCATGGATAATGATGATTTCAGAAGAGGGAAGCCCACAAATCACAAGGTC
TTTGGAGAGGACACTGCTGTTCTTGCAGGGGATGCCCTGCTTTCATTTGCATTTGAGCAT
ATTGCTGTGGCTACAAGCAAGACTGTGCCTAGTGATAGGACTTTAAGGGTGATATCTGAA
TTGGGTAAGACAATAGGCTCTCAAGGGCTTGTAGGGGGACAGGTGGTTGATATTACATCC
GAGGGGGATGCTAATGTGGACCTGAAAACCCTGGAATGGATTCATATACACAAGACTGCT
GTGCTCTTGGAATGTTCAGTTGTGAGTGGAGGGATCCTTGGTGGTGCTACAGAGGACGAG
ATTGCGAGAATTCGGCGGTACGCCCGGTGTGTGGGGCTTCTGTTTCAGGTTGTGGATGAC
ATACTTGATGTCACTAAATCTTCTGAAGAATTGGGAAAGACTGCAGGAAAGGATTTGCTT
ACTGATAAGGCTACTTATCCCAAGTTGATGGGCCTGGAGAAAGCAAAAGAATTTGCCGCT
GAATTGGCGACGAGAGCCAAGGAAGAGCTGTCATCCTTTGATCAGATAAAGGCTGCACCT
TTGTTGGGTCTTGCAGATTACATTGCATTCAGGCAAAACTGA
>TRINITY_DN27865_c0_g2 （GGPPS1）
ATGAGGACTGCATTTTTGAAAGTGGGTATGCATGATAAAGTTGTTTTCCCTTCCAACCAT
ACCAATCCTATGTCTCCAAGCAGCGGCAGCAGCACCAGAAGTTCCATAGCACATATCAGC
AATCCGGACGAGAAAAACACAGGTTCTCCCTGTAATTCATCGTCTCTTACTGCATCTTGG
TTGATTAGGAAAAAGCTCAATTGCATTATAACAGCAAAATCGCAGCTTGTGAATGAAATT
GAGAAAAATGATGAAGATAAGGTTATTGCATTTGACTTCAAAAAATATATGGTCACCAAG
GCCGGTGCCATTAATGAGACCCTAGACAAGTGTGTAAGCCTTAGATATCCAGAAAAATTA
CACGAAGCAATGAGGTATTCTCTTCTGGCTGGGGGGAAACGTGTTAGACCCATTTTGTGC
CTTGCTGCTTGTGATCTTGTTGGTGGATCTGAGGAATCGGCCATACCATCAGCCTGTGCA
GTTGAGATTATTCATACCATGTCCCTCATTCATGATGACTTGCCCTGCATGGACAATGAT
GACATGAGAAGAGGGAAACCCACAAACCATAAGGTGTTCGGTGAGGATGTTGCTGTGCTG
GCAGGTGACGCACTGCTGGCATTTGCATTTGAGCATATCGCCTCTGCCACCAAAGGAGTT
GAGGCAGGCAGGGTGTTGAGGGTTATTTCCGAGTTGGGCAAGGCAATTGGTTCAGAAGGG
CTAGTTGCAGGGCAGGTTGTGGATATTACTAGTGGGGGCATTTCTGATGTGGGTCTCAAT
CTGCTTGAGTATATTCATGTACATAAAACTGCTGCTCTATTGGAGGGATCTGTAGTGATT
GGTGCAATTCTTGGGGGTGGATCTGAGGAAGAGATTGGGAGACTAAGGACGTTTGCAAGA
TGTATAGGTCTGCTTTTCCAGGTTGTCGACGACATTCTTGATGTTACTAAATCATCTCAA
GAGCTTGGGAAGACTGCTGGAAAGGATCTTGTGGCTGATAAGGTCACGTATCCTAAATTA
TTGGGGCTTGAAAAATCGAGAGAATTCGCTGAAGAGCTGAACAGGCAAGCCAAAGACCAG
CTTTCTGTTTTTGATATGAACAAAGCAACACCTTTGATTTGTTTAGCTGATTACATTGCC
CACAGGCACAATTAG
>TRINITY_DN24843_c0_g1（TS）
ATGGCTCAGCTCTCATTTAATGCAGCGCTGAAGATGAATGCATTGGGGAACAAGGCAATC
CACGATCCAACGAATTGCAGAGCCAAATCTGAGGGGCAAATGATGTGGGTTTGCTCCAAA
TCAGGGCGAACCAGAGTAAAAATGTCGAGAGGAAGTGGTGGTCCTGGTCCTGTCGTAATG
ATGAGCAGTAGCACTGGCACTAGCAAGGTGGTTTCCGAGACTTCCAGTACCATTGTGGAT
GATATCCCTCGACTCTCCGCCAATTATCATGGCGATCTGTGGCACCACAATGTTATACAA
ACTCTGGAGACACCATTTCGTGAGAGTTCTACTTTCCAAGAACGGGCAGACGAGCTGGTT
GTGAAAATTAAAGATATGTTCAATGCGCTCGGAGACGGAGATATCAGTCCGTCTGCATAC
GACACTGCGTGGGTGGCGAGGGTGGCGACCGTTTCCTCTGATGGATCTGAGAAGCCACGG
TTTCCTCAGGCCCTCAACTGGGTTTTAAACAACCAGCTCCAAGATGGATCATGGGGTATC
GAATCGCACTTTAGTTTATGCGATCGATTGCTTAACACGGTCAATTCTGTTATCGCCCTC
TCGGTTTGGAAAACAGGGCACAGCCAAGTAGAACAAGGTACTGAGTTTATTGCAGAGAAT
CTAAGATTACTCAATGAGGAAGATGAGTTGTCCCCGGATTTCGAAATAATCTTTCCTGCT
CTGCTGCAAAAGGCAAAAGCGTTGGGGATCAATCTTCCTTACGATCTTCCATTTATCAAA
TCTTTGTCGACAACACGGGAAGCCAGGCTTACAGATGTTTCTGCGGTAGCAGACAATATT
CCAGCCAACATGTTGAATGCGTTGGAGGGTCTGGAGGAAGTTATTGATTGGAACAAGATT
ATGAGGTTTCAAAGTAAAGATGGATCTTTCCTGAGCTCCCCTGCCTCCACTGCCTGTGTA
CTGATGAATACAGGGGACGAAAAATGTTTCACTCTTCTCAACAATCTGCTGGACAAATTC
GGCGGCTGCGTGCCCTGTATGTATTCCATCGATCTGCTGGAACGCCTTTCGCTGGTTGAT
AACATTGAGCATCTCGGAATCGGTCGCCATTTCAAACAAGAAATCAAAGTAGCTCTTGAT
TATGTCTACAGACATTGGAGTGAAAGGGGCATCGGTTGGGGCAGAGACAGCCTTGTTCCA
GATCTCAACACAACAGCCCTCGGCCTGCGAACTCTTCGCACGCACGGATACGATGTTTCT
TCAGATGTTTTGAATAATTTCAAAGATGAAAACGGGCGGTTCTTCTCCTCTGCGGGCCAA
ACCCATGTCGAATTGAGAAGCGTGGTGAATCTTTTCAGAGCTTCCGACCTTGCATTTCCT
GACGAAGGAGCTATGGACGATGCTAGAAAATTTGCAGAACCATATCTTAGAGACGCACTT
GCAACGAAAATCTCAACCAATACAAAACTATACAAAGAGATTGAGTACGTGGTGGAGTAC
CCTTGGCACATGAGTATCCCACGCCTAGAAGCCAGAAGTTATATTGATTCGTATGACGAC
GATTATGTATGGCAGAGGAAGACTTTATACAGAATGCCATCTTTGAGTAATTCAAAATGT
TTAGAATTGGCAAAATTGGACTTCAATATCGTACAATCTTTGCATCAAGAGGAGTTGAAG
CTTCTAACAAGATGGTGGAAGGAATCTGGCATGGCAGATATAAATTTCACTCGACACCGA
GTGGCGGAGGTTTATTTTTCATCAGCTACATTTGAACCCGAATATTCTGCCACTAGAATT
GCTTTCACAAAAATTGGTTGTTTACAAGTCCTTTTTGATGATATGGCTGACATCTTTGCA
ACACTAGATGAATTGAAAAGTTTCACTGAGGGAGTAAAGAGATGGGATACATCTTTGCTA
CATGAGATTCCAGAGTGTATGCAAACTTGCTTTAAAGTTTGGTTCAAATTAATGGAAGAA
GTAAATAATGATGTGGTTAAGGTACAAGGACGTGACATGCTCGCTCACATAAGAAAACCC
TGGGAGTTGTACTTCAATTGTTATGTACAAGAAAGGGAGTGGCTTGAAGCTGGGTATATA
CCAACTTTTGAAGAGTACTTAAAGACTTATGCTATATCAGTAGGCCTTGGACCGTGTACC
CTACAACCAATACTACTGATGGGTGAGCTTGTGAAAGATGATGTTGTTGAGAAAGTGCAC
TATCCCTCAAATATGTTTGAGCTTGTATCCTTGAGCTGGCGACTAACAAACGACACCAAA
ACATATCAGGCTGAAAAGGCTCGAGGACAACAAGCCTCAGGCATAGCATGCTATATGAAG
GATAATCCAGGAGCAACTGAGGAAGATGCCATCAAGCACATATGTCGTGTTGTTGACCGG
>TRINITY_DN23144_c1_g2 （T5OH）
AAAAAGGAGGGAGAAGAAATCAGCTGGAACGATCTGAAAGCTATGAAATATACATGGCAA
GTTGTGCAGGAAACTATGAGGATGCTGCCTCCAGTTTTTGGATCGTATCGCAAGGCTATC
ACCGATATCCATTATGATGGGTATACAATTCCAAAAGGATGGAATATATTCTGGTCACCT
TATACTACACACGGGAAAGAAGAATACTTCAATGAAGCGGACAAGTTCATGCCTTCGAGA
TTCGAGGAAGGCAAATATGTTGCTCCTTACACATTCTTGCCATTCGGAGCAGGTGTGCGC
GTATGTCCAGGATGGGAATTTGCAAAGACCGAGATATTACTGTTCGTCCATCATTTTATT
ACAACTTTCAGCAGCTACATCCCAATTGACCCCAAAGAGAAAATTTCAGGGGATCCATTT
CCTCCTCTGCCTACCAATGGATTTTCCATGAAACTTTTTACCAGATCTTAA
>TRINITY_DN23144_c1_g5 （T5OH）
GTAATTGCTGTAGTTCCTTTGGTAAAAGAGCTGGTCTTCAACGTTTCCTCCAACTTGTTT
TTCGGCATGAATGATAGCGAGGAACTGCATCGATTGCATCAAATTTTCGAAACTATCGTA
GATGGACATGTTTCCATGCCGATAGACCTTCCCGGATTCACCTTTCATAAAGCACTTCAG
GGAAGGGCGAAGCTCAAGAAAGTTTACTCTTCTTTAATAGAAAGGAGAAGAAGCGATCTG
AGCTCCGGATTGGCATCTGCTAATCAGGATCTCATCTCTGTTTTACTCACCTACAAAGAT
GATAGGGGGTATACAATGACCCACAACGAGCTCCTCGACAATTTTCTTTCCCTTATTGAA
TCCTCCTATGATTCCATCAATTCACCAATGGCCTGCCTTTTTAAGCTTTTGTATGCCAAT
CCAGAATGCTATGAAAAAGTAGTTCAAGAGCAATTGGGGATACTTTCTGGTAAGAAGGAA
GGAGAGGAAATCTCATGGAAGGATCTGAGATCCATGAAATACACATGGCAAGCAATTCAG
GAAACGCTACGAATTTATACTCAAGTTGCTGGAATATTTCGCAAAGCCATGACTGACATT
CATTATGATGGTCACACCATTCCCAAAGGGTGGCAACTTCTTTGGGCAACCCAAACTACA
CATCTGAACGACAAATATTTCAGTGAGCCTGAAAAATTCATGCCTTCCAGATTCGATGAA
GAAGGAAACAATGTGATTCCTTACTCATTCGTACCATTTGGAGGAGGGCGGCGGATGTGT
CCAGGTTGGGAATTCGGAAAGATGGAGATCTTACTCTTTGTCCATCACTTTGTTAAAACG
TTCAGTGGCTTTACCCCAATTGATCCGAACGAAAAAATTACTGGGAATCCTTTTCCTCAT
CTCCCT
>TRINITY_DN26263_c2_g1（T5OH）
TCTGTTTTCTGCTCCTGCTTTTCTTCTTCCAAAATGGACGCCCTGTATAAGAGCACAGTT
GCAAAATTTAATGAGGTCACACAGCTGGACTGTTCCACTGAATCTTTTTCCATTGCTCTC
TCATCTATTGCTGGTATTCTTCTGCTTCTCCTGCTCTTCCGTTCTAAACGCCACTCCTCC
CTTAAACTTCCTCCTGGGAAATTAGGCATCCCTTTCATTGGCGAGTCGTTTATCTTCCTG
AGGGCTCTTCGATCGAACTCGCTGGAGCAATTTTTTGACGAGAGAGTGAAGAAATTCGGT
CTCGTGTTCAAGACCTCCTTAATTGGGCATCCCACAGTAGTACTCTGCGGCCCTGCGGGA
AACCGGCTTATTCTGTCCAACGAGGAGAAGCTGGTGCAGATGTCGTGGCCCGCTCAATTT
ATGAAGCTCATGGGGGAGAATTCCGTTGCCACCAGGAGGGGTGAAGACCATATAGTTATG
CGCTCTGCTCTTGCAGGTTTTTTCGGCCCTGGTGCGCTGCAGAGTTACATTGGTAAAATG
AATACAGAGATCCAGAGTCATATCAACGAAAAATGGAAGGGAAAAGATGAGGTGAATGTA
CTTCCTTTGGTAAGAGAGCTCGTCTTCAACATTTCGGCCATCTTGTTTTTCAACATATAT
GATAAGCAGGAACAGGATCGTCTGCATAAGCTTTTGGAAACTATTCTGGTCGGAAGTTTT
GCTCTTCCGATTGACTTGCCCGGATTTGGTTTCCATAGAGCACTCCAGGGACGGGCCAAG
CTCAACAAAATTATGCTGTCTTTAATTAAAAAGAGAAAAGAAGATCTGCAGTCTGGATCG
GCAACAGCCACGCAGGATCTGCTCTCTGTTTTGCTCACTTTCAGAGATGACAAAGGGACT
CCACTCACCAATGACGAGATACTCGACAACTTTTCTTCTCTGCTCCATGCCTCCTATGAC
ACCACCACTTCGCCAATGGCTTTGATTTTCAAGCTCTTGTCTTCCAATCCAGAATGCTAT
CAAAAAGTAGTTCAAGAGCAATTGGAGATACTTTCCAACAAAGAGGAGGGCGAAGAAATC
ACATGGAAGGATCTGAAAGCCATGAAATACACATGGCAAGTAGCTCAGGAAACGCTGCGG
ATGTTTCCTCCAGTTTTCGGAACATTTCGCAAGGCCATCACTGACATTCAGTATGATGGT
TACACAATTCCAAAAGGGTGGAAGCTGTTGTGGACAACTTACAGTACACATCCCAAGGAC
TTGTATTTCAATGAACCAGAGAAATTCATGCCTTCAAGATTCGATCAGGAAGGAAAGCAT
GTAGCTCCTTACACATTTTTGCCCTTCGGTGGAGGCCAACGGTCATGTGTGGGATGGGAA
TTTTCAAAGATGGAGATATTACTATTCGTTCATCATTTTGTCAAAACTTTTAGCAGCTAC
ACCCCAGTTGATCCCGACGAAAAAATATCAGGGGATCCACTCCCTCCTCTTCCTTCCAAG
GGATTTTCCATTAAACTGTTTCCGAGACCATAG
>TRINITY_DN30131_c1_g1 （T5OH）
ATGGATGCCTTCCATTTGAACAGCAGTAGTACAGTCGCAAAACTCCAACAAGTCATGGAG
TACCAATATTCCCCTGCTACTCTTTTCATTACACTGCTAGCAGCCATAGTTGTTACAGTC
ATTTTCCTCGTCCGTCGCCCAAAGTTGTATCAATCCTCCCACAAACTTCCCCCTGGGAAT
TTAGGACTCCCTTTAATTGGGGAGACATTCCAATTCCTGGCGGCACTTCGTTCGGACAAA
CCCCGGCGATTTTTTGAGGAGAGGGTTTCAAAGTTCGGTGATATCTTGATGACTTCACTC
ACAGGCCATCCAACCATAGTAGTCTGCGGCGCCAAGGGAAACCGCTTACTTCTATCCAAC
GAGAATAAGCTGGTGGTCGTATCGTGGCCCAAATCTTTCCTGAAACTCATGGGGCAGGAC
TCTATTTTAGCCAAAACGGGAGAAGACCATAGGATCCTCCGCGCCGCTCTAGACTCTCTG
GTAGCCCCTGCAGCAATACAGGGCTACATATCTAAAATAAGTTCAGAGATAGAAGAGCAT
ATAAATGAAAAGTGGAAGGGAAAAGATGAAGTGACTGTGCTTCCCTTGGTGAGAGAAGTT
GTGTTCTCGCTTGCAACCACCCTGTTTTTCGATATTAAAGAGGAGCACGAAAAGAGAGAA
CTTTACGAGCTTTTGGAAACCATTATGGTGGGAAGTTTGTCGATTCCACTGAATCTCCCG
GGGACTCAATTCAACAGAGCGGTAAAGGCACGGGCGAAGCTGGATAAAATACTTGTTTCG
TTAGTAGAGAAGAAAAGAAGCGATTTGAAGACAAGGGAAGGGGCGTCTGAAAAGAAGGAT
TTCATCACGGCATTGCTGAGGTTGAGAGACGAAAGAGGGAAGGGTCTTACGGAGAAGGAG
ATTGTGGATAACCTTGCTGGATTAATTCATGCATCATATGACACCACCATTTCGCCACTG
GTTCTCATGTTCAAGCTCTTGTCCTCCAATCCACAATGCTACGAAAAGATGGCTCAAGAG
CAAATGGAGATATTTTCTAATAAAAAGGAAGGAGATGACATGACTTTGCAAGATGTGAGA
AATATGAAATATACATGGCAAGTTGTCCAGGAAACCCTACGAATGTTTCCTCCATCATTT
GGGACATTTCGCAAGGCCGTCACTGACATTGATTATGATGGTTATACTATTCCAAAAGGA
TGTAAACTTTTATGGGCAGCTTATACCACACATCATAGAGAAGATTGTTTCAATGAGCCG
GAAAAATTCAATCCTTTGAGATTTAATAAACCGGTAGCTGCTTACACATTTGTACCATTC
GGGGGAGGTGTGCGTAAATGCCCAGGATGGGAATTTTCGAAGACTGAGATATTATTGTTT
ATGCATCATTTT
>TRINITY_DN31374_c3_g7 （T5OH）
TCCGCCAATCCAGAATGCTATGAAAAAGTAGTTCAAGAACAATTGGGAATACTTGGCAAT
AAAAAGGACGGTGAAGAAATCTGTTGGAACGATCTGAAAGCTATGAAATATACATGGCAA
GCAGCTCAAGAAACAATGAGGCTTTTCCCTCCAGCGTTTGGATCATTTCGCAAGGTCATC
GCCGATATTCATCATGATGGCTATATAATTCCCAAAGGATGGAAAGCTATGGCGACAAAT
TACAGTACAAGTAGGAAAGAAGAGTACTTCGATGAACCAGACAAATTCAAGCCTTCAAGA
TTTGGGGATGGAAAGTATGTGGCTCCGTACACGTTCTTACCTTTCGGGGCAGGCATACGC
ATATGCCCAGGATGGGAGTTCGCTAAGTTGGAGATGTTACTGTTCATCCATCATTTTGTC
AAAAATTTCAGCGGATACCTCCCACTTGACACCAAGGAAAAGATTTCCGGAGATCCATTC
CCTCCTCTCCCCAAAAATGGATTTCCCATTAAACTATTTCCGAGAACCTAA
>TRINITY_DN26263_c1_g1 （T13OH）
GTAGTGCTGTGTGGACCTGCCGGAAACCGGTTGGTTCTGTCGAACGAGAACAAGCTGGTG
CAGATGTCATGGCCGAGCTCCATGATGAAACTCATCGGCGAAGATTGTCTCGGCGGCAAA
ACGGGAGAGCAGCATCGGATCGTACGCGCTGCACTAACTCGGTTTTTGGGTCCTCAAGCA
TTGCAGAATCATTTCGCTAAAATGAGCTCGGGAATCCAACGCCACATCAATGAAAAATGG
AAGGGAAAGGATGAGGCCACTGTACTTCCTTTGGTAAAAGACCTCGTCTTCTCCGTCGCA
AGCCGCTTGTTTTTTGGTATAACTGAGGAGCACCTGCAGGAGCAACTTCATAACTTGTTG
GAAGTTATTCTTGTGGGATCTTTTTCTGTTCCACTCAACATTCCCGGATTCAGTTACCAT
AAAGCGATTCAGGCAAGGGCCACCCTCGCTGACATCATGACCTCTTTGATAGAAAAGAGG
AGAAATGAGCTGCGTGCAGGCACTGCATCTGAGAATCAAGATTTGCTCTCTGTTTTGCTC
ACTTTCACTGACGAAAGGGGGAATTCACTGGCGGACAAGGAGATCCTC
>TRINITY_DN17347_c0_g2 （T13OH）
AGGGATTTGGCGGAGGGGAGGGCTGGCGGTGAGCAGGATTTGTTTTCCAGGTTGCTGACG
TTAAATGACGAAGATGGTAACAGGCTTGGGGATAAGGAGGTGATGGATAATATTGTCTTG
TTTATGTTTGCTGCGCATGATACCACTTCTTTGGTCATTACTATGATGTGTAAATTCCTG
TGCCACCATAAAGATTGCTATCATGAAATCTTGCAAGAACACAAGCAGATTCTAGAAAGC
AAGGAACCAGGAGAGAAGCTCAATTGGGAAGACGCAAAAAACATGACATGCACATGGAGA
GCAGCCCAAGAAACAATGCGGTTGTTGCCTCCAATCTTTGGTTCATTTAAGAAGGCAATT
GCTGATTTTGAATACGAAGGTTACACCATACCAAAAGGATGGAAGGTTTTATGGACAGCA
TCAACTCACTATGATCCAAATTTTTTTGAG
>TRINITY_DN22174_c0_g1 (T13OH)
ATGGGTTTATTTGATGCCATAGAAATTCCGAAGCCCTTGTGTTTCGTGAGTGACGTGAAT
TGGTTGAGTGCGGGATTTGCCTTGGTGTCAGTTCTGCTCACGGGATATTTGGTTTGGGTG
TGGGACTATGGCAGAGAATTGCAATACAGGAGAAGCAGAAAATCAAATCTTCCCCCGGGA
TGTTTGGGATTCCCTTTAGTAGGAGAGACACTACATCTCATCCATTCTCTTAGATCAAAC
AATCCTCAGCAGTTCTACAATGAGAGAGTGAGGAAGTTTGGTCATGTCTTCAAGACCCGC
TTAGTAGGCCATCGTACGGTGGTAGTTACAGGGCCGACGGGAAATCGACTGCTTCTTTCT
AACGAGAACAAGCTATTTGTAGCATCTTGGCCTTCCTCCCTGACGAAATTAACAGGAAAA
AATTCGCTCATCTCAAAATCGGGAGACGAATATAGGTATCTTCGTGCTGGGATAATGGTC
TTTCTTAATCCGGAAGCTTTACAGAGGCATGTGGGCAAAATGAGTTTGGCCATTCGGCTA
AATCTGTGCGCAGACAAGCACGATGATCAACCTGTTAAGGTGGTTCAACTAATGAAACGA
TTGGTAGTGTCAGTTGTTAGTTCCTTGTTCTTCAATCTTGAAGAAAAACATGCCCAAGAA
CAGCTCTGCGATATTTTAGAAGCTATCATACTGGGCACCGTGAGTCTGCCACTGAGCCTT
CCCGGAACTCAGTATCGCAGAGCCGAGATCGCAAGATCGAAGCTGGATGAGATTATATCT
AGTTTAGTGCAGAAGCGCCGCATAATTCATCATTCCTCCTCCTCTGCTCCGGACCTTCTA
TCCATTCTAATGGCTTACAAAGACCAATCTGGGAACCCCCTTCGACATTGCGAGATTCTA
GACAATATTTCCTTCTTACTGCAGGCCGGATTTGATACAACCGTTTCAGTTCTCACAATG
ATGCTCAAAATGCTATCCACTCATCAACCTTGCTTTCAACAACTGGTAAAAGAGCAGATG
GAAATCTATCATAGCAAAAGCGAGGGCGAGGAGCTGACGTGGGATGATACGAGGAAAATG
AGATACACGTGGCAAGTAGCTCAAGAGACCATGAGGTTGTTCCCTCCCGTTTTAGGATCA
TTTCGCAAGGCCATTACCGACGTGGAGTATGGCGGTTATAGCATTCCAAAGGGATGGAAG
TTTCATTGGACGGTTCACTCTACACATATGAAAGAGGATTTTTTCACATCTCCTTTGGAA
TTCAAGCCAGAGAGGTTCAGCGCCGAAAACTCCTTGGGACAATACACTTATTTACCATTC
GGAGGTGGCCTCCGAGTATGTGCAGGGATCGAGTTTTCGAGGATGGAAATTTTGTTGGCG
ATGCATCATTTTGTCAGAGCTTATGCATGTTTCTCACCTATCGATCCTCACGAGAAAGTG
ACCTATACACCTATGCCTTTGCCTGTCAATGGATTTCCAATTAAGCTCTTCCCCAGGCAA
CGATAG
>TRINITY_DN28291_c2_g1 (T13OH)
AATCAAGATTTGCTCTCTGTTTTGCTCACTTTCACTGACGAAAGGGGGAATTCACTGGCG
GACAAGGAGATCCTCGACAACTTTTCTATGTTACTTCATGGATCATATGACTCCACCAAT
TCCCCACTTACCATGTTGATTAAAGTCTTGGCCTCCCATCCAGAAAGCTATGAAAAAGTG
GCTCAAGAGCAATTTGGAATACTCTCCACTAAAATGGAGGGAGAAGAAATTGCTTGGAAA
GACCTGAAAGAGATGAAATATTCATGGCAAGTTGTTCAGGAAACATTGCGCATGTATCCT
CCCATTTTTGGAACATTTCGCAAAGCCATCACTGACATTCATTACAATGGTTATACAATT
CCAAAAGGATGGAAACTTTTATGGACAACTTACAGTACTCAAACCAAGGAAGAGTATTTC
AAGGACGCCGATCAATTCAAGCCATCAAGATTTGAGGAGGAAGGGAAGCATGTAACCCCT
TACACATACTTACCTTTCGGAGGAGGCATGCGTGTTTGTCCAGGGTGGGAATTCGCCAAG
ATGGAGACATTACTGTTTCTCCATCATTTTGTTAAAGCCTTCTCTGGGTTGAAGGCAATT
GATCCAAATGAAAAACTTTCAGGGAAACCACTTCCTCCTCTCCCTGTCAATGGGCTTCCC
ATTAAACTCTATTCCAGATCTTAA
>TRINITY_DN23670_c0_g3 (TAT)
ATGGAGAATGCAGGCTGGAAAGATTTTAAAGTTAAGAGCTCTGATCCAGTGATGGTGAAG
GCCTCCGTTCCTCTGCCCAAAACTGTGCTCCAGCTCTCCACTGTGGACAACATGCCAGTG
ATTAGGGCAATCATTCATAACTCCTTGATTGTTTACAAGGCCTCCGATAGAATTTCTGCA
GATCCTGCACAAGTAATTAGGGAGGCTCTCTCCAAGGTGCTGGTTCATTATTTCCCTTTT
GCTGGAAGGCTCAGAAACAAAGAAAATGGTGACCTTGAAGTGGATTGCACAGGGGAAGGT
>TRINITY_DN27205_c0_g1 (TAT)
ATGGCGTTTGAAGCTTCAAGAGAGTTCGATGTGAATATCATTGAAAGAGTGATGGTGGCT
CCATCCCTGCCTTCCCCCAAAACCACCCTGCAGCTCTCCAGCATTGACAAACTACTAGGA
AGCATGTTTGGTAACGTATTGTTAGTCTACAATGCCTCAGCCACAGTTTCTGCAGACCCT
GCAAAAGTAATTCGAGAGGCTCTTTCCAAGGTGTTGGTTTATTATCCCGCTTTTGCAGGG
CGGCTCAGAAATACAGAAAATGGGGAGCTTGAAGTGGAGTGCACAGGGGAGGGTGCTCTC
TTTGTGGAAGCCACGGTGAACAACGACCTTTCAGTACTAGGAGATTTAGATGACGACAAT
CCATCATTTAAGAAGATGATTTTTTCTCTTCCATTGGATACTGCTTTCCGCGACCTCCAT
CTTCTCATTGTTCAGGTAGTTCTGAAAACTTCTTTTCTCATACAAATATTTTACTTTACA
AATTAA
>TRINITY_DN31014_c0_g3 (TAT)
GGAGAGTCCATTAAAATGGCAAACGCAGGTTCATCAGACTTAGAAGTAGAAATCATTGAG
CGAGTGGTGGTCGCCCCATGCCTGCCTTCGCCCAGAACTATTCTCCCCCTCTCCGCCATT
GACAACAGAGTGAGAGGATTTGGTAACGTACTGTTATTCTACAATGGCTCCAGCAGCGTT
TCTGCAGATCCTGCAAAAATAATACGAGAGGCTCTCTCCAAGATGTTGGTTTATTATTTC
CCATTTGCCGGGCGTCTCAGAAATAAAGAAAATGGGGATCTGGAAGTGGAGTGTACAGGG
GAGGGTGCTGTGTTTGTGGAAGCCATGGCGGACACAGATCTTTCTTCCTTGGGAGATTTG
GATGCTCATAATCCTTCATTTCACCAGCTTTCTGTTTCACCTCCAGTGGATTCTGATATT
GAGGGCCTCCATCTTGCAGCTCTTCAGGTAACTCGTTTTACATGTGGGGGCTTTGTTCTA
GGAGTAAGTTTGAACCAAAGTGTGTGCGATGGAAAAGGATTGGGAAATTTTCTTAAAGGT
GTGGCAGAGATGGTGAGGGGAAAAGATAAGCCCTCAATTGAACCAGTATGGAATAGAGAA
ATGGTAAAGTTTGAAGACTATACACGCCTCCAATTTTATCACTATGAATTCATACAACCA
CCTTTAATAGATGAGAAAATTGTTCAAACATCTCTTGTTATAAACTTGGAGACAATAAAT
ATTATCAAACGATGTATTATGGAAGAATATACAGAATTTTTCTCTACATTCGAAATCGTA
GCAGCAATGGTTTGGCTAGCAAGAACAAAAGCTTTTAAAATTCCACATAGTGAAAATGCA
GAGCTTCTCTTTACAATGGATATGAGGGAATCATTTAATCCCCCTCTTCCAAAGGGATAC
TATGGTAATGTTATGGGTATAGTATGTGCATTGGATAATGTCAAACACCTATTAAGTGGA
TCTATTTTGCGTGCTGCAATGGTTATACAGAAATCAAGGTTTTTCTTTAGAGAGAATTTC
CGGTTAAGATCTGTGACACAACCATCTGCATTGACTGTGAAGATCAAGCACAAAAATGTA
GTTGCATGTAGTGATTGGAGGCAATATGGATATGATGAAGTGGACTTTGGGTGGGGAAAT
GCAGTGAACGTAATACCAATGCAAATACTATGGGAAAATGAATTAGGACTGGTAAATTTT
TTTACTTTCCTCCAACCTACCTTGAATAAGCTAGATGGAATCAAGATACTAATGTTCATG
CCCCCGTCAAAAGTGAAACATTTTGAATATGAAATGGAATCTATAATAAGAAAATATGTG
>TRINITY_DN29172_c0_g1 (TAT)
ATCTCAACTCCGTATAGTATTCCAGAGTTGAGTTTAGGGTTTGTACGAGGCGGATCCATG
TTCCAGAGATTGGGATTTGCACGGGCCCGGTCCATATTCCAGAGTTTTGCAGTTAGTCGT
ACGATAGTATCATATGAGGGGCAGGGGCAGGGTCAGGGGCCAGGATTAGGATTAAGAATG
AAGATGGAGCCGGGGGCAGGGTTCCATGTAAAGAGCTCTGATCCAGACATGGTGAGGCCA
AGCCGTCCTCTGCCCAAAACATTCCTCCCACTCTCCCCCATTGACAACCTGCCTGGTGTA
AGAGCAACCATTTACAGCTGGCTGATAGTCTACGACTCCACTCCCGCATTGATCTCTGCA
AATCCTGCAAAAACAATTCGAGAGGCTCTCGCCAAGGTCCTGGTTCATTATCCCGCACTT
GCTGGGCGGCTCAGAAGGAAAGAAAATGGGGAGATTCAAGTGGAGTGCACAGGAGAAGGT
GCTCTCTTTGTGGAAGCTACGGCGGACAAGACCCTCTCTGTTATAGGAGATTTGGAGGAG
CTTAATCCCGCACTTCATCAGCTGCTTTTTGCGCTTCCCCTGGATACTGATATTGAGGAC
CTGCATCTTCTGGTTCTTCAGGTTGGGAGTACTTTGGCAAATTTAAACTAA
>TRINITY_DN23810_c1_g1 (TAT)
GAGGCTCTCTCCAAGGTGCTGGTTCATTATTTCCCTTTTGCTGGAAGGCTCAGAAACAAA
GAAAATGGTGACCTTGAAGTGGATTGCACAGGGGAAGGTGTTCCCTTTGTGGAAGCCATG
GTGGACAGCAACCTTTCAGTGTTGGGAGATTTGGGTGACCCCAACCCTTCATATGGAGAC
TTACTTTATGCTCTTCCCTTGAACACAGATATTGTGGATCATCATCTTTTGGTGGTTCAG
GTAACACGATTTGCATGTGGGGGTTTTGTTGTGGGAGTGAGTTTTCACCATAGTATATGT
GATGGACGAGGAGCTGGTCAATTTCTACATGATCTTGCAGAGATGGCGAGGGGAGAAGAT
AAGCTTTCATGTGAACCAATATGGAATAGAGATCTGCTGAAGCCTGAAGATCTTACACAT
CTCCAATTTTATCACTTGTATTCGCTACGCCCTTTAGTCACAGCCGAGGAATGGATTCAT
GCCTCTCTTGTTATAAACCTTGACACAATAACACGTATAAAGCAGTCTATTATGGAAGAA
TATAAAGAAGTTTGTTCTACATTCGAAATTGTGGCAGCATTAACTTGGCGAGCGAATACA
AAGGTTCTTCAAATTCCACATACTCAGAATGTGAAGCTTATCTTTGCTGTCGATGTGAGG
AAATCATTTGATCCCCCATTTCCAACTGGATACTATGGTAACGCTATTGGTTTTGCATGT
GCAATGGATAATGTCCAAGATCTCTTAAATGGATCTCTTTTCCACGTTATAAATATTATA
AAGAAATCAAAGACATCTTTAATCAAACAAGATTCAAGGTTAAGCATCTCAGAGAACCCA
TCTCCATTAGATGTGAATTCTGGAGGAGAAAATGTAGTTGCATTAACTGATTTGAGGCGA
TTGGGATTTCATGAAGTAGATTTTGGGTGGGGAGATGCAGTGAATGTAACACCTGTACAA
CGGGTGACAAATGGGATAGTTATACCAAATGTTTTTATCTTTCTACGACCCCCCACAGAT
ATGCCTGATGGAATCAAGATACTAATGTGGATGACTTCATCAATGATGAAATCATTTCAA
TTTGAAGTAGAAAACATGATAAACAAATATACCAACATG
>TRINITY_DN23810_c1_g2 (TAT)
ATGGAGGATGCAGGCTGGAAAAACTTAAATGTAAAGAGCTCTGATCCAGTCATGGTGAAG
CCTGCCATTCCTCTGCCCAAAACTGTGCTCCACCTCTCCGTTGTTGACGGCCTGCCAGTG
GTGAGGGGAAACATATTTAACTCCTTAATTGTCTACAATGCTTCTGACAAAATTTCTGCA
GATCCTGCAAAAGTAATTCGGGAGGCTCTTTCCAAGGTGTTGGTGTATTATTTCCCATTA
GCTGGACGGCTCAGATTCAACGAAAATGGGGAGCTTGAAGTGGACTGCAATGGGGAGGGT
GCTGCCTTTGTGGAAGCCATGGTGGACTGCAACCTTTCAGTGTTGGGAGATTTGGATGAC
CTCAATCCATCATATGAAGACTTACTTTATGCTCTTCCCCTGAATACAGATATTGTGAAC
CTTTATCCTCTGGTTGTTCAGGTAACACGTTTTGCATGTGGGGGTTTTGTTGTGGGGGTG
AGTTTCCACCATAGTATATGTGATGGACGAGGAGCTGGTCAATTTCTGCAAGGCCTTGCA
GAGATGGCAAGAGGAAAAGATAAGCTTTCATGCAAACCAATATGGAACAGAGAACTGCTG
AAGCCTGAAGATCCTATACACCTCCAATTTTATCACTTGTATTCGCTATGCCCTTCTGGC
CCTCCAATTGAGAAATGGGTTCATGCCTCTCTTGTTATAAGCCCTGCAACAATAAAATGT
CTGAAACAGTCTATTATGGAAGAATGTAACGAAGTTTGCTCTTCATTCGAAATTATGACA
GCATTGGCTTGGCAAGCGAGGACAAAGGCTTTTCAAATTCCACAAACTCAGAATGTGAAG
CTTCTCTTTGCAGTGGACATGAGGAAAGTATTTAATCCCCCATTTCCAAAAGGATACTAT
GGTAATGCCATTGGCTTTGCATGTGCAATGGATAATGCACATGATCTCATAAATGGGTCT
CTTTTGCATGCCGTAAATATTATAAGGAAAGCAAAGGCTTATTTATTTGAACAGTGTTCA
AAGTCAAGTGTCGCGGTGAACCCCTCTGCATTAGATGTGAATGCAGGACAAGAAAGTGTA
GTTGCATTGACCGATTGGAGGCGACTGGGATTTAATGAAGTGGACTTTGGGTGGGGAGAT
GCAGTGAATGTATGTCCTATACAACGGATGACAAATGGACTAGTTATGCCAAACTATTTT
CTATTCCTACGACCCTCAGAAGACATGCCTGATGGAGTCAAGATATTAATGTGCATGGAC
TCATCAATGGTGAAATCATTCAAATTTGAAGTGGAGGACATAATAAACAAATATGTGACT
ACAGTATGA
>TRINITY_DN25154_c0_g2 (TAT)
ATGGTTGGGCCATCCCTGCCTCCGCCCAAAACCACCCTGCAACTCTCCTCCATAGACAAT
CTGCCAGGGGTAAGAGGAAGCATTTTCAATGCCTTGTTAATTTACAACGCCTCTCCCTCT
CCCACCATGATCTCTGCAGATCCTGCAAAACTAATTAGAGAAGCTCTCGCCAAGATCCTG
GTTTATTATCCCCCTTTTG TGTATGTGATGGTCGAGGAGCGGCCCAA
TTTCTTAAAGGTCTGGCAGAGATGGCACGGGGA
>TRINITY_DN23662_c1_g3 (T10OH)
ATCATGCTAAGGCCAATCCAAATGCATAGCTTCGATTTTCCAAGCAGCATGGCAGCAAAA
TTTGACAGAGTGGTTACACTGGAGTCTTCTCCAGCGATACTTTCTCTCATACTCTCAGCT
ACTGTTGGGATTCTTCTTGTGCTGTTCTTCCGTTACAAACACAAATCCTCTGTGAAACTC
CCCCCTGGAAAGTTAGGGTTTCCTCTCATTGGGGAGACGATACCATTCTTGCAGTCACTT
CGATCTGACACACCTCAAAAGTTTATTGATGAAAAAGTGAAGAAATTCGGCCCTGTTTTC
AAGACTTCCTTAGTTGGGCATCCCACGGTGGTATTCTGCGGGCCTGCGGGAAACCGCTTG
ATTCTCTCCAACGAGAACAAGTTGGTTCATATCGCATGGCCCAATTCTTTTATGAAAGTC
ATTGGCCAGGATTCCCTTTTGAGCAAAACCGGAGAGGAGCATCGGATTGTTCGCTCTGCT
TTATCCAATTTTCTGCGCCCCCAGGCTCTACAGATTTATATGGCGAAAATGAGTACAGAA
ATCCAGTCTCATATCAATGAAAAATGGAAGGGCAAA
>TRINITY_DN23662_c1_g7 (T10OH)
CCAATCAAAATGGATTGCTCCCTGCATTTTCTAAGAAGCATGGTCCCAACATTTGGCCTG
GAGTCTTGCCCTGCCCTTCTTTCCATTACTATCACCGCCATTGTTGCCACCGCCCTTCTC
TTCCTCTTTCGCTTACATAACGCCCGATCCTCTGTAAAACTTCCCCCAGGAAAATTCGGC
TTCCCTTTCATTGGGGAGTCGATTCGGTTCATTCGTGCACTTCGATCGGAAACACCACAA
AGCTTTTTTGATGAGAGGATCAAGAAATTCGGCACCGTTTTCAAGACTTCGCTGATTGGG
CATCCCACAGTTGTGCTGTGCGGGCCTGCGGGAAGCCGCCTGGTTCTGTCCAACGAGGAT
AAACTAGTGCAAGGGTCATGGCCAAACTCTTTTATAAAATTGATGGGGAAGGATTCCATC
GCGACTGCAAGGAAAGAGAAGCATCGCATCATACGCGTAGCAATGGCCCGCTTTCTGGGA
CCCCAAGCGATGCAGAATTATATGGGTCAAATGAGTAGAGAAATCCAACGTAATATAAAT
GAAAAATGGAAGGGCAAAGATGAAGTGAAGGCGCTTCCGCTGATAAGAGATCTCGTCTTC
TCCCTCGCAAGCAGCCTCTTTTTCGGAGTCCGTGATGAGCACCAACAGGAGCGACTTCAT
ATTCTTTTGCAAACTGTTCTTCTCGGAAGTATGTCTCTTCCCCTCGACTTTCCAGGTACT
CGTTATCGGAAAGCTATCGAGGCGCGGAAGGAGCTCGATGTTATTTTCTCTGCTTTAATA
AAAAAGAGAAGAAGCGATCTTGATTCCGGAAAAGCTTCTGCTAGTCAAGATCTGCTCTCC
GTCTTGATCACCTTCAGAGACGAAAATGGGGTTCCATTCACCGACAAGGAGATGCTTGAC
AACTTTTCTGCTATTCTTCATGCTTCATATGACACCACCACTTCACCAATGACGTTGATT
TTGAGGCTCCTCTCCTCCAATCCTGAATGCTATCAAAAAATAGTTCAAGAGCAAATGGGA
ATACTGGGCAGTAAAAAGGAGGGAGAAGAAATCAGTTGGAAGGATCTGAAAGATATGAAA
TAT
>TRINITY_DN26360_c1_g2 (T10OH)
CCGCTACTCTCTCTTCTCTGCTACTCAGTCTCTCCTCATTCTCGCTACTCACTCGTGATG
GATCGCTTCAATTTGCTGAGAGGCATAGTTTCAAATTTAGGGGAAGTCATTCAACTGGAC
TCTTCCCCTGCTATTATTTCCCTTACCCTCGCAGCTATCCTTGGCATTATTCTCCTCTTT
ATCTTCCGTTATAATCACCGATCCTCTGTTAAACTTCCCCCTGGAAATTTAGGCTTCCCC
TTCATTGGGGAGACCATACCATTCTTGCGGGCGCTTCGATCAGAAACCCCTCAAACATTT
TTTGATGGGAGAATGAAGAAATTCGGTCCTGTTTTCCTGACATCGCTAATTGGGCATCCC
ACAGTTGTTCTCTGCGGCCCCTCTGGAAACCGCTTGGTTCTCTCGAATGAAGAAAAGCTG
GTGCGGTCGGCATGGCCCAGCTCTGTGATGAAACTCGTTGGACAGGATTCCCTTTTAACC
AAAACCGGAGAGGATCATCGGACTATACGTACTGCACTAGCCCGCTTTTTGGGCCCCCAA
GCATTACAGAATTATATGCCTACTATGAATTTAGAGATCCAACATCATATCAACCAGAAA
TGGAAGGGAAAAGATGAAGTGAAGGTGCTTCCTCTGATAAGAACCCTGATCTTCAACATT
GCAAGCAGCCTGTTTTTCGGCATAAATGATGAACACCAACAGGAACAGCTTCATCATCTT
TTGGAAGCCATTGTTCTGGGAAGTCTGTCTGTTCCGCTCGACTTTCCAGGAACTCGTTAT
CGTAAAGCTCTTGATGCGCGGTCTAAGCTGGATGAGATTCTTTCTTCTTTAATGGAGAGC
AGAAGAAGGGATCTGCGTTTGGGCACGGCTTCTGAGAATCAAGATCTTCTTTCTGTGTTG
CTCACCTTCAAAGATGAAAGAGGGAATCCACTCACAGACAAGGAAATCTTCGACAATTTT
TCATTTATGCTTCATGCCTCG
>TRINITY_DN25586_c0_g4 (T10OH)
AAATTAGTTCAAGAGCAATTGGGAATACTTGACAATATGAAGGACGGAGAAGAAATCGGT
TGGAAGGATCTGAAAGCTATGAAATACACATGGCAGTCAGTTCAGGAAACCTTGAGAATG
TTCCCTCCAGTTTTTGGAGAATTTCGCAAGGCTTTGACCGACATTCATTATGAAGGCTAT
ACAATCCCAAAAGGATGGAGAATTCTATGTACAGCTTACAGTACGCATGTGAACGCAGAG
TATTTCAATGAGCCGGATACATTCAGGCCTTCAAGATTCGAGAACGAAGGCAAGCATGTG
GCTCCTTACACCTTCATACCATTCGGAGGAGGCCTACGCATATGTCCAGGTTGGGAATTT
GCAAAGATGGAGATATTATTGTTTTTGCATCATTTTGTTAAAACCTTCAGCAGCTACATC
CCAGTTGACGCCAACGAAAAAATTTCAGCAGATCCACACCCTCCTACCCCTCTCAACGGA
TTTTCCATAAAACTTTTCCCTAGAGCCTAA
>TRINITY_DN26360_c1_g3 (T10OH)
CTATATACTATCTGCCATCCATCCATCCATCCTTGTTCCTCAGAAATGGATAGCTTCAAT
TTCCCGAGAGGGGAAGTCATTCTTTTCCTTACCCTCGCACCTATTCTCGCCCTTCTCCTT
CTCTTCTTCTTCCGTTACACTCACAGATCCTCTGTTAAACTTCCCCCTGGAAATTTAGGG
TTTCCTTTGATTGGGGAGACGATACAGTTATTGCGGGCACTTCGATCAGAAACACCTCAC
ACGTTTTTTGATGAGAGAGTGAAGAAATTCGGTCTTGTTTTCAAGACTGGTTTCATTGGG
TATCCCATGGTTGTAGTGAATGGAGCTGCGGGAAACCGGTTAATTCTCTCGAATGAGGAG
AAACTTGTGCATTCGTCAACTCCCAAATCTTCCCTGAAATTGTTTGGGCAGGATTCCATT
CTGAGCAAGAGAGGCGAGGAGCATCGCAACTTCCGTGCAGCACTTGCCCGCTTCTTGCGA
CCCCAAGCTTTACAGGGATATGTTGCCAAAATGAATTCAGAAATTCAACATCATATGAAT
CAAAAATGGAAGGGAAAACGTGAAGTGAAGGTGCTTCCTTTGGTAAGAGCGCTTATCTTC
AACATTGCAAGCAGCTTTTTTTTCGGTATAACTGATGAACACCTACAGGAACGACTTCAT
AGTCTCTTGGAAACTATTCTTCTGGGAAGTATGTCTGTTCCGCTGGACTTTCCAGGCACT
CGTTTTCGTAAAGCTCTTGAGGCGCGGTCGATGCTGGACCGAATTCTTTCTTCTTTGATA
AAAAAGAGAAGAAACGATCTTCTGCGTTCAACTTCTGACAGTCAAGATCTTCTTTCTGTG
TTGCTCACCTTCAAAGATGAAAGAGGGAACCCATTGACGGACAAGGAGATCCTTGACAAT
TTTTCTGTCATGCTTCATGGCTCGTATGAGACCAGTGTTTCGCCCACGGTTTTGATTTTT
AAGCTTCTCTTCTCCAATCCTGATTGCTATGAAAAAGTAGTTCAAGAGCAATTGGGAATC
CTGGGCAATAAAAAGGAGGGAGAAGAAATCAGCTGGAACGATCTGAAAGCTATGAAATAT
ACA
>TRINITY_DN28089_c2_g2 (T10OH)
AACGAAAAATGGAAGGGAAAAGACGAAGTGAAGGCGCTTCCTTTGATAAGAGACCTCATC
TTTTCCATTGCAAGCAGTCTGTTTTTCGATATAAATGATGAGCCCCAACAGGAGCAACTT
CATCATCATTTGGAAAGTCTTGTTGCAGGAAGTATGGCTGTTCGCCTCGACTTTCCAGGA
ACTCGCTTTCGTAAAGCCGTTGAGGCGCGTTCGAAGCTGGATGAAGCTCTCCATTCTTTA
ATAAAAAGCAGACGAAGCGATCTGCTTTCTGGCAAAGCTTCAAGTAATCAAGATCTTCTT
TCGGTGCTGCTCAGCTTCAAAGATGAAAGAGGAAATCCACTGAGAGACGAGGAGATCCTC
GACAATTTTTCTCTTATACTTCATGCCTCGTATGATACCACTATTTCACCAATGGTTTTG
ACATTGAAGCTGCTGTCCTCCAATCCAGAATGCTATGACAAAGTAGTTCAAGAGCAATTT
GGAATACTTGCCAATAAAAAAGAGGGAGAGGAAATCAGTTGGAAGGATTTGAAAGCTATG
AAATATACATGGCAAGTAGTGCAGGAAACACTGAGGATGTTCCCTCCACTTTTTGGATCA
TTCCGCAAGGCTATGGTTGATATTAAT
>TRINITY_DN23662_c1_g5 (T10OH)
CTCGACAACTTCTCTGTTCTACTTCATGGCTTATATGACACCACAATTTCACCACTCACC
TTGATTTTTAAGCTCATGTCCTCCAATACTGAATGCTACGAGAATGTAGTCCAAGAGCAA
TTAGAAATACTTTCCAATAAAGAGAAGGGAGAGGAGATCGGTTGGAAGGATCTGAAATCT
ATGAAATATACTTGGCAAGCCATTCAGGAAACCTTGAGAATGTTCCCTCCGGTTTACGGA
AATTTTCGCAAGGCTTTGACTGATATTCATTACGATGGCTATACAATCCCAAAAGGGTGG
AGGGTTTTATGTTCGCCTTTTACCACGCACAGCAATGAAGAATATTTTAAAGAGCCAGAT
GAATTCAGACCTTCAAGATTCGAGGGGCAAGGAAAGAATGTGGCTTCTTACACATTCATA
CCGTTCGGAGGAGGCCTGCGCATATGTCCAGGATGGGAATTTGCAAAGACAGAGATGTTA
CTGTTTATACATTATTTTGTTAAAACTTTCAGCAGCTACGTCCCAGTTGACCCCAAGGAA
AAGATTTCAGCAGATCCGCTCGCTTCTTTCCCTGTTAATGGATTTTCCGTAAAACTTTTT
CCAAGGTCCTAA
>TRINITY_DN28089_c2_g4 (T10OH)
TTCTCCAATGCAAGCAGCTTGTTTTTCGATATCAATGATGAGCACCAACAGGAGCGACTT
CATCATCTTTTGGAAGCTGTTGTTGTTGGAAGTATGTCTATTCCGCTGGACTTTCCAGGA
ACTCGCTTACGTAAAGCCCTTCAGGCGCGATCTAAGCTGGATGAAATTCTCTCCTCTTTA
ATAAAAAGCAGAAGAAAAGATCTTGTTTCAGGGATAGCTTCTGATGATCAAGATCTACTG
TCGGTGTTGCTCACCTTCAAAGACGAGAGAGGAAATCCACTGACCGACAAAGAGATCCTC
GACAACTTTTCTCTTCTGCTTCATGCCTCGTATGACACCACTGTTTCCCCAATGGTTTTG
ACATTGAAGCTCCTCTCCTCCAATCCAGAATGCTATGAAAAAGTAGTTCAAGAGCAATTG
GGAATAGTTGCCAATAAAAGGGTAGGAGAAGAAATCCGCTGGAAGGATTTGAAAGCCATG
AAATACACATGGCAAGTAGTTCAGGAAACACTGAGAATGTTCCCTCCACTTTTTGGATCA
TTTCGCAAGGCTATGGTTGATATTGATTATGATGGCTACACAATTCCGAAAGGATGGATG
ATTTTATGGACAACTTACGGTACACACCTGAGAGAAGAGTACTTCAATGAACCGTTGAAA
TTTAGGCCTTCAAGATTTGAAGAAGACGGGCGTGTGACTCCTTACACATTCATACCATTC
GGAGGAGGCGCGCGCACATGCCCAGGATGGGAATTTTCAAAGACGGAGATATTACTGTTC
ATCCATCATTTTGTTAGAACTTTCAGCAGCTACCTCCCAGTTGACTCCAACGAAAAAATT
TCAGCAGATCCATTCCCTCCCCTCCCTGCCAATGGGTTCTCCATAAAACTTTTTCCCAGA
TCTCAATCCAATTGA
>TRINITY_DN23662_c1_g1 (T10OH)
CAAATCAACCAAAACTGGAAGGGGAAAGATGAAGTGAAGGTGCTTCCTCTGATAAGAGGC
CTCATCTTCTCAATTGCTACCAGCTTGTTTTTCGGTATAAATGACGAGCACCAACAGGAG
CGACTTCATCATCTTATGGAAACTGTTCTTCAGGGAACTGTGGCTGTTCCGCTGGACTTT
CCCGGAACTCGTTTTCGTAAAGCGCTTCAGGCGCGCTTGAAGCTGAATGAAATTCTCTCT
TCTGTGATTAAAAGGAGAAGAAGCGATCTGCAATCAGGCACAGCTTCAAGCAATCAAGAT
CTACTGTCGAGCTTGCTCACCTTCAGAAATGAAAAAGGGGATCCACTCACCGACAACGAG
ATCCTCGACAACTTTTCTGCTATGCTACATGGATCATACGACACCACAACTTCAACCCTC
GCTATCATGTTTAAGCTCATGTCCTGCAATCCCGAGTGCTACGAAAAACTGGTTCAAGAG
CAATTGGGAATACTTGGGAATAAAAAGGACGACGAAGAAATCAGTTGGAAGGATCTTAAA
GCTATGAAATATACATGGCAAGTAATTCAGGAAACCCTGAGGATGTTCCCTCCAGTTTTT
GGAGCATTTCGGAAGGCTTTAGCCGATATTCATTATGATGGCTATACAATTCCAAAGGGA
TGGAGGATTTTATGGACACCTTATACTACCCATATGAAAGACGAGCATTTCGATGAGCCC
CATAAATTTAAGCCTTCAAGATTCGAGGAGGAAGTGAGTCTTCTGGCTCCTTACATATAC
ATACCTTTCGGAGCAGGCCTGCGAACATGTCCAGGATGGGAATTTTCAAAGACAGAGATG
TTATTGTTTCTGCATCATTTTGTTAAAACTTTCCGCAGCTACATTCCAATTGACCCCAAT
GAG
>TRINITY_DN26263_c2_g5 (T10OH)
CGGAAGGTGATTCATAATCTCTTGGACATTATTAGCCTCGGACAAGTGGCTGTTCCGCTG
GACATTCCAGGAACTCGTTATAGGAAAGCGCTTGAGGCGCGGTCGGTGCTGGACGAAATT
CTCTCTGGTTTAATGGAAAACAGAAGAACGGATCTGCGATCAGGAAGAGCTTCTAGTAAT
CAAGATCTACTCTCTGTGCTGCTCACCTTCAAAGATGAAAGAGGGAATCCACTTACAGAC
AAGGAAATCCGCGACAACTTTTCTCTTCTTCTTCATGGCTCCCATTACACCACTGTTTCA
GCGATGACCTTGACATTTAAGCTCCTCTACTCCAACCCCGAATGCTATGAAAAAGTAGTT
CAAGAGCAATTGGAAATACTTGGCAATATAAAGGAGGGAGAAGATATCAGTTGGAAGGAT
TTGAGAGAGATGAAATATACATGGCAAGTTGTCCAGGAAACTGTGAGGATTATTCCTCCG
GTTTTTGGAACATTTCGCAAGGCTATCACTGATATTCATTATGATGGCTATACAATTCCA
AAAGGATGGAGACTTTTTTGGACAACTTATTCTACACATAAGAAAGAAGAGTACTTCAAT
GAACCGGATAAATTCAAGCCTTCAAGATTCGAGGAAGAAGGAAAGAATTTGGCTCCTTAC
ACGTTCTTACCATTTGGAGGAGGTGTACGCACATGTCCAGGATGGGAATTTTCAAAGACT
GAGATATTACTATTTATACATTATTTTGTTAAAACTTTCAGCAAATACATTCCAATTGAT
CCCAAC
>TRINITY_DN28921_c4_g3 (T10OH)
GAGATACTGGACAACTTCTCTCTTATACTTCATGCTTTATATGACACCACGATTTCACCA
CTCGCCGTGATGTTCAAGCTGCTGTCCTGCAATCCTGAATGCTATGAAAATGTCGTTCAA
GAGCAATTGGGAATACTTGGCGATAAAAAAGTGGGGGAAGAAATCAGTTGGACGGATCTG
AAAGCTATGAAATATACATGGCAAGTAGTTCAGGAAACCATGAGGATGTTTCCTCCAGTT
TTTGGAGCATTTCGCAAGGCTCTTACAGATATTCATTATGACGGCTATATAATTCCAAAA
GGCTGGAAAATTTTATGTTCAGCTTATACTACACATTGGAAAGGAGAGTGTTTCGATGAA
CCACATAAATTCAGGCCTTCAAGATTCGAGGAGGAAGGAAGTTCTGTGGCGCCTTACATA
TTCATACCCTTTGGAGCAGGCCTGCGCACATGTCCAGGATGGGAATTGGCAAAGACAGAG
ATATTACTGTTCGTGCATCATTTTGTAAAAACATTTGGCAATTACATTCCAGTTGACCCC
AACGAAAAGATTTCAGCAGATCCACTTCCTCCACTCCCTCTCAATGGATTTTCTGTAAAA
CTCTTTCCGAGATCTTAA
>TRINITY_DN31374_c3_g3 (T10OH)
ATCAATGAAAACTGGAAGGGAAAAGATGAAGTGAAGGTGCTTCCTTTGATGAAAGGCCTC
GTCTTTTCCATTGCAGCCAGCTTGTTTTTCGATATAAATGATGAGCACCAACTGGAGAGG
CTTCATAATCTCTTGGATACCATTAATTTAGCATGTGTGTCTGTTCCCCTGGACATTCCA
GGAACTCCTTTTCGCAAAGGGCTTGACGCCCGGTCGAAGCTGGATGAAATTCTCTCGTCT
TTAATAGAAACCAGAAGAAGTGATCTGTGTTCTGGCATAGCTTCTAGTAATCAAGACCTG
CTCTCTGTCTTTCTCACTTTCAAAGATGAAAGAGGGAATCCACTCACAGACAAGGAGATC
ATAGACAACTTTTCTCATATACTTCATGCCTCATATGACACCACTGTTTCAGTGTTGAGC
ATGACATTTATGCTCCTGTCTTCCAATCCTGAATGCTACGAAAAAGTTGTTCAAGAACAA
TTAGGAATATTTGGCGATAAAAAAGAAGAAAAAGAAATCAATTGGAAGGATCTGAAAGAT
ATGAAATATACATGGCAAGTAGTTCAGGAAACAATGAGAATGTTTCCCCCAGTTTTTGGC
GCATTTCGCCAGTCAATCACCGATATTCATTATGATGGCTACACAATTCCAAAAGGATGG
AGAATTTTATGGACAACTTATTCTACACATCATAAAGAAGAGTACTTCAATGAGCCTGAA
AAATTCAGGCCTTCAAGATTCGAGCATGATGGAAGGCATGTGGCTCCTTACACATTCTTA
CCATTCGGAGGAGGCCTGCGCACATGTCCAGGATGGGAATTCTCAAAGACGGAGATATTA
CTCTTTATCCATCATTTTGTTAAAACTTTCAGCAGCTACCTCCCAGTTGACCCCAACGAA
AAAATTTCA
>TRINITY_DN23662_c1_g2 (T10OH)
CCAATGGATACCTTCATGCAGCTCGACTCTTCCCCTGGTTTTCTTTGCCTCTCCCTCACA
GTTTTTCTTGGCATTATTCTGCTTTTAATCTTTCGCTGTAAACGGCAATCTTCAAGGAAA
CTGCCTCCTGGAAACTTAGGCTTCCCTTTCGTTGGTGAGACGATCACATTTGCATCGCAA
CCACCTCAAAAGTTTTTCAACGACAGAGTAAAGAAATTCGGTAATGTTTTCAGGACTTCG
CTGCTTGGGCACCCCACGGTTGTACTTTGCGGACCCTCTGGAAATCGCTTTCTCCTGTCG
AACGAGGAGAAGCTGGTTGAAATGTCATTGCCCAACTCTTTGCTCACACTCATGGGGTCC
GATTCCCTCTTCGGTAAAACACGAGAGGAGCATAGGGTTGTACGTACTGCATTAGCCCGC
TTTTTAGGCCCCCAATCGTTACAGATTTATATTCCCAAAATTAGTTCTCATATCCAGCAT
CATATCAACCAAAAATGGAAGGGAAAAGATGAAGTGAAGGTGCTTCCTTTGATAAGAGTC
CTCATCTTCTCAATTGCAACCAACTTGTTTCTCGGTATAAATGATGAGCACCAACAGGAG
CGACTTCACAAACTTGTGGAAACTGTTGGTATGGGAGCTGTGTCTATTCCACTCGACCTT
CCAGGAACTCGTTTTCGTAAAGCGCTTCAGGCGCGGAGGAAGCTGGATGGGATTCTCATT
TCTTTAATGAAAAGAAGAAGAAGCGAACTGAGATCAGGCGTAGCTTCAAGCAACCAAGAT
CTACTGTCGGTGTTGCTCACCTTCAAAGATGAAAGAGGGAATCCACTCACAGAGAAGGAG
ATACTGGACAACTTCTCTCTTATACTTCATGCTTTATATGACACC
>TRINITY_DN26360_c1_g5 (T10OH)
TCCCCTGTTTTCCTTTCCTTTACTCTCACAGCGTTTCTGGGCGTTGTTGTGCTTTTGATA
TTCCGTCATAAACACCGATCCCCTCTCAAACTTCCACCTGGAAATTTAGGCTTGCCCTTC
ATTGGGGAGACAATAACATTTGCATCTCAACCTCCTCAGAAGTTTTTAAACGAGAGGGGG
AAGAAATTTGGTCCTGTTTTCAAGACGTCGCTAATTGGGCATCCCACAGTTGTTCTCTGC
GGCTCCTCGGGAAACCGTTTTCTCCTCTCCAACGAGGAAAAGCTGGTGCGGATGTCTTTG
CCCAACTCATATATGAAACTCCTGGGGCAGGATTCCCTTCTGGGGAAAACGGGAGAGGAA
CATCGGATTGTGCGTACCGCACTAGGACGTTTTTTGGGCCCCCAAGAGTTGCAGAATCAT
GTGGCCAAGATGAGTTTAGACATTCAGCATCACATCAACCAAAAATGGAAGGGGAATGAT
GAAGTGAAGGTGCTTCCTCTGATAAGGAACCTTGTCTTCTCCATTGCAACCAGCTTGTTT
TTCGGTATAAACGATGAGCACCAACAGGAG
>TRINITY_DN28921_c4_g5 (T10OH)
TCCCCTGTTCTTCTTTCCCTTACCTTCACAGCTATTCTTGGCATTACTCTTACCCTGCTC
TGCATCCGTTATAAACATCGATCCCTTCTCAAACTTACTCCTGGAAATTTAGGCTTCCCT
TTCATTGGGGAGACGATACCGTTTGCATCTCAGCCACCACAACAGTTTTTGAATGACAGA
GTCACGAAATTCGGTAATGTTTTCAAGACGTCATTGATTGGGCATCCCACAGTTGTACTC
TGCGGTCCTTCGGGAAACCGTTTTCTCCTCTCGAACGAGGAAAAGTTAGTGCAGATGTCA
TTGCCCAGCTCTACGATGAAACTCCTGGGGCAGGATTCCATTTTCGGTAGAACTGGAGAG
GATCATAGAATTGTACGCACCGCACTAGCCCGCTTTTTGGGACCCCAAGCATTACAGAAT
TATATGCCCCTAATTAGTTCAGAGATCCAGAATCACATCAGCAAAAAATGGAAGGGAGAA
GATGAAGTGAAGGTGCTTCCTTTGATAAGAGGCCTCATCTTTTCAATAGCAACC
>TRINITY_DN30567_c1_g3 (T10OH)
GTTATGCTAACGCAAATGGAGACCTTGATTCAGCTCGGCTCTTCCCCTGTTCTTTTTTCG
CTTGCCCTCACAGCTATGCTTGGCATTATTCTTGCCCTGCTCTGCATCCGTTATAAACAC
CGATCCCTTCTCAAACTTCCTCCTGGAAATTTAGGCTTCCCTCTTATTGGGGAGACGATA
CCATTTGCATCTCAAGCACCACAAAAGTTTTTTTCTCAGAGGGTGAAGAAATTCGGTCCT
GTTTTCGTAACATCGCTAATTGGGCATCCCACAGTTGTACTCTGCGGCCCCTCCGGAAAC
CGCTTTCTCCTCTCGAATGAGGACAAGCTGGTGCAGATGTCATTGCCCAACTCTTCGATG
AGACTTCTGGGGCAGGATTCCCTTCTGGGCAAAAGGGGAGATGAGCATCGGATTGTACGT
ACTGCACTAGCTCGTTGTTTGGGTCCTCAAGCGTTGCAGAATTATATACCTAAAATGAGT
TCGGAGATCCAAAATCACATCAACAAAATATGGAAGGGAAAAGATGAAGTGAAGGTGCTT
CCTTTGATGAAGGGCCTCGTCTTCTCCATTGCAACCAGCTTGTTTTTCGGTATAAATGAT
GAACACCAACAAGAGCGACTTCACAAACTTTTGGAAGCTATTGCTGTGGGGGCTATGTCT
ATTCCAATAGACTTTCCG
>TRINITY_DN23144_c1_g1 (T10OH)
TTGCTCTTCAGCCCTTCCTCATCTCTGCTAATCCAAATGGATTCCTTCAGTTTTCTAAAA
AGCATGGAAGCGAAATTCGGCCAAGTCATACACCGGGATCAGTCTTCCAGTACTGCTCTT
CTGTCCCTCGCATTCACAGCTGCTGTTGCCATTTTTCTTGTGTTGCTCTTTCGATTTAAA
AGCCGGTCCTCTACTAATTTCCCTCCAGGAAATTTTGGCTTCCCTTTCATTGGAGAGACG
ATACAGTTCTTGCGGGCACTTCGATCAGAATCGCCTCATATGTTTTTTGATGAGAGATTG
AAGAAATTTGGGCGTGTATTCAAGACGTCATTAACTGGGCATCCCACAGCTGTGTTCTGC
GGGCCTGCGGGAAACCGGTTTATTTACTCGAATGAGCACAAGCTGGTGCAGTCGTCTGGG
CCCAACTCCTTTGTCAAACTGGTTGGGCAGCAATCCATCGTGACCAAAACAGGAGAGGAG
CACCGCATCTTTCGTGGTGTCCTGAACGAGTTTCTGGGGCCTCATGCCTTACAGAGTTAT
ACGCCTAAAATGAGTTCCAAAATCCAGGAGAATATCAATAAGCATTGGAAGGGTAAAGAT
GAAGTGAACATGCTTCCTTCGATAAGACAGCTCGTCTTCTCCATTTCAAGCAGCTTGTTT
TTTGATATTAATGATGAGGATCAACAGGAACAACTTAAAACTCTTTTAGAAACTATTCTT
GTGGGAACTTTGTCGGTTCCCCTCGACATTCCAGGATCTAATTTTCGTAAAGCTCTTCGG
GCGCGTTCCAAGCTGGATGAAATTCTGTCTCGTTTAATCGAAAGCAGAAGAAAAGATATG
CGTTCTGGGATAGCTTCTACCAGTAAAAATCTACTGTCGGTGCTGCTCGCCTTCAAAGAT
GAAAGAGGGAATCCATTGACGGACACGGAGATCCTCGACAACTTTTCTTTTATGCTTCAC
GCCTCATACGACACCACCGTTTCGCCCACGGTTTGTATATTTAAGCTGCTCTCCGCCAAT
CCAGAATGCTATGAAAAAGTAGTTCAAGAACAATTGGGAATACTTGGCAATAAAAAGGAG
GGAGAAGAAATCAGTTGGAAGGATCTGAAAGACATGAAGTATACATGGCAAGTAATTCAG
GAAACATTGAGAATGTTCCCCCCAGTTTTTGGGACATTTCGGGAGGCAATCACTGATATT
CATTACAATGGCTACACAATTCCAAAAGGATGGAGAATTTTATGGACACCGTATTCTACA
CATTACAAAGAGGAGTATTTCAATGAGCCGGACAAATTCAGGCCTTCAAGATTTGAGGAG
GAAGGAAAGCATGTGGCTCCTTATACATTTTTACCATTTGGAGGAGGGTTGCATGTATGT
CCAGGTTGGGAATTTTCAAAGATAGAGATGTTACTGTTCATGCATTATTTTGTTAAAACT
TTCAGCAGCTTCGTCCCAATTGACCCCAACGAAAAAATAGTGGCAGATCCACTCCCTCTC
CCTACCAATGGATTTTCCATCAAACTTTTTCTCAGATCCAAATGCAATTGA
>TRINITY_DN28089_c2_g5 (T10OH)
TTTCCTCTCATCGGGGAGACCATACAATTATTGCGGACACTCCGATCTGAAACACCTCAA
AAGTTTTTTGATGACAGATTGAAGAAATTCGGTCCTGTTTACATGACTTCCCTAATTGGG
CATCCCACAGTTGTACTCTGCGGGCCTGCGGGAAACAAATTAGTTCTTTCGAACGAGGAC
AAGCTGGTAGAGATGGAAGGGCCCAAGTCTTTCATGAAACTGATTGGGGAAGATTCCATT
GTTGCTAAAAGAGGCGAGGATCATCGCATCTTACGCACTGCACTTGCTCGGTTTTTGGGC
GCTCAAGCTTTACAAAATTATCTGGGTAGAATGAGTTCAGAAATAGGACACCATTTCAAT
GAAAAATGGAAGGGTAAAGATGAAGTGAAGGTGCTTCCTTTGGTAAGAGGGCTTATCTTC
TCCATTGCAAGCACCCTGTTTTTCGATGTAAATGATGGACACCAACAGAAGCAACTTCAT
CATCTTCTGGAAACTATTCTTGTGGGAAGTTTGTCAGTCCCGCTGGACTTTCCAGGAACT
CGTTATCGTAAAGGGCTTCAGGCGCGGCTGAAGCTTGATGAAATTCTCTCCTCTCTAATA
AAACGCAGAAGAAGAGATCTGCGTTCAGGCATAGCTTCTGATGATCAAGATCTACTGTCG
GTGTTGCTCACCTTCAGAGATGAAAAAGGGAACTCACTGACAGACCAGGGGATTCTGGAC
AACTTTTCTGCTATGTTTCATGCTTCATATGACACCACTGTTGCACCAATGGCCTTGATA
TTTAAGCTTCTATACTCCAATCCTGAATACCATGAAAAAGTATTTCAAGAGCAGTTGGAA
ATAATTGGCAATAAAAAGGAAGGGGAAGAAATCAGTTGGAAGGATTTGAAATCTATGAAA
TATACATGGCAAGCAGTTCAGGAAACATTAAGGATGTTTCCTGCAATTTTTGGATCATTT
CGTGAGGCTATCAATGATATTCATTATGAGGGCTATGTGATTCCAAAAGGATGGAGGATT
TTATGGACGAGTTACAGTACAAATCTGAAACAAGAGTATTTTAATGAGCCGGAAAAATTC
AAGCCTTCGAGATTCGAGGAGGAAGGCAGGCATGTGGCTCCTTACACAGCCCTACCATTC
GGAGGAGGGTTGCGCATATGTCCAGCATGGGAATTTTCAAAGATGGAAATACTACTGTTC
ATCCATCATTTTGTTAAAACTTTCAAGGAATACACCATAATTGACCCCAATGAAAAAATT
TCAGGAGATCCATTCCCTCCTCTCCCTTCCAGAGGATGTTTAATAAAACTTTTTCCC
>TRINITY_DN28921_c4_g1 (T10OH)
CTAATGGGGGATCGCACAGTTGTACTCTGCGGGCCGGCGGGAAACCGGCTTCTTCTCTCC
AACGAGAACAAGCTGGTTCAGATGACAGCTCCCGAGTCTTTCAAGAATCTGATCGGGCGG
AACTCCATTGTGGCCAAAAGAGGAGAAGAGCATCGGAACTTACGCTCTGCACTGGTCCGG
TTTTTGAACCCTCTCGCTTTGCAGAGATATACGGGTAAAATGAGCTCAGAAATCCAACGT
CATCTCAATGAAAAGTGGAAGACAAGAGATGAAGTGAAGGCGCTTCCTCTGATAAAAAGC
CTTCTCTTCTCCATTGCAAGCAGTTTGTTTTTCGATATAAATGATGAACAGGAGCAGGAG
CGACTTCACCGTCTTCTGGAAACCATTCTTGTGGGAACCATGTCTCTTCCCCTCGACCTT
CCTGGAACTCGTTTTCGAAAAGCTGTTAAGGCGCGGTCGAAGCTGGATGAAATTCTTTCT
TCTGTAATTAAAAGAAGAAGAAGAGATATGCATTCGGGAATAGCTTCTAGCAATCAAGAT
CTACTCTCGGTGTTTCTCACATTCAAAGATGAATCAGGGAATCCACTCACCGACAACGAC
ATCCTCGACAACTTTTCTGCCATGCTCAATGCCTCATTTGACAGCACTGTTTCACCGATC
GCCTCGATGATGCATCTCCTCTCCCGCAATCCAAATTGCTATGAAAAAATAGTTCAAGAG
CAATTGGAAATACTTAACAATATAAAAGATGGCGAAGAAATCAATTGGAAGGCTCTGAAA
GCCATGAAATATACATGGCAAGCAGTTCAGGAAACACTGAGGATGTTCCCCCCAGTTTTT
GCAATGTTTCGCAAGGCTATTGTTGATATTGATTATGATGGCTATACAATTCCAAAAGGA
TGGATGATTTTATGTACAAATCATTCCACACATGGAAAAGAAGAGTACTTCAATGAACCA
GAAAAATTTATGCCTTCAAGATTTGAGGAAGGCAGACATGTGGCTCCTTACACATATTTA
CCATTTGGAGCAGGCGTGCGGGTGTGTCCAGAGTGGGAATTTTCAAAGATAGAGATATTA
TTATTCTTCCATCATTTTGTTAAAACTTTCAGCAACTACATTCACATTGACCCCAACGAA
AAAATATCAGCCAATCCATTTCCTCCTCTCCCTACCAATGGACTCTCCATAAAAATTTTC
CCCAGATCCTAA
>TRINITY_DN30241_c2_g1 (TBT)
ACAATTTTCTCTTTAAAAGAGAATTTCAAATCAAGAATATTGATGGAACCATCTACAATG
GATGTGAATATGAAGCATGAAAATGTAGTCCACTTAGGGGATTGGAGGAATTTGGGATAT
TATGAAGCAAACTTTGGGTGTGGAAACGTAGCGAATGTAATCCCTGTGACACAACAAAAA
GACAACAAGAAACCTTTTCAAAGTATGTTTATGTTGCTTCAGTCATCCAAGAACATGCCA
AATGGAATCAAGATACTAATATACATTCCTGAATCAATGGTGGAACCATTCAAAATTGAA
ATGAAAGTCACAATAAACAAATATGTGAATAGAGTGGGTTCCTTTGACATATAA
>RINITY_DN31203_c0_g1 (TBT)
GGTGCAATAGATAATGTCAACGACCTCTTAAGTGGATCGCTTTTGCGTGCTCTAATTATT
ATCCAAAAAACAATTTTCTCTTTAAAAGAGAATTTCAAATCAAGAATATTGATGAAACCA
TCTACATTGGATGTGAATATGAAGCATGAAAATGTAATTGTTGTAGCGGATTGGAGGAAT
TTGGGATTATATGAAGTAGACTTTGGGCGTGGAAATGCAATGAATGTAAGCCCCGTGATG
CAACAAGGAGAGCACGAGTCACCTGCGCCAAGTAATTTTATGTTTCTTCGATCGTCCAAG
AACATGCCAAAGGGAGTCAAGATACTAATGTCCATGCCCGAATCAATGCTGAAACCATTC
AAAATTGAAATGAGAGACATAATAAACAAATATGTGACTAGAGTGCATTGTTCCAAGTTA
TAA
>TRINITY_DN21675_c1_g1 (TBT)
GTGAGGGGAGAAGTTAAGCCCTCAATCGAACCAATATGGAATAGAGAATTGGTGAAGCCT
GAAGACTATATACACCTCCAGTTGTATGTTAGTGAATTCATTCGCCCACCTTTAGTAGTT
GAGAAAGTTGGGCAAACATCTCTTGTTATAAGCTTCGAGAAAATAAATCATATCAAACGA
TGCATTATGGAAGAAAGTAAAGAATCTTTCTCTTCATTTGAAATTTTAACAGCAATGGTT
TGGCTAGCAAGGACAAGGGCTTTTCAAATTCCACACAACGAGGATGTGACTCTTCTCCTT
GCAATGGATGCGAGGAGATCATTTGACCCCCCTATTCCAAAGGGATACTACGGTAATGTC
ATTGGTACTACATGTGCAACAAATAATGTCCACAACCTCTTAAGCGGATCTCTTTTGCAT
GCTCTAACAATTATAAAGAAATCAATGTCCTCATTTTATGAGAATATCACCTCAAGAGTC
TTGGTGAACCCATCTACATTAGATTTGAGTATGAAGTATGAAAATGTAGTTACACTTAGT
GAT
>TRINITY_DN25154_c0_g3 (TBT)
ATGGAGAAGCCAGGTTCAGCAGATCTACATGTAAATATCATTGAGCGAGTGGTGGTGGCG
CCATGCCAGCCAACGCCCAAAACAATCCTGCAGCTCTCTAGAATTGACAAACTGGGAGGA
GGGTTTGCTAACGTATTGTTAGTCTTCGCTGCCTCCCATGGCGTTTCTGCAGATCCTGCA
AAAACAATTCGAGAGGCTCTCTCCAAGACCTTGGTCTTTTATTTCCCTTTTGCTGGGCGG
CTCAGAAAGAAAGAAGATGGGGATATCGAAGTGGTGTGCACAGAGCAGGGAGCTCTGTTC
GTGGAAGCCGTGGCGGACAACGATCTTTCAGCCGTACGAGATCTGGATGAGTACAATCCA
TTATTTCGGCAACTACAATCTACGCTTCCACTGGATACAGATTGCAAGGACCTCCATCTT
ATGACTGTTCAGGTAACTCGTTTTACATGTGGGGGTTTTGTCATGGGAACGAGTGTACAC
CAAAGT
>TRINITY_DN31014_c0_g3 (TBT)
GGAGAGTCCATTAAAATGGCAAACGCAGGTTCATCAGACTTAGAAGTAGAAATCATTGAG
CGAGTGGTGGTCGCCCCATGCCTGCCTTCGCCCAGAACTATTCTCCCCCTCTCCGCCATT
GACAACAGAGTGAGAGGATTTGGTAACGTACTGTTATTCTACAATGGCTCCAGCAGCGTT
TCTGCAGATCCTGCAAAAATAATACGAGAGGCTCTCTCCAAGATGTTGGTTTATTATTTC
CCATTTGCCGGGCGTCTCAGAAATAAAGAAAATGGGGATCTGGAAGTGGAGTGTACAGGG
GAGGGTGCTGTGTTTGTGGAAGCCATGGCGGACACAGATCTTTCTTCCTTGGGAGATTTG
GATGCTCATAATCCTTCATTTCACCAGCTTTCTGTTTCACCTCCAGTGGATTCTGATATT
GAGGGCCTCCATCTTGCAGCTCTTCAGGTAACTCGTTTTACATGTGGGGGCTTTGTTCTA
GGAGTAAGTTTGAACCAAAGTGTGTGCGATGGAAAAGGATTGGGAAATTTTCTTAAAGGT
GTGGCAGAGATGGTGAGGGGAAAAGATAAGCCCTCAATTGAACCAGTATGGAATAGAGAA
ATGGTAAAGTTTGAAGACTATACACGCCTCCAATTTTATCACTATGAATTCATACAACCA
CCTTTAATAGATGAGAAAATTGTTCAAACATCTCTTGTTATAAACTTGGAGACAATAAAT
ATTATCAAACGATGTATTATGGAAGAATATACAGAATTTTTCTCTACATTCGAAATCGTA
GCAGCAATGGTTTGGCTAGCAAGAACAAAAGCTTTTAAAATTCCACATAGTGAAAATGCA
GAGCTTCTCTTTACAATGGATATGAGGGAATCATTTAATCCCCCTCTTCCAAAGGGATAC
TATGGTAATGTTATGGGTATAGTATGTGCATTGGATAATGTCAAACACCTATTAAGTGGA
TCTATTTTGCGTGCTGCAATGGTTATACAGAAATCAAGGTTTTTCTTTAGAGAGAATTTC
CGGTTAAGATCTGTGACACAACCATCTGCATTGACTGTGAAGATCAAGCACAAAAATGTA
GTTGCATGTAGTGATTGGAGGCAATATGGATATGATGAAGTGGACTTTGGGTGGGGAAAT
GCAGTGAACGTAATACCAATGCAAATACTATGGGAAAATGAATTAGGACTGGTAAATTTT
TTTACTTTCCTCCAACCTACCTTGAATAAGCTAGATGGAATCAAGATACTAATGTTCATG
CCCCCGTCAAAAGTGAAACATTTTGAATATGAAATGGAATCTATAATAAGAAAATATGTG
>TRINITY_DN31203_c0_g2 (TBT)
ATGAGTGAGATTTCTAGGGGGGCATTGAAGCCATCACTAGAACCAATATGGAATAGAGAA
ATGGTGAAGTCTGAAGACCTTATGTACCTCCAGTTTTATAATTATGAACTCATACCCCGT
CCTCTTAAAATTGAGAAGACGTTTCAATCATCTATTGTAATTAACTTTAACACAATAAAT
TGTATCAAACGATGCATGATGGAAGAATGTAAACAAAAATTCTCTACATTTGAAATTGTA
GCAGAACTGATTTGGCTAGCAAGGACAAAGTCTTTCCAAATTCCACTTAGTGAGAATGTG
AAACTTTTATTTGCAGTCGACATGAGGACATCAGTTGACCCACCTCTTCCAAAGGGATAC
TATGGTAATGCTGTTGGTATTGTAGGTGCAATAGATAATGTCAGAGACCTCTTAATTGGA
TCACTTTTGCATGCTCTATTTAATATCCAAAAAACAATTTTCTCTTTAAAAGAGAATTTC
AAATCAAGAATATTGATGGAACCATCTACAATGGATGTGAATATGAAGCATGAAAATGTA
GTCCACTTAGGGGATTGG
>TRINITY_DN23670_c0_g3 (DBAT)
ATGGAGAATGCAGGCTGGAAAGATTTTAAAGTTAAGAGCTCTGATCCAGTGATGGTGAAG
GCCTCCGTTCCTCTGCCCAAAACTGTGCTCCAGCTCTCCACTGTGGACAACATGCCAGTG
ATTAGGGCAATCATTCATAACTCCTTGATTGTTTACAAGGCCTCCGATAGAATTTCTGCA
GATCCTGCACAAGTAATTAGGGAGGCTCTCTCCAAGGTGCTGGTTCATTATTTCCCTTTT
GCTGGAAGGCTCAGAAACAAAGAAAATGGTGACCTTGAAGTGGATTGCACAGGGGAAGGT
>TRINITY_DN25154_c0_g4 (DBAT)
CGAGGAGCAAGCCAATTTCTGAAAGCCCTAGCAGAGATGGCGAGGGGAGAGGTTAAGCCC
TCATTGGAGCCAATATGGAACAGAGAACTAGTGAAACCTGAAGACCTTCCGCGCCTCCAA
TTTTATCACTTTGATACGCTATGCCCGCCGTCAATAGTCAAAACAATTGTTCAAGCATCT
CACGATATACACTCTCAGACAATAGAATATATCAAACAATGTTTTATTGAAGAATATAAA
GAATTTTGCTCTACATTCGAAGTTGTGGCGGCATTAACTTGGATGGTGAGGACGAAAGTT
GTTCAAATCCCGCATACTGAGAATGTGAAGATTCTCTTTGCAATGGACGTAAGGAGATTT
TTCAATCCTCCACTTCCAGAGGGATACTATGGTAATGCCCTTGGTACTGTATGTGCAATG
GATAATGTCCATGACCTCTTAAATGGGTCTCTTTTGCGTACTATAATGCTAATAAAGAAA
TCAAAGCTCTCTTTATATGAGAATTTTAGGTCAGACATAGCGACGAACCGCTCTCCATCA
GATGTGAATATGAAGTTTGACAATGTAGTTGGATTCGGTGATTGGAGGCGGTTGGGATTT
AATGAAGTGGACTTTGGATGGGGAGAACCGGTAAATGAAAGACCCCTGCAAGGAATGGAA
CAAGTATTAGCTATGCCGAATTATTTTCTTTTCTTAGAACCTCATAAAAGCGTGTCTGGT
GGAGTTAGGATACGAATGTTCATGCCTCCATCAATAATAAAGTCATTCAAAATTGAAATG
GAAGCCATGACAAACAAATATGTAACTACTAGCAATTGCAAATGA
>TRINITY_DN31580_c0_g2 (DBAT)
GTGAGAGGAAATATTCTCGACTGCCTGTTAGTCTACGATGCCTCTCACACCATTTCTGCA
GATCCTGCGACTGTAATTCGGGAGGCTCTCTCCAAGGTGTTGGCGTATTATTTTCCTTTT
GCTGGGCGGCTGAGAAACAAAGGAGATGGGGAGCTGGAAGTGGATTGCACGGGGGAAGGT
GCTCTGTTTGTAGAAGCCATGGCCGACGAAAACCTTTCAGCGTTGGGAGATTTTGATTAC
CACAATCCAGCATTTGGGAAGCTACTTTACTCACTACCACTGGATACCCCTATTCACGAC
CTCCATCCTCTGGTTGTTCAGGTAACTCGTTTTACATGTGGGGGGTTTGTTGTGGGGTTT
ACTCGTTTTATGTAG
>TRINITY_DN31014_c0_g1 (BAPT)
TTTTGGAGAAGAGAAGAGGAGTGTGGAGTCCAAATAAAAATACAAATGGACAAGTTACAT
GTAAATATCATTGAGAAAGTGAAGGTGGTGCCGTGCCTTCAATCGTCCAAAGAAATTCTC
CAGCTCTCCAGCCTCGACAACATACTCAGATGTTATGTCAGCTTATTGTTAGTCTACGAC
AGGGTTTCAATTGTTTCTACAGATCCTGCAAAAACAATTCGAGAGGCTCTCTCCAAGGTT
TTGGTATATTATTCTCCTTTTGCTGGAAGGCTCAGAAACAAAGAAAATGGGGATCTTGAA
GTGGAGTGCAGTGGGGAGGGTGCTGTCTTTGTGGAAGCCATGGCAGACAACGACCTTTCA
ATCTTACAAGATTTGGATGAGTACAATCCATCGCTTCAACAGCTCATTTTTAGCGTACCA
ATGGATACGAAACTTGAAGACCTGCATCTTCTAAGTGTTCAGGTGACTTTCTGGTAG
>TRINITY_DN21675_c2_g3 (DBTNBT)
GCAGGGCAATTTCTTAAAGGTCTTGGAGAGATGGCAAGGGGAGAAGTTAAGCCCTTAGTA
GAACCAGTATGGAATAGAGAACTTATAAAGCTAGAAGACCTTGCATACCTCCAATTTCAT
CATTTGGCACTGAGTAGCGAGAACATATGCAATCCACTCCCACCTCCAAAAGTTGAGGAA
CCGATTTTAGCATCTTTGTGTGTAAACTCTGAGATTATAAACTCTATGAAACAATGTGTT
GTAGAAGAACATGAACAAATTTTCACTGCATTTGAAGTTGTGGCAGCATTGGCTTGGCAA
GCAAGAACCAAGGCACTTCAAATTCCACATACCGAGAATGTGAAGCTTATTTTTTCTATG
GACATGAAGAGATCATTTGATCCCCCCCTTCCAAAAGGATATTATGGTAATGCTATGGGT
GTTGCATGTGCATTGGATAATGCCCATGACCTCTTAAATGGGTCTCTCTCACGTGCTGCA
ATGATTATAAAGAAATCCAAAGTAACTTTAAATGAGAATTTCAAGTCAAGAGTTGCGATG
AACCAATCTACAATATATGTGAAACAAGAAAATGTACTTATATTGAGTGATTGGAGGCAA
TTGGGATTTAATGAAGTAGACTTTGGGTGGGGAGATGCAGTGAATGTATGTCCACTACAA
AATATTGAGAATGGGTCAACTATGCCAAATTATTTTCTCTTTATACGATCTGCAAAGAAC
AAACCTGCTGGAATCAAGTTGGTAATGCGCATACCTCCATCAACTATGAAATTATTCCAG
ATGGAAATGGAAGCCATGATGAAAACATATGTGACTGACATGTGA
>TRINITY_DN21675_c2_g1 (DBTNBT)
AATCCAAGCTCAACAGACTTCCTTGTGAAGAAATTTGATCCAGTCGTGGTGGCCCCAAGC
CTTCCTCTGCCCAAAACCACCCTCCAGCTCTCCCCCATTGACAACCAGATAGGTTTCAGA
GGATTTTTTAACTCATTGTCAGTTTACAATGCTCCTGACGACATTTCTGCAGATCCTGTA
AAAATAATTAGAGAGGCTCTCTCCAAGGTGTTGGTACATTATTTTCCTCTTGCTGGACGG
TTCAGGAATAAAGAAAATGGGGAACTTGAAGTGGATTGCACAGGGGAGGGTGCTCTGTTT
GTGGAAGCCATGGTGGAAGACAACATTTCAGTCTTACGAGATTTTGATGACCTCAATCCA
TCCTTTCAACAGCTAGCTTTTTGGCCGCCCATGGGTGCTAATATTGAGGACCTTCATCTT
CTGGTAGTTCAGGTAACTCGTTTTACATGTGGAGATATTACCGTAGGAGTAACTGTATGT
CATAGTATATTTGATGGATGTGGAGCAGCGCAATTTGTTACAGCCTTAGCAGATATGGCA
AGGGGAGAAGTTAAGCCCTTATTGGAACCAATATGGAATAGAGAATTGTTGAAGCCTGAA
GACCCTGTACACCTTCAACTATATCAATTTGATTCATTATGCCCACCTCCAATATTGTTT
GAGGAATTGGGTCAAGCCTCTCTTATTATAAACTCTAACACCATAAAATATATGAAACAA
TGCATTATGGAAGAATGTAAGGTATTCTGCTCTACGTTTGAAGTTATGGCAGCATTGGTT
TGGGTAGCAAGGACAAAGGCTTTTCAAATTCCACAT
