# Supplementary material for: Role of female-predominant MYB39-bHLH13 complex in sexually dimorphic accumulation of taxol in Taxus media
Source: Hortic Res. 2022 Mar 14;9:uhac062. doi: 10.1093/hr/uhac062 (PMC9233167; doi:10.1093/hr/uhac062)
Supplement: Web_Material_uhac062 [file web_material_uhac062.zip › Table S4 new.xlsx]

## Sheet: Sheet1
Table S4 The promoter sequences of the taxol related genes.
>GGPPS (DN26572_c0_g1)
CTTGTGAATCTTTCTTTATTTGAGAGATTTGGGCTAGCAAGGCATGCACATCTTCTGCTGGTTTGAAACGGTTTTCAAACCTAGTTCTCATTGTGTCCCAGCTAGTGATTGCACAAAGGAATACACATACCCTATCCCACATTTGTAATCCCGCATTGAAGAAAGTTCATTCCACGTTTTTAATGGTCAATGTTATTGTCTGTTTATGGAGGTTAAAATTTAACAGTAAAATGTTTTGAAGATTCAAAGTTGATACAACGGAATCGGGTCAATGGGTGTTAAATTTTATCAAACCAAAAGCAGCCAAACCATGGCATCTGGACTAAGTTATGGTTTGTCCTCACATTGTAGAAATCGGTTTATCCTTACAACAGAGGACACGTCTCCATTGCAAATGGT…
>TS (DN24843_c0_g1)
CTTGACCTTTACCGTTACTATACAGAGTTTGATTAGTGTGACAAATATAGATAGAAGAAAAGGAAGAGCGACATCAAATTACACGTATTAAGGGTATCTACCTTTCAAGTCCAATATGATTTGCATCAAGTTTTTAAGTGGATTTACATAATTAAATTTTGTGAAAATGTAAGATATTAAGTCAAGACTGAAGAGGTGGACATAAAAAGGGTATAATAAATGTCATAGGAAAATGAGTAGTTTGGATATGTGGTAAAATAAGGAGTATTTAATAATTGAAAATTTGTATTGGTAGTGGGTGTGAATTTTAAAAGATTGAGATATAGATTTGCAAATATGAGTATTATTTAATATCCTGTGAGTGCATATGATAGGCAATAATTTGATATAGCGAATCCC…
>TBT (DN31014_c0_g3)
TGGGACGGCATGTGATTACAGTAATGCAAAACAAAAAAAACGGAATACTTTATTATGTGAGTTGACTTTAAAAACAATTATCATTGAAACGCGCAAATCCACAAATATTTAAGAAAAGAGAAAAAATCTTGGAAGAATCCAAACCATTAAAAACAAGCTGTCAAATCTAAAGCACATGAATTATAGATACGTAAGTTCTTGGTATTCTCTATATAAGGAATTACGCTGCAGTTCAGTTCTCAAACTATTTCTGCAGTTATAGTTTTGGAGAAGAGAAGAGAAGAGGAGTGGAGTTTGGAGTCCAAATACAAATG
>T7OH (DN24804_c2_g5)
TGCAAAAACAACATTTCTAAAAACCAACAAATACAATTACATATTAAACACTTACAAACCAAAGTTTACAAAACACCCATCTACTTAAACTTACCCCAAGGGAAGCAATGGTTAGTTAATAAACACATAAATACACCAGCATCATAATAGTCAACTAATTGAATATTAAAATGACTATCTAAATGGAGCTGGTGATTCACACAGTGACAAGAAGATGCTGCTTTGGAATAAAAAAATTAATTAGAAAAGAAAGGACAAAACTTTATCAAAAAATTGTTGACCCGCAGTATCCTCTCTGCCATCTTTGGGACAAAAAAATAAATTGGTTAACAAAAAATTGTTGACCCGCAGTATCCTCTGTCCCATTGAGTTCGTCTTTTATCAGGCTAAGGCGAATCC…
>PAM (DN25202_c0_g1)
TAGGAGAGCTAACTCTCCACCATCACCTACACCTACTAACTATTATTTAACAAGAGCAGGATCGGATTATTACAGGAGGCACTGGCGTTGTTGGAGAAGAAGCGTAACACTTCTCTTGCACATTATTACAGCAGACCATTAACCAGGTAGGATTTCCTAACATGCCAGCTGGTGTATATTGTCGTCACTAATAAAATGTGTGTAATATAACGTTGTTATACAGTGGGCATCTTGCATCGCTGTAACATTTGTCCGCTACTGTATAATATATTTGTGCCAGGAACCATTCATTCTATACTTATGCCTGAGAAGTGAGTCAGTAGGTGTATTCTGGTTTTTGTTTAATTTATGTTTTGTCATGTTTACGTAGAAGCCGGAGCGGAGCTGAGCTGAACTGAG…
>T10OH (DN23144_c1_g1)
CCAAGTGTGCTTTCTGAAATGAAAAACGTGAACAATCAATCGGAATCCCAAGTGTGCTTTCTGAAATGAAAAACGTGAATAATCAATCGGTCCACAATTCAGCGTCGAAACACGTGCTTTGTGGAATGAAAAGACATTGAAAATGCGAGAAATATGCGGTCTCTGTATTTCTCACATGCTCAGTACCTAAACATGTTAGTTAATAAATAAAAAGGCTTAAAGTTTTTGTTCGATCCATCCTTTGCATCACTAATCCTTGTTCTTCAGCCCTTCCTCATCTCTGCTAATCCAAATG
>T13OH (DN22174_c0_g1)
ATAGGGGAGAGGACCCTATAACCGAGCGGGTACCAAAACATGTACATCTCTTTTCACCATAGGTTGTTGACAAAAGCACCAATAGTTGTTCACTTTTTGGTTAATTACACCTTTTAAGAGTGAATGAGAATGTGACACATAGGGCGCTCGGTCATTGGTCCCTCTTTCAAATGCTTTATATTGATTTTCTTCATATTAAATCAATTCAAAAACTACTTTTCCCTCCAAATTAACACGCGAAACGAAAATGTCAATATGGCACGATCATACGCTACACGACGATATAATTTTTTTACAATACCGACATACCTACATATATTTGCGTGCCCCTAAAGTTAGGTGCACGGTTATAGGGTCCTCTCCCCTAGTAACTGAACATTATCGCATGCTACCTCCATT…
>DBTNBT (DN21675_c2_g3)
CAACTATAAAACAGGGCACGATCCCAACCTCATCAGATCTCTTGCCTTCGCTTTCAACTAGAATAGAACACTGGTGGGCTCTTTAAGAGCCAAGCATTGGTGATATAGGGTAGAAATCACAAAAAAAAACGGCCCTGTCAATTTCCAGGCTTGGACTCCATCCGGCAATACATGCCTGGAACAGGGTCATGGTAGGCTAAATCCACGTGGATGGTGGAGACGTAACCAGACTGTCAATGTCCCTGCAAAATGGATCATGGCCATCCCTTCTCTGACAGCTGTAAGACGGGCCAAACACACTTCTCATAAAGTTAAAATTAAAAAGCAAAGTAATTAAGAATGCTTGTCATCTATAGAATGTATTTCATTATTAATGAAATTATGAAAAACATTATAAAA…
