# Supplementary material for: Role of female-predominant MYB39-bHLH13 complex in sexually dimorphic accumulation of taxol in Taxus media
Source: Hortic Res. 2022 Mar 14;9:uhac062. doi: 10.1093/hr/uhac062 (PMC9233167; doi:10.1093/hr/uhac062)
Supplement: Web_Material_uhac062 [file web_material_uhac062.zip › Table S5 new.xlsx]

## Sheet: Sheet1
Table S5 The detailed information of the MYB and bHLH families in T. media.
Gene_ID	Length	Trans_ID	Annotation	Name	swissprot_description	GO_Term	NOG	KOEntry	KODescription	EC	KEGG_Pathway	Pfam_description	Female_1_count	Female_2_count	Female_3_count	Male_1_count	Male_2_count	Male_3_count	Female_1_TPM	Female_2_TPM	Female_3_TPM	Male_1_TPM	Male_2_TPM	Male_3_TPM	Female_mean_TPM	Male_mean_TPM	log2FC	regulation	pvalue	FDR	significant
TRINITY_DN12636_c0_g1	461	internal	Myb family transcription factor [Zostera marina]	DIVARICATA	Transcription factor DIVARICATA OS=Antirrhinum majus GN=DIVARICATA PE=2 SV=1	GO:0009908(flower development);GO:0048262(determination of dorsal/ventral asymmetry)	ENOG410YG84(Myb-like DNA-binding domain)	-	-	-	-	V7CHC5.1 PF00249.29;Myb_DNA-binding;	1	2	7	16	5	13	0.2	0.43	1.17	2.84	0.92	2.59	0.6	2.12	-1.821	down	1	1	no
TRINITY_DN17858_c0_g1 （基于蛋白的MWD成员）	1299	5prime_partial	PREDICTED: myb-related protein 306-like [Vigna angularis]	MYB306	Myb-related protein 306 OS=Antirrhinum majus GN=MYB306 PE=2 SV=1	GO:0003677(DNA binding);GO:0003700(transcription factor activity, sequence-specific DNA binding);GO:0005634(nucleus);GO:0006355(regulation of transcription, DNA-templated);GO:0009651(response to salt stress);GO:0009723(response to ethylene);GO:0009733(response to auxin);GO:0009737(response to abscisic acid);GO:0009751(response to salicylic acid);GO:0009753(response to jasmonic acid);GO:0046686(re…	COG5147(Myblike DNAbinding domain containing protein)	K09422	myb proto-oncogene protein, plant	-	ath04626(Plant-pathogen interaction)	I1L5Y3.1 PF00249.29;Myb_DNA-binding;	31	39	25	85	39	81	1.26	1.71	0.83	2.99	1.45	3.21	1.27	2.55	-0.969896	down	0.0264695	0.107598	no
TRINITY_DN26279_c1_g1	1777	complete	unknown [Picea sitchensis]	MYB36	Transcription factor MYB36 OS=Arabidopsis thaliana GN=MYB36 PE=1 SV=1	GO:0000975(regulatory region DNA binding);GO:0003677(DNA binding);GO:0003700(transcription factor activity, sequence-specific DNA binding);GO:0005634(nucleus);GO:0006351(transcription, DNA-templated);GO:0006355(regulation of transcription, DNA-templated);GO:0008285(negative regulation of cell proliferation);GO:0030154(cell differentiation);GO:0035987(endodermal cell differentiation);GO:0045597(po…	COG5147(Myblike DNAbinding domain containing protein)	K02259	cytochrome c oxidase assembly protein subunit 15	-	aly00190(Oxidative phosphorylation);aly00860(Porphyrin and chlorophyll metabolism)	A0A0K9PK11.1 PF00249.29;Myb_DNA-binding;	69	126	73	186	152	215	2.17	4.58	1.85	4.87	4.48	6.61	2.87	5.32	-0.900188	down	0.00997897	0.0502347	no
TRINITY_DN20894_c0_g2	837	complete	PREDICTED: protein RADIALIS-like 3 isoform X2 [Nelumbo nucifera]	RADIALIS-like 1	Protein RADIALIS-like 1 OS=Arabidopsis thaliana GN=RL1 PE=2 SV=1	GO:0003677(DNA binding);GO:0003700(transcription factor activity, sequence-specific DNA binding);GO:0005634(nucleus);GO:0006351(transcription, DNA-templated);GO:0006355(regulation of transcription, DNA-templated)	ENOG410YUEI(Myb-like DNA-binding domain)	K01184	polygalacturonase	EC:3.2.1.15	obr00040(Pentose and glucuronate interconversions);obr00500(Starch and sucrose metabolism)	W9QGR5.1 PF00249.29;Myb_DNA-binding;	95	29	48	120	126	103	6.89	2.27	2.85	7.56	8.37	7.31	4	7.75	-0.889601	down	0.0292723	0.116276	no
TRINITY_DN18012_c0_g1	1465	complete	myb family transcription factor [Castanea mollissima]	AS1	Transcription factor AS1 OS=Arabidopsis thaliana GN=AS1 PE=1 SV=1	GO:0000793(condensed chromosome);GO:0003677(DNA binding);GO:0003700(transcription factor activity, sequence-specific DNA binding);GO:0005515(protein binding);GO:0005634(nucleus);GO:0005730(nucleolus);GO:0006351(transcription, DNA-templated);GO:0008356(asymmetric cell division);GO:0009615(response to virus);GO:0009651(response to salt stress);GO:0009733(response to auxin);GO:0009739(response to gi…	COG5147(Myblike DNAbinding domain containing protein)	-	-	-	-	M0TX41.1 PF13921.4;Myb_DNA-bind_6;	56	33	90	99	143	104	1.96	1.25	2.58	3	4.59	3.56	1.93	3.72	-0.873059	down	0.0127882	0.0614248	no
TRINITY_DN23295_c0_g1	2779	complete	unknown [Picea sitchensis]	MYB4	Myb-related protein Myb4 OS=Oryza sativa subsp. japonica GN=MYB4 PE=2 SV=2	GO:0000902(cell morphogenesis);GO:0003677(DNA binding);GO:0003700(transcription factor activity, sequence-specific DNA binding);GO:0005634(nucleus);GO:0006355(regulation of transcription, DNA-templated);GO:0009651(response to salt stress);GO:0009723(response to ethylene);GO:0009733(response to auxin);GO:0009739(response to gibberellin);GO:0009751(response to salicylic acid);GO:0009753(response to…	COG5147(Myblike DNAbinding domain containing protein)	K09422	myb proto-oncogene protein, plant	-	ath04626(Plant-pathogen interaction)	A0A022Q337.1 PF00249.29;Myb_DNA-binding;	400	531	415	800	712	1021	8.77	12.89	7.87	15.53	14.85	21.89	9.84	17.42	-0.782588	down	0.000977644	0.00704694	no
TRINITY_DN16215_c0_g1	1020	5prime_partial	PREDICTED: transcription factor GAMYB-like [Tarenaya hassleriana]	MYB44	Transcription factor MYB44 OS=Arabidopsis thaliana GN=MYB44 PE=2 SV=1	GO:0003677(DNA binding);GO:0003700(transcription factor activity, sequence-specific DNA binding);GO:0005634(nucleus);GO:0006355(regulation of transcription, DNA-templated);GO:0010199(organ boundary specification between lateral organs and the meristem)	COG5147(Myblike DNAbinding domain containing protein)	-	-	-	-	A0A067KXC6.1 PF13921.4;Myb_DNA-bind_6;	20	15	19	26	27	45	1.11	0.9	0.86	1.25	1.37	2.43	0.96	1.68	-0.753356	down	0.100924	0.285083	no
TRINITY_DN20740_c0_g2	1498	5prime_partial	hypothetical protein AXG93_2742s1080 [Marchantia polymorpha subsp. polymorpha]	At1g14600	Putative Myb family transcription factor At1g14600 OS=Arabidopsis thaliana GN=At1g14600 PE=2 SV=2	GO:0005634(nucleus);GO:0006355(regulation of transcription, DNA-templated);GO:0044212(transcription regulatory region DNA binding)	ENOG410YNDA(Myb-like DNA-binding domain)	K14317	nuclear pore complex protein Nup214	-	mus03013(RNA transport)	M0SZU9.1 PF00249.29;Myb_DNA-binding;	29	33	40	60	55	65	8.52	7.64	9.59	6.14	14.58	14.63	8.58	11.78	-0.71092	down	0.0489242	0.171652	no
TRINITY_DN29179_c2_g1	1797	complete	unknown [Picea sitchensis]	MYB4	Transcription repressor MYB4 OS=Arabidopsis thaliana GN=MYB4 PE=1 SV=1	GO:0003677(DNA binding);GO:0003700(transcription factor activity, sequence-specific DNA binding);GO:0005515(protein binding);GO:0005634(nucleus);GO:0006351(transcription, DNA-templated);GO:0009751(response to salicylic acid);GO:0009753(response to jasmonic acid);GO:0010224(response to UV-B);GO:0045892(negative regulation of transcription, DNA-templated);GO:1903086(negative regulation of sinapate …	COG5147(Myblike DNAbinding domain containing protein)	K16166	transcription factor MYB75	-	ath04712(Circadian rhythm - plant)	A0A059CR51.1 PF00249.29;Myb_DNA-binding;	143	125	174	205	341	234	4.75	5.42	5.09	6.33	11.03	8.76	5.09	8.71	-0.709107	down	0.00788318	0.0412756	no
TRINITY_DN30806_c0_g5	450	internal	PREDICTED: transcription repressor MYB5 [Ricinus communis]	MYB5	Transcription repressor MYB5 OS=Arabidopsis thaliana GN=MYB5 PE=1 SV=1	GO:0003677(DNA binding);GO:0003700(transcription factor activity, sequence-specific DNA binding);GO:0005634(nucleus);GO:0006351(transcription, DNA-templated);GO:0006355(regulation of transcription, DNA-templated);GO:0009845(seed germination);GO:0010026(trichome differentiation);GO:0010090(trichome morphogenesis);GO:0010214(seed coat development);GO:0010468(regulation of gene expression);GO:004835…	COG5147(Myblike DNAbinding domain containing protein)	K02259	cytochrome c oxidase assembly protein subunit 15	-	aly00190(Oxidative phosphorylation);aly00860(Porphyrin and chlorophyll metabolism)	D7ML75.1 PF02628.13;COX15-CtaA;	183	211	274	398	323	446	6.25	7.8	7.65	11.77	10.12	14.88	7.23	12.26	-0.706316	down	0.0027543	0.0172042	no
TRINITY_DN22777_c0_g2	2074	complete	hypothetical protein AXG93_4316s1150 [Marchantia polymorpha subsp. polymorpha]	PHL2	Protein PHR1-LIKE 2 OS=Arabidopsis thaliana GN=PHL2 PE=1 SV=1	GO:0003677(DNA binding);GO:0003700(transcription factor activity, sequence-specific DNA binding);GO:0005634(nucleus);GO:0005739(mitochondrion);GO:0006351(transcription, DNA-templated);GO:0006355(regulation of transcription, DNA-templated);GO:0010088(phloem development);GO:0010089(xylem development);GO:0045893(positive regulation of transcription, DNA-templated)	ENOG410YHDP(MYB family transcription factor)	K14317	nuclear pore complex protein Nup214	-	mus03013(RNA transport)	A0A059BZP0.1 PF00249.29;Myb_DNA-binding;	374	76	323	441	328	395	11.74	2.57	8.75	11.9	9.74	12.05	7.69	11.23	-0.509025	down	0.1941	0.432423	no
TRINITY_DN20547_c0_g2	2236	complete	GARP2 [Taxus wallichiana var. chinensis]	EFM	Myb family transcription factor EFM OS=Arabidopsis thaliana GN=EFM PE=1 SV=2	GO:0003677(DNA binding);GO:0003700(transcription factor activity, sequence-specific DNA binding);GO:0005634(nucleus);GO:0006351(transcription, DNA-templated);GO:0006355(regulation of transcription, DNA-templated);GO:0009266(response to temperature stimulus);GO:0009740(gibberellic acid mediated signaling pathway);GO:0010452(histone H3-K36 methylation);GO:0043565(sequence-specific DNA binding);GO:0…	ENOG410Y953(Myb family transcription factor)	K14491	two-component response regulator ARR-B family	-	atr04075(Plant hormone signal transduction)	A0A061DG45.1 PF00249.29;Myb_DNA-binding;	127	86	153	182	179	176	2.85	2.1	2.78	3.47	3.68	3.83	2.58	3.66	-0.455815	down	0.0911031	0.265653	no
TRINITY_DN24099_c0_g1	1921	complete	PREDICTED: transcription factor MYB86-like [Musa acuminata subsp. malaccensis]	MYB86	Transcription factor MYB86 OS=Arabidopsis thaliana GN=MYB86 PE=2 SV=1	GO:0003677(DNA binding);GO:0003700(transcription factor activity, sequence-specific DNA binding);GO:0005634(nucleus);GO:0006355(regulation of transcription, DNA-templated);GO:0009733(response to auxin);GO:0009739(response to gibberellin);GO:0009751(response to salicylic acid);GO:0009753(response to jasmonic acid)	COG5147(Myblike DNAbinding domain containing protein)	K02259	cytochrome c oxidase assembly protein subunit 15	-	aly00190(Oxidative phosphorylation);aly00860(Porphyrin and chlorophyll metabolism)	Q2HRU1.1 PF00249.29;Myb_DNA-binding;	132	94	268	250	242	196	3.4	2.86	6.51	5.79	6.34	5.15	4.26	5.76	-0.413718	down	0.170154	0.399094	no
TRINITY_DN27689_c1_g1	1846	complete	R2R3-MYB transcription factor MYB7 [Picea glauca]	MYB44	Transcription factor MYB44 OS=Arabidopsis thaliana GN=MYB44 PE=2 SV=1	GO:0003677(DNA binding);GO:0003700(transcription factor activity, sequence-specific DNA binding);GO:0005634(nucleus);GO:0006355(regulation of transcription, DNA-templated);GO:0009723(response to ethylene);GO:0009737(response to abscisic acid);GO:0009751(response to salicylic acid);GO:0009753(response to jasmonic acid);GO:0010200(response to chitin);GO:0044212(transcription regulatory region DNA b…	COG5147(Myblike DNAbinding domain containing protein)	K02259	cytochrome c oxidase assembly protein subunit 15	-	aly00190(Oxidative phosphorylation);aly00860(Porphyrin and chlorophyll metabolism)	D8RRF1.1 PF13921.4;Myb_DNA-bind_6;	102	163	137	195	198	187	2.72	4.71	2.98	4.5	4.84	4.87	3.47	4.74	-0.398779	down	0.160241	0.383473	no
TRINITY_DN24037_c0_g1	2374	complete	unknown [Picea sitchensis]	PHL2	Protein PHR1-LIKE 2 OS=Arabidopsis thaliana GN=PHL2 PE=1 SV=1	GO:0003677(DNA binding);GO:0003700(transcription factor activity, sequence-specific DNA binding);GO:0005634(nucleus);GO:0006351(transcription, DNA-templated);GO:0006355(regulation of transcription, DNA-templated)	ENOG410Y9RE(Transcription factor)	K14317	nuclear pore complex protein Nup214	-	mus03013(RNA transport)	A0A059BZP0.1 PF00249.29;Myb_DNA-binding;	506	506	329	717	577	668	10.81	11.47	5.82	13.49	12.28	13.87	9.37	13.21	-0.396506	down	0.116321	0.312191	no
TRINITY_DN25451_c0_g4	2134	complete	hypothetical protein AXG93_531s1290 [Marchantia polymorpha subsp. polymorpha]	PHL7	Myb family transcription factor PHL7 OS=Arabidopsis thaliana GN=PHL7 PE=2 SV=1	GO:0003677(DNA binding);GO:0003700(transcription factor activity, sequence-specific DNA binding);GO:0005634(nucleus);GO:0006351(transcription, DNA-templated);GO:0006355(regulation of transcription, DNA-templated)	ENOG4111GBR(Myb-like DNA-binding domain)	K14317	nuclear pore complex protein Nup214	-	mus03013(RNA transport)	W1PK83.1 PF00249.29;Myb_DNA-binding;	2378	2244	2200	3507.99	2835	3182	54.05	55.22	40.81	68.93	59.08	70.55	50.03	66.19	-0.3525	down	0.0561155	0.189401	no
TRINITY_DN31074_c1_g2	1567	complete	putative LHY [Cryptomeria japonica]	RVE2	Protein REVEILLE 2 OS=Arabidopsis thaliana GN=RVE2 PE=2 SV=1	GO:0003677(DNA binding);GO:0003700(transcription factor activity, sequence-specific DNA binding);GO:0005634(nucleus);GO:0006351(transcription, DNA-templated);GO:0006355(regulation of transcription, DNA-templated);GO:0007623(circadian rhythm);GO:0009651(response to salt stress);GO:0009723(response to ethylene);GO:0009733(response to auxin);GO:0009737(response to abscisic acid);GO:0009739(response …	ENOG4111X77(Myb transcription factor)	K12133	MYB-related transcription factor LHY	-	gra04712(Circadian rhythm - plant)	I1JHS3.1 PF00249.29;Myb_DNA-binding;	967	1025	1160	1326	1581.35	1377.09	58.06	57.91	48.56	46.75	62.84	63.1	54.84	57.56	-0.325062	down	0.0596053	0.197625	no
TRINITY_DN31612_c0_g1	6406	complete	putative LHY [Cryptomeria japonica]	CCA1	Protein CCA1 OS=Arabidopsis thaliana GN=CCA1 PE=1 SV=1	GO:0003677(DNA binding);GO:0003700(transcription factor activity, sequence-specific DNA binding);GO:0005515(protein binding);GO:0005634(nucleus);GO:0006351(transcription, DNA-templated);GO:0007623(circadian rhythm);GO:0009409(response to cold);GO:0009651(response to salt stress);GO:0009723(response to ethylene);GO:0009733(response to auxin);GO:0009737(response to abscisic acid);GO:0009739(respons…	ENOG4111X77(Myb transcription factor)	K12133	MYB-related transcription factor LHY	-	tcc04712(Circadian rhythm - plant)	-	5352	5363	6606	7340	8635.65	7419.91	69.31	85.53	75.02	82.54	107.66	94.73	76.62	94.98	-0.320533	down	0.056751	0.190887	no
TRINITY_DN28000_c0_g1	1347	complete	R2R3-MYB transcription factor MYB10 [Picea glauca]	MYB308	Myb-related protein 308 OS=Antirrhinum majus GN=MYB308 PE=2 SV=1	GO:0003677(DNA binding);GO:0003700(transcription factor activity, sequence-specific DNA binding);GO:0005515(protein binding);GO:0005634(nucleus);GO:0006351(transcription, DNA-templated);GO:0009751(response to salicylic acid);GO:0009753(response to jasmonic acid);GO:0010224(response to UV-B);GO:0045892(negative regulation of transcription, DNA-templated);GO:1903086(negative regulation of sinapate …	COG5147(Myblike DNAbinding domain containing protein)	K02259	cytochrome c oxidase assembly protein subunit 15	-	aly00190(Oxidative phosphorylation);aly00860(Porphyrin and chlorophyll metabolism)	M0RQ48.1 PF00249.29;Myb_DNA-binding;	657	546	610	814	720	891	35.49	32.84	27.26	35.37	33.06	45.03	31.86	37.82	-0.301248	down	0.123983	0.325746	no
TRINITY_DN23080_c1_g1	1766	complete	predicted protein [Physcomitrella patens]	MYB1R1	Transcription factor MYB1R1 OS=Solanum tuberosum PE=2 SV=1	GO:0009723(response to ethylene)	ENOG4111IMA(Transcription factor)	-	-	-	-	A0A078JTL4.1 PF00249.29;Myb_DNA-binding;	1637.07	1674.76	2349.05	2319.52	2319	2540	47.26	53.09	55.58	59.17	62.44	72.06	51.98	64.56	-0.244739	down	0.151415	0.370149	no
TRINITY_DN29645_c0_g1	2239	complete	PREDICTED: transcription factor RAX2-like isoform X1 [Nelumbo nucifera]	RAX2-like	Transcriptional activator Myb OS=Xenopus laevis GN=myb PE=2 SV=1	GO:0003677(DNA binding);GO:0003700(transcription factor activity, sequence-specific DNA binding);GO:0005634(nucleus);GO:0006355(regulation of transcription, DNA-templated);GO:0007049(cell cycle);GO:0009553(embryo sac development);GO:0010052(guard cell differentiation);GO:0043565(sequence-specific DNA binding)	COG5147(Myblike DNAbinding domain containing protein)	-	-	-	-	D7TNB9.1 PF13921.4;Myb_DNA-bind_6;	831	582	905	1034	1019	829	18.17	13.79	16.59	22.28	23.37	20.93	16.18	22.19	-0.205175	down	0.264899	0.524677	no
TRINITY_DN30806_c0_g2	1211	5prime_partial	Myb-like protein P [Fagopyrum cymosum]	MYB5	Transcription repressor MYB5 OS=Arabidopsis thaliana GN=MYB5 PE=1 SV=1	GO:0003677(DNA binding);GO:0003700(transcription factor activity, sequence-specific DNA binding);GO:0005634(nucleus);GO:0006351(transcription, DNA-templated);GO:0006355(regulation of transcription, DNA-templated);GO:0009845(seed germination);GO:0010026(trichome differentiation);GO:0010090(trichome morphogenesis);GO:0010214(seed coat development);GO:0010468(regulation of gene expression);GO:004835…	COG5147(Myblike DNAbinding domain containing protein)	K02259	cytochrome c oxidase assembly protein subunit 15	-	aly00190(Oxidative phosphorylation);aly00860(Porphyrin and chlorophyll metabolism)	A0A061F2Z9.1 PF00249.29;Myb_DNA-binding;	1020.38	821.83	1205.84	1368.97	1077.79	1188	101.49	87.65	93.19	97.57	83.27	103.52	94.11	94.79	-0.149786	down	0.400288	0.65941	no
TRINITY_DN24987_c0_g1	3249	complete	PREDICTED: uncharacterized protein LOC18425201 [Amborella trichopoda]	MYR2	Myb-related protein 2 OS=Arabidopsis thaliana GN=MYR2 PE=1 SV=1	GO:0003677(DNA binding);GO:0003700(transcription factor activity, sequence-specific DNA binding);GO:0005634(nucleus);GO:0006351(transcription, DNA-templated);GO:0006355(regulation of transcription, DNA-templated)	ENOG410Y9RE(Transcription factor)	K14317	nuclear pore complex protein Nup214	-	mus03013(RNA transport)	V4SVN1.1 PF00249.29;Myb_DNA-binding;	1738	1322	2176	2169	2203	1774	35.93	28.01	34.49	38.31	40.16	34.87	32.81	37.78	-0.129316	down	0.464751	0.712646	no
TRINITY_DN29998_c0_g1	2222	complete	unknown [Picea sitchensis]	PHL13	Myb family transcription factor PHL13 OS=Arabidopsis thaliana GN=PHL13 PE=2 SV=1	GO:0003677(DNA binding);GO:0003700(transcription factor activity, sequence-specific DNA binding);GO:0005634(nucleus);GO:0006351(transcription, DNA-templated);GO:0006355(regulation of transcription, DNA-templated)	ENOG410YG61(Myb-like DNA-binding domain containing protein, expressed)	K12741	heterogeneous nuclear ribonucleoprotein A1/A3	-	rcu03040(Spliceosome)	B9RHS2.1 PF00249.29;Myb_DNA-binding;	714	858	804	948	899	937	15.41	20.05	14.16	17.68	17.79	19.72	16.54	18.4	-0.101906	down	0.58922	0.7998	no
TRINITY_DN31107_c0_g2	6864	complete	PREDICTED: myb-like protein AA [Amborella trichopoda]	-	-	-	ENOG410ZMVD(NA)	-	-	-	-	-	584	918	981	862	997	986	4.65	12.27	9.53	6.13	11.69	8.64	8.82	8.82	-0.0852997	down	0.683449	0.859279	no
TRINITY_DN27092_c0_g3	2810	complete	unknown [Picea sitchensis]	MYB1R1	Transcription factor MYB1R1 OS=Solanum tuberosum PE=2 SV=1	GO:0003676(nucleic acid binding);GO:0003677(DNA binding);GO:0003682(chromatin binding);GO:0003700(transcription factor activity, sequence-specific DNA binding);GO:0003713(transcription coactivator activity);GO:0004402(histone acetyltransferase activity);GO:0005634(nucleus);GO:0006338(chromatin remodeling);GO:0006351(transcription, DNA-templated);GO:0006355(regulation of transcription, DNA-templat…	ENOG4111BIB(transcription factor)	-	-	-	-	V7CHC5.1 PF00249.29;Myb_DNA-binding;	1933	1588	1927	2305	1932	1890	34.41	30.56	27.96	35.38	31.48	32.81	30.98	33.22	-0.0493611	down	0.780422	0.911588	no
TRINITY_DN27220_c2_g3	2862	complete	hypothetical protein TRIUR3_04785 [Triticum urartu]	MYB39	Transcription factor MYB39 OS=Arabidopsis thaliana GN=MYB39 PE=2 SV=1	GO:0003677(DNA binding);GO:0005737(cytoplasm);GO:0008150(biological_process)	ENOG4111N59(NA)	K02259	cytochrome c oxidase assembly protein subunit 15	-	aly00190(Oxidative phosphorylation);aly00860(Porphyrin and chlorophyll metabolism)	D7ML75.1 PF02628.13;COX15-CtaA;	988	986	1072	1011	1151	1226	28.05	30.67	24.63	22.51	25.8	30.07	27.78	26.13	-0.0364827	down	0.841965	0.939819	no
TRINITY_DN22057_c1_g3	1878	complete	myb domain protein 33 [Larix kaempferi]	GAM1	Transcription factor GAMYB OS=Oryza sativa subsp. japonica GN=GAM1 PE=2 SV=1	GO:0003677(DNA binding);GO:0003700(transcription factor activity, sequence-specific DNA binding);GO:0005634(nucleus);GO:0006355(regulation of transcription, DNA-templated);GO:0009740(gibberellic acid mediated signaling pathway);GO:0009789(positive regulation of abscisic acid-activated signaling pathway);GO:0043068(positive regulation of programmed cell death);GO:0045893(positive regulation of tra…	COG5147(Myblike DNAbinding domain containing protein)	K09422	myb proto-oncogene protein, plant	-	ath04626(Plant-pathogen interaction)	A9SCW7.1 PF13921.4;Myb_DNA-bind_6;	84	92	125	80	111	138	2.2	2.6	2.67	1.81	2.66	3.52	2.49	2.66	-0.0352345	down	0.920002	0.973078	no
TRINITY_DN31316_c0_g1	3927	complete	PREDICTED: myb-related protein 3R-1 [Amborella trichopoda]	MYB3R-1	Myb-related protein 3R-1 OS=Arabidopsis thaliana GN=MYB3R-1 PE=2 SV=1	GO:0003677(DNA binding);GO:0003700(transcription factor activity, sequence-specific DNA binding);GO:0003713(transcription coactivator activity);GO:0005634(nucleus);GO:0006355(regulation of transcription, DNA-templated);GO:0032875(regulation of DNA endoreduplication)	COG5147(Myblike DNAbinding domain containing protein)	K12860	pre-mRNA-splicing factor CDC5/CEF1	-	gsl03040(Spliceosome)	A0A0K9NK18.1 PF13921.4;Myb_DNA-bind_6;	209	197	278	292	222	234	2.88	2.74	3.14	2.94	2.4	2.64	2.92	2.66	-0.0240618	down	0.923624	0.974546	no
TRINITY_DN18141_c0_g1	1973	complete	hypothetical protein AMTR_s00029p00183640 [Amborella trichopoda]	MYB44	Transcription factor MYB44 OS=Arabidopsis thaliana GN=MYB44 PE=2 SV=1	GO:0003677(DNA binding);GO:0003700(transcription factor activity, sequence-specific DNA binding);GO:0005634(nucleus);GO:0005737(cytoplasm);GO:0006355(regulation of transcription, DNA-templated);GO:0009651(response to salt stress);GO:0009723(response to ethylene);GO:0009733(response to auxin);GO:0009737(response to abscisic acid);GO:0009739(response to gibberellin);GO:0009751(response to salicylic…	COG5147(Myblike DNAbinding domain containing protein)	-	-	-	-	A0A0A0KXF8.1 PF13921.4;Myb_DNA-bind_6;	393	303	401	406	436	349	9.71	8.1	8.09	8.67	9.87	8.41	8.63	8.98	-0.0015256	down	1	1	no
TRINITY_DN25314_c0_g1	1458	3prime_partial	unknown [Picea sitchensis]	PHL7	Myb family transcription factor PHL7 OS=Arabidopsis thaliana GN=PHL7 PE=2 SV=1	GO:0003677(DNA binding);GO:0003700(transcription factor activity, sequence-specific DNA binding);GO:0005634(nucleus);GO:0006351(transcription, DNA-templated);GO:0006355(regulation of transcription, DNA-templated)	ENOG410Y9WC(myb family transcription factor APL-like)	K14317	nuclear pore complex protein Nup214	-	mus03013(RNA transport)	W1PK83.1 PF00249.29;Myb_DNA-binding;	298	224	253	281	281	277	10.5	8.54	7.28	10.2	9.08	9.53	8.77	9.6	0.00945574	up	0.969202	0.993934	no
TRINITY_DN19272_c0_g1	2516	complete	PREDICTED: uncharacterized protein LOC18439394 isoform X1 [Amborella trichopoda]	-	-	GO:0000783(nuclear telomere cap complex);GO:0003691(double-stranded telomeric DNA binding);GO:0031627(telomeric loop formation)	ENOG410ZJNP(Myb-like DNA-binding domain)	-	-	-	-	D8R5S2.1 PF00249.29;Myb_DNA-binding;	691	608	740	775	652	687	14.53	14.26	12.6	14.18	12.11	14.28	13.8	13.52	0.0637957	up	0.724075	0.882118	no
TRINITY_DN20401_c0_g3	1805	complete	unknown [Picea sitchensis]	PHL7	Myb family transcription factor PHL7 OS=Arabidopsis thaliana GN=PHL7 PE=2 SV=1	GO:0003677(DNA binding);GO:0003700(transcription factor activity, sequence-specific DNA binding);GO:0005634(nucleus);GO:0006351(transcription, DNA-templated);GO:0006355(regulation of transcription, DNA-templated)	ENOG410Y9WC(myb family transcription factor APL-like)	K14317	nuclear pore complex protein Nup214	-	mus03013(RNA transport)	B9N3W8.1 PF00249.29;Myb_DNA-binding;	946	904	1149	1115	976	970	25.9	26.78	25.68	26.4	24.49	25.91	26.12	25.6	0.0822145	up	0.624145	0.823229	no
TRINITY_DN23071_c0_g1	1907	complete	unknown [Picea sitchensis]	RVE8	Protein REVEILLE 8 OS=Arabidopsis thaliana GN=RVE8 PE=2 SV=1	GO:0003677(DNA binding);GO:0003700(transcription factor activity, sequence-specific DNA binding);GO:0005634(nucleus);GO:0006351(transcription, DNA-templated);GO:0006355(regulation of transcription, DNA-templated);GO:0009651(response to salt stress);GO:0009723(response to ethylene);GO:0009733(response to auxin);GO:0009737(response to abscisic acid);GO:0009739(response to gibberellin);GO:0009751(re…	ENOG4111HV1(Transcription factor)	K12133	MYB-related transcription factor LHY	-	bna04712(Circadian rhythm - plant)	M0X3V4.1 PF00249.29;Myb_DNA-binding;	1506	1474	1524	1695	1434	1466	38.82	41.12	32.1	37.8	33.92	36.93	37.35	36.22	0.0972852	up	0.585399	0.79739	no
TRINITY_DN25891_c0_g7	640	3prime_partial	unknown [Picea sitchensis]	MYB305	Myb-related protein 305 OS=Antirrhinum majus GN=MYB305 PE=2 SV=1	GO:0005634(nucleus)	COG5147(Myblike DNAbinding domain containing protein)	K02259	cytochrome c oxidase assembly protein subunit 15	-	aly00190(Oxidative phosphorylation);aly00860(Porphyrin and chlorophyll metabolism)	M7ZLX3.1 PF13921.4;Myb_DNA-bind_6;	3	32	15	17	9	25	0.33	3.77	1.35	1.62	0.9	2.68	1.82	1.73	0.108493	up	0.903327	0.965705	no
TRINITY_DN30576_c0_g1	4409	complete	PREDICTED: myb-binding protein 1A-like protein isoform X1 [Nelumbo nucifera]	-	-	GO:0003677(DNA binding);GO:0003887(DNA-directed DNA polymerase activity);GO:0005634(nucleus);GO:0005829(cytosol);GO:0006260(DNA replication);GO:0006351(transcription, DNA-templated)	ENOG410YFVF(MYB binding protein (P160) 1a)	-	-	-	-	A0A061E2P5.1 PF04931.11;DNA_pol_phi;	851	832	1048	1017	905	811	8.71	9.22	8.74	8.98	8.49	8.09	8.89	8.52	0.113156	up	0.505826	0.743116	no
TRINITY_DN26395_c0_g1	2056	complete	myb family transcription factor family protein [Populus trichocarpa]	DIVARICATA	Transcription factor DIVARICATA OS=Antirrhinum majus GN=DIVARICATA PE=2 SV=1	GO:0003677(DNA binding);GO:0003700(transcription factor activity, sequence-specific DNA binding);GO:0005634(nucleus);GO:0006351(transcription, DNA-templated);GO:0006355(regulation of transcription, DNA-templated)	COG5269(Transcription factor)	K01184	polygalacturonase	EC:3.2.1.15	obr00040(Pentose and glucuronate interconversions);obr00500(Starch and sucrose metabolism)	M5XEU6.1 PF00249.29;Myb_DNA-binding;	1053	720	1194	999	985	903	34.75	26.99	32.64	29.03	31.85	31.35	31.46	30.74	0.141311	up	0.435518	0.689424	no
TRINITY_DN24774_c4_g1	950	5prime_partial	unknown [Picea sitchensis]	MYB5	Transcription repressor MYB5 OS=Arabidopsis thaliana GN=MYB5 PE=1 SV=1	GO:0003677(DNA binding);GO:0003700(transcription factor activity, sequence-specific DNA binding);GO:0005634(nucleus);GO:0006351(transcription, DNA-templated);GO:0006355(regulation of transcription, DNA-templated);GO:0009845(seed germination);GO:0010026(trichome differentiation);GO:0010090(trichome morphogenesis);GO:0010214(seed coat development);GO:0010468(regulation of gene expression);GO:004835…	COG5147(Myblike DNAbinding domain containing protein)	K16166	transcription factor MYB75	-	aly04712(Circadian rhythm - plant)	A0A0D2VDR9.1 PF00249.29;Myb_DNA-binding;	106	28	123	91	117	38	6.44	1.84	6.12	4.8	6.52	2.26	4.8	4.53	0.151486	up	0.768285	0.905561	no
TRINITY_DN18084_c0_g1	1281	complete	unknown [Picea sitchensis]	APL	Myb family transcription factor APL OS=Arabidopsis thaliana GN=APL PE=1 SV=2	GO:0003677(DNA binding);GO:0003700(transcription factor activity, sequence-specific DNA binding);GO:0005634(nucleus);GO:0005739(mitochondrion);GO:0006351(transcription, DNA-templated);GO:0006355(regulation of transcription, DNA-templated);GO:0010088(phloem development);GO:0010089(xylem development);GO:0045893(positive regulation of transcription, DNA-templated)	ENOG410YHDP(MYB family transcription factor)	K14317	nuclear pore complex protein Nup214	-	mus03013(RNA transport)	A0A059BZP0.1 PF00249.29;Myb_DNA-binding;	51	53	61	47	55	53	2.11	2.37	2.06	1.68	2.08	2.14	2.18	1.97	0.203411	up	0.553518	0.776386	no
TRINITY_DN24750_c0_g1	2193	complete	PREDICTED: protein PHOSPHATE STARVATION RESPONSE 1-like isoform X4 [Juglans regia]	PHL5	Myb family transcription factor PHL5 OS=Arabidopsis thaliana GN=PHL5 PE=2 SV=1	GO:0003677(DNA binding);GO:0003700(transcription factor activity, sequence-specific DNA binding);GO:0005634(nucleus);GO:0006351(transcription, DNA-templated);GO:0006355(regulation of transcription, DNA-templated)	ENOG4111GBR(Myb-like DNA-binding domain)	K12741	heterogeneous nuclear ribonucleoprotein A1/A3	-	rcu03040(Spliceosome)	A0A0B0MNA4.1 PF00249.29;Myb_DNA-binding;	1105	871	1096	1047	906	842	24.21	20.65	19.59	19.82	18.2	17.99	21.48	18.67	0.255564	up	0.147455	0.3641	no
TRINITY_DN24770_c0_g1	1469	complete	R2R3-MYB transcription factor MYB6 [Picea glauca]	MYB44	Transcription factor MYB44 OS=Arabidopsis thaliana GN=MYB44 PE=2 SV=1	GO:0003677(DNA binding);GO:0003700(transcription factor activity, sequence-specific DNA binding);GO:0005634(nucleus);GO:0006355(regulation of transcription, DNA-templated);GO:0009723(response to ethylene);GO:0009737(response to abscisic acid);GO:0009751(response to salicylic acid);GO:0009753(response to jasmonic acid);GO:0010200(response to chitin);GO:0044212(transcription regulatory region DNA b…	COG5147(Myblike DNAbinding domain containing protein)	-	-	-	-	D8RRF1.1 PF13921.4;Myb_DNA-bind_6;	501	590	921	576	691	519	17.5	22.3	26.28	17.41	22.12	17.7	22.03	19.08	0.26568	up	0.195261	0.434023	no
TRINITY_DN26769_c1_g2	2052	complete	unknown [Picea sitchensis]	-	Transcription factor MYB1R1 OS=Solanum tuberosum PE=2 SV=1	GO:0000122(negative regulation of transcription from RNA polymerase II promoter);GO:0000976(transcription regulatory region sequence-specific DNA binding);GO:0003677(DNA binding);GO:0003700(transcription factor activity, sequence-specific DNA binding);GO:0005634(nucleus);GO:0006351(transcription, DNA-templated);GO:0006355(regulation of transcription, DNA-templated);GO:0008270(zinc ion binding);GO…	ENOG4111IMA(Transcription factor)	-	-	-	-	A2WLJ1.1 PF00249.29;Myb_DNA-binding;	857	942	967	789	826	805	24.33	28.71	22.35	19.36	21.44	22.27	25.13	21.02	0.315255	up	0.0763145	0.236107	no
TRINITY_DN20723_c0_g1	2818	complete	GARP2 [Taxus wallichiana var. chinensis]	EFM	Myb family transcription factor EFM OS=Arabidopsis thaliana GN=EFM PE=1 SV=2	GO:0003677(DNA binding);GO:0003700(transcription factor activity, sequence-specific DNA binding);GO:0005634(nucleus);GO:0006351(transcription, DNA-templated);GO:0006355(regulation of transcription, DNA-templated);GO:0009266(response to temperature stimulus);GO:0009740(gibberellic acid mediated signaling pathway);GO:0010452(histone H3-K36 methylation);GO:0043565(sequence-specific DNA binding);GO:0…	ENOG410Y953(Myb family transcription factor)	K14491	two-component response regulator ARR-B family	-	cit04075(Plant hormone signal transduction)	A0A061DG45.1 PF00249.29;Myb_DNA-binding;	729	550	982	713	650	573	12.09	9.87	13.28	10.21	9.88	9.26	11.75	9.78	0.318995	up	0.0924621	0.268454	no
TRINITY_DN31007_c1_g3	1517	complete	unknown [Picea sitchensis]	-	Transcription factor MYB1R1 OS=Solanum tuberosum PE=2 SV=1	GO:0003682(chromatin binding);GO:0003700(transcription factor activity, sequence-specific DNA binding);GO:0003713(transcription coactivator activity);GO:0004402(histone acetyltransferase activity);GO:0005634(nucleus);GO:0006338(chromatin remodeling);GO:0006357(regulation of transcription from RNA polymerase II promoter);GO:0035066(positive regulation of histone acetylation)	ENOG410YK2X(Transcription factor)	-	-	-	-	W9R3N7.1 PF00249.29;Myb_DNA-binding;	1568	995	1856	1323	1165	1156	62.5	40.15	57.92	44.48	41.42	42.04	53.52	42.65	0.372753	up	0.0556975	0.188284	no
TRINITY_DN28851_c0_g1	4797	complete	putative LHY [Cryptomeria japonica]	LHY	Protein LHY OS=Arabidopsis thaliana GN=LHY PE=1 SV=2	GO:0003677(DNA binding);GO:0003700(transcription factor activity, sequence-specific DNA binding);GO:0005634(nucleus);GO:0006351(transcription, DNA-templated);GO:0006355(regulation of transcription, DNA-templated);GO:0007623(circadian rhythm);GO:0009409(response to cold);GO:0009651(response to salt stress);GO:0009723(response to ethylene);GO:0009733(response to auxin);GO:0009737(response to abscis…	ENOG4111X77(Myb transcription factor)	K12133	MYB-related transcription factor LHY	-	sbi04712(Circadian rhythm - plant)	I1JHS3.1 PF00249.29;Myb_DNA-binding;	8733.65	6258.88	7767.79	7143.48	6204.81	5585.68	163.14	145.92	118.75	114.43	113.2	107.31	142.6	111.65	0.389547	up	0.0373567	0.140526	no
TRINITY_DN25289_c0_g2	2434	complete	myb domain protein 33 [Larix kaempferi]	GAM1	Transcription factor GAMYB OS=Oryza sativa subsp. japonica GN=GAM1 PE=2 SV=1	GO:0003677(DNA binding);GO:0003700(transcription factor activity, sequence-specific DNA binding);GO:0005634(nucleus);GO:0006355(regulation of transcription, DNA-templated);GO:0009740(gibberellic acid mediated signaling pathway);GO:0009789(positive regulation of abscisic acid-activated signaling pathway);GO:0043068(positive regulation of programmed cell death);GO:0045893(positive regulation of tra…	COG5147(Myblike DNAbinding domain containing protein)	K09422	myb proto-oncogene protein, plant	-	ath04626(Plant-pathogen interaction)	V4V197.1 PF13921.4;Myb_DNA-bind_6;	257	233.23	282	187	194	242	5.75	7.25	6.49	3.47	3.6	5.11	6.5	4.06	0.417789	up	0.0859967	0.254866	no
TRINITY_DN26242_c0_g1	1702	complete	Myb transcription factor, partial [Chamaecyparis pisifera]	MYB44	Transcription factor MYB44 OS=Arabidopsis thaliana GN=MYB44 PE=2 SV=1	GO:0003677(DNA binding);GO:0003700(transcription factor activity, sequence-specific DNA binding);GO:0005634(nucleus);GO:0006351(transcription, DNA-templated);GO:0006355(regulation of transcription, DNA-templated);GO:0009414(response to water deprivation);GO:0009651(response to salt stress);GO:0009723(response to ethylene);GO:0009733(response to auxin);GO:0009737(response to abscisic acid);GO:0009…	COG5147(Myblike DNAbinding domain containing protein)	K02259	cytochrome c oxidase assembly protein subunit 15	-	aly00190(Oxidative phosphorylation);aly00860(Porphyrin and chlorophyll metabolism)	D8RRF1.1 PF13921.4;Myb_DNA-bind_6;	515	583	605	587	344	437	16.13	19.56	15.37	16.31	10.03	13.31	17.02	13.22	0.438207	up	0.0528866	0.181598	no
TRINITY_DN22057_c2_g1	1176	3prime_partial	transcription factor MYB35 [Picea abies]	MYB5	Transcription repressor MYB5 OS=Arabidopsis thaliana GN=MYB5 PE=1 SV=1	GO:0003677(DNA binding);GO:0003700(transcription factor activity, sequence-specific DNA binding);GO:0005634(nucleus);GO:0006351(transcription, DNA-templated);GO:0006355(regulation of transcription, DNA-templated);GO:0009845(seed germination);GO:0010026(trichome differentiation);GO:0010090(trichome morphogenesis);GO:0010214(seed coat development);GO:0010468(regulation of gene expression);GO:004835…	COG5147(Myblike DNAbinding domain containing protein)	K02259	cytochrome c oxidase assembly protein subunit 15	-	aly00190(Oxidative phosphorylation);aly00860(Porphyrin and chlorophyll metabolism)	A0A072U6A5.1 PF00249.29;Myb_DNA-binding;	276	62	192	130	188	82	12.69	3.08	7.22	5.18	7.92	3.68	7.66	5.59	0.520555	up	0.234773	0.487716	no
TRINITY_DN26138_c0_g1	1900	complete	R2R3-MYB transcription factor MYB7 [Picea glauca]	MYB44	Transcription factor MYB44 OS=Arabidopsis thaliana GN=MYB44 PE=2 SV=1	GO:0003677(DNA binding);GO:0003700(transcription factor activity, sequence-specific DNA binding);GO:0005634(nucleus);GO:0006351(transcription, DNA-templated);GO:0006355(regulation of transcription, DNA-templated);GO:0009414(response to water deprivation);GO:0009651(response to salt stress);GO:0009723(response to ethylene);GO:0009733(response to auxin);GO:0009737(response to abscisic acid);GO:0009…	COG5147(Myblike DNAbinding domain containing protein)	K02259	cytochrome c oxidase assembly protein subunit 15	-	aly00190(Oxidative phosphorylation);aly00860(Porphyrin and chlorophyll metabolism)	D8RRF1.1 PF13921.4;Myb_DNA-bind_6;	376	708	398	473	327	341	9.73	19.85	8.41	10.62	7.78	8.63	12.66	9.01	0.537398	up	0.0696707	0.221634	no
TRINITY_DN19515_c0_g4	1263	internal	PREDICTED: myb-related protein 3R-1-like [Nicotiana tomentosiformis]	MYB3R-1	Myb-related protein 3R-1 OS=Arabidopsis thaliana GN=MYB3R-1 PE=2 SV=1	GO:0003677(DNA binding);GO:0003700(transcription factor activity, sequence-specific DNA binding);GO:0003713(transcription coactivator activity);GO:0005634(nucleus);GO:0006355(regulation of transcription, DNA-templated);GO:0032875(regulation of DNA endoreduplication)	COG5147(Myblike DNAbinding domain containing protein)	K12860	pre-mRNA-splicing factor CDC5/CEF1	-	apro03040(Spliceosome)	I1K997.2 PF13921.4;Myb_DNA-bind_6;	52	23	25	29	20	26	2.19	1.05	0.86	1.06	0.77	1.07	1.37	0.97	0.547342	up	0.250865	0.508117	no
TRINITY_DN30871_c0_g2	1978	complete	MYB2, partial [Vaccinium myrtillus]	MYB5	Transcription repressor MYB5 OS=Arabidopsis thaliana GN=MYB5 PE=1 SV=1	GO:0003677(DNA binding);GO:0003700(transcription factor activity, sequence-specific DNA binding);GO:0005634(nucleus);GO:0006355(regulation of transcription, DNA-templated);GO:0051555(flavonol biosynthetic process)	COG5147(Myblike DNAbinding domain containing protein)	K02259	cytochrome c oxidase assembly protein subunit 15	-	aly00190(Oxidative phosphorylation);aly00860(Porphyrin and chlorophyll metabolism)	A5AEM6.1 PF13921.4;Myb_DNA-bind_6;	460.47	334.71	396.13	284.77	289.01	306.68	16.05	14.15	12.83	7.24	7.78	9.28	14.34	8.1	0.554834	up	0.0133035	0.0632511	no
TRINITY_DN27761_c0_g1	3018	complete	unknown [Picea sitchensis]	PHL6	Myb family transcription factor PHL6 OS=Arabidopsis thaliana GN=PHL6 PE=2 SV=1	GO:0003677(DNA binding);GO:0003700(transcription factor activity, sequence-specific DNA binding);GO:0005634(nucleus);GO:0006351(transcription, DNA-templated);GO:0006355(regulation of transcription, DNA-templated)	ENOG410YG61(Myb-like DNA-binding domain containing protein, expressed)	K12741	heterogeneous nuclear ribonucleoprotein A1/A3	-	rcu03040(Spliceosome)	B9RHS2.1 PF00249.29;Myb_DNA-binding;	1896	1551	2193	1486	1252	1211	30.54	27.06	28.8	20.35	18.11	18.68	28.8	19.05	0.623199	up	0.000318813	0.00263714	no
TRINITY_DN27956_c0_g1	1779	complete	MYB-like protein [Taxus globosa]	MYB12	Transcription factor MYB12 OS=Arabidopsis thaliana GN=MYB12 PE=2 SV=1	GO:0003677(DNA binding);GO:0003700(transcription factor activity, sequence-specific DNA binding);GO:0005634(nucleus);GO:0006351(transcription, DNA-templated);GO:0006355(regulation of transcription, DNA-templated);GO:0009651(response to salt stress);GO:0009723(response to ethylene);GO:0009733(response to auxin);GO:0009813(flavonoid biosynthetic process);GO:0045893(positive regulation of transcript…	COG5147(Myblike DNAbinding domain containing protein)	K02259	cytochrome c oxidase assembly protein subunit 15	-	aly00190(Oxidative phosphorylation);aly00860(Porphyrin and chlorophyll metabolism)	A0A059CR51.1 PF00249.29;Myb_DNA-binding;	517	700	615	400	505	352	27.4	51.18	26.86	26	27.24	22.22	35.15	25.15	0.679333	up	0.00208747	0.0136349	no
TRINITY_DN22951_c0_g5	838	complete	PREDICTED: myb-related protein 308 [Eucalyptus grandis]	WER	Transcription factor WER OS=Arabidopsis thaliana GN=WER PE=1 SV=1	GO:0003677(DNA binding);GO:0003700(transcription factor activity, sequence-specific DNA binding);GO:0005515(protein binding);GO:0005634(nucleus);GO:0006351(transcription, DNA-templated);GO:0006355(regulation of transcription, DNA-templated);GO:0045165(cell fate commitment);GO:0045893(positive regulation of transcription, DNA-templated);GO:0048765(root hair cell differentiation)	COG5147(Myblike DNAbinding domain containing protein)	K16166	transcription factor MYB75	-	crb04712(Circadian rhythm - plant)	D7M6M6.1 PF00249.29;Myb_DNA-binding;	293	304	349	183	229	224	24.86	29.25	23.82	15.09	19.62	20.22	25.98	18.31	0.68594	up	0.00263557	0.0165691	no
TRINITY_DN30806_c0_g3	988	5prime_partial	PREDICTED: transcription repressor MYB5-like [Ipomoea nil]	-	-	-	-	-	-	-	-	-	203.84	130.98	176.59	109.21	122.06	113.26	13.14	8.62	8.51	5.78	6.74	6.65	10.09	6.39	0.68972	up	0.013912	0.0654678	no
TRINITY_DN26073_c0_g1 (基于基因的MBW成员)	1052	complete	MYB-like protein [Taxus globosa]	C1	Anthocyanin regulatory C1 protein OS=Zea mays GN=C1 PE=2 SV=1	GO:0003677(DNA binding);GO:0003700(transcription factor activity, sequence-specific DNA binding);GO:0005634(nucleus);GO:0006351(transcription, DNA-templated);GO:0006355(regulation of transcription, DNA-templated);GO:0009611(response to wounding);GO:0009651(response to salt stress);GO:0009737(response to abscisic acid);GO:0009751(response to salicylic acid);GO:0009800(cinnamic acid biosynthetic pr…	COG5147(Myblike DNAbinding domain containing protein)	K02259	cytochrome c oxidase assembly protein subunit 15	-	aly00190(Oxidative phosphorylation);aly00860(Porphyrin and chlorophyll metabolism)	A5AEM6.1 PF13921.4;Myb_DNA-bind_6;	201	89	157	106	89	88	11.26	5.64	7.65	5.51	4.65	5.11	8.18	5.09	0.770971	up	0.0199523	0.0866901	no
TRINITY_DN16314_c0_g2	450	complete	PREDICTED: trichome differentiation protein GL1-like isoform X4 [Elaeis guineensis]	MYB90	Transcription factor MYB90 OS=Arabidopsis thaliana GN=MYB90 PE=1 SV=1	GO:0003677(DNA binding);GO:0003700(transcription factor activity, sequence-specific DNA binding);GO:0005515(protein binding);GO:0005634(nucleus);GO:0006351(transcription, DNA-templated);GO:0006355(regulation of transcription, DNA-templated);GO:0080167(response to karrikin)	-	K16166	transcription factor MYB75	-	gmx04712(Circadian rhythm - plant)	M0RGP8.1 PF00249.29;Myb_DNA-binding;	256	188	249	120	112	160	54.29	43.1	43.84	22.49	21.79	33.64	47.08	25.97	0.927182	up	0.000756659	0.00563085	no
TRINITY_DN25124_c2_g2(基于蛋白的MBW成员)	849	5prime_partial	hypothetical protein SORBIDRAFT_01g037110 [Sorghum bicolor]	MYB305	Myb-related protein 305 OS=Antirrhinum majus GN=MYB305 PE=2 SV=1	GO:0005634(nucleus)	COG5147(Myblike DNAbinding domain containing protein)	K02259	cytochrome c oxidase assembly protein subunit 15	-	aly00190(Oxidative phosphorylation);aly00860(Porphyrin and chlorophyll metabolism)	A9SCW7.1 PF13921.4;Myb_DNA-bind_6;	37	78	29	27	16	26	2.63	6	1.69	1.67	1.04	1.81	3.44	1.51	1.2264	up	0.01561	0.0716309	no
TRINITY_DN23349_c0_g6 （基于蛋白的MWD成员）	1496	complete	unknown [Picea sitchensis]	MYB39	Transcription factor MYB39 OS=Arabidopsis thaliana GN=MYB39 PE=2 SV=1	GO:0000902(cell morphogenesis);GO:0003677(DNA binding);GO:0003700(transcription factor activity, sequence-specific DNA binding);GO:0005634(nucleus);GO:0006355(regulation of transcription, DNA-templated);GO:0009651(response to salt stress);GO:0009723(response to ethylene);GO:0009733(response to auxin);GO:0009739(response to gibberellin);GO:0009751(response to salicylic acid);GO:0009753(response to…	COG5147(Myblike DNAbinding domain containing protein)	K02259	cytochrome c oxidase assembly protein subunit 15	-	aly00190(Oxidative phosphorylation);aly00860(Porphyrin and chlorophyll metabolism)	A9TUL2.1 PF00249.29;Myb_DNA-binding;	25.08	17.44	27.44	3.59	4	6	5.32	4	4.83	0.67	0.78	1.26	4.72	0.9	2.3713	up	1.48983e-05	0.00016711	yes
TRINITY_DN16761_c0_g1	1860	complete	PREDICTED: transcription factor bHLH68 [Ricinus communis]	BHLH68	Transcription factor bHLH68 OS=Arabidopsis thaliana GN=BHLH68 PE=2 SV=2	GO:0001046(core promoter sequence-specific DNA binding);GO:0001228(transcriptional activator activity, RNA polymerase II transcription regulatory region sequence-specific binding);GO:0005634(nucleus);GO:0006366(transcription from RNA polymerase II promoter)	ENOG410YDUV(Whole genome shotgun sequence of line PN40024, scaffold_274.assembly12x (Fragment))	K12126	phytochrome-interacting factor 3	-	gra04075(Plant hormone signal transduction);gra04712(Circadian rhythm - plant)	S8D3H3.1 PF00010.24;HLH;	147	116	152	255	268	263	3.89	3.32	3.28	5.83	6.5	6.78	3.5	6.37	-0.808717	down	0.000926065	0.00673136	no
TRINITY_DN16825_c0_g3	1012	3prime_partial	basic helix loop helix (BHLH) DNA-binding family protein [Medicago truncatula]	-	-	-	-	-	-	-	-	A0A0K9PBL1.1 PF14215.4;bHLH-MYC_N;	17	18	5	35	44	43	0.95	1.09	0.23	1.7	2.25	2.35	0.76	2.1	-1.4358	down	0.00645516	0.0350727	yes
TRINITY_DN17404_c0_g1	1803	complete	predicted protein [Physcomitrella patens]	BHLH155	Transcription factor bHLH155 OS=Arabidopsis thaliana GN=BHLH155 PE=2 SV=1	GO:0004674(protein serine/threonine kinase activity);GO:0005829(cytosol);GO:0006468(protein phosphorylation);GO:0035556(intracellular signal transduction)	ENOG4111GDA(expressed protein)	-	-	-	-	A9SAA9.1 PF14215.4;bHLH-MYC_N;	172	18	431	110	112	68	4.72	0.62	10.42	2.82	3.2	2.23	5.25	2.75	1.10314	up	0.079438	0.242689	no
TRINITY_DN17602_c0_g1	2079	complete	PREDICTED: transcription factor bHLH112-like [Nelumbo nucifera]	BHLH68	Transcription factor bHLH68 OS=Arabidopsis thaliana GN=BHLH68 PE=2 SV=2	GO:0001046(core promoter sequence-specific DNA binding);GO:0001228(transcriptional activator activity, RNA polymerase II transcription regulatory region sequence-specific binding);GO:0005634(nucleus);GO:0006366(transcription from RNA polymerase II promoter)	ENOG410YDUV(Whole genome shotgun sequence of line PN40024, scaffold_274.assembly12x (Fragment))	K12126	phytochrome-interacting factor 3	-	egu04075(Plant hormone signal transduction);egu04712(Circadian rhythm - plant)	S8D3H3.1 PF00010.24;HLH;	113	127	87	105	75	65	2.63	3.2	1.65	2.11	1.6	1.48	2.49	1.73	0.569398	up	0.0980908	0.279532	no
TRINITY_DN19243_c0_g1	2309	complete	unknown [Picea sitchensis]	BHLH62	Transcription factor bHLH62 OS=Arabidopsis thaliana GN=BHLH62 PE=2 SV=1	GO:0005634(nucleus)	ENOG4111T9V(Transcription factor)	K07953	GTP-binding protein SAR1	EC:3.6.5.-	gra04141(Protein processing in endoplasmic reticulum)	M0RIY8.1 PF00010.24;HLH;	85	30	194	90	103	50	1.76	0.67	3.27	1.61	1.95	1.01	1.9	1.52	0.385187	up	0.430696	0.685714	no
TRINITY_DN19566_c0_g1	1024	5prime_partial	FIT2 [Marchantia polymorpha]	BHLH35	Transcription factor bHLH35 OS=Arabidopsis thaliana GN=BHLH35 PE=2 SV=1	GO:0003677(DNA binding);GO:0003700(transcription factor activity, sequence-specific DNA binding);GO:0005634(nucleus);GO:0006351(transcription, DNA-templated);GO:0006355(regulation of transcription, DNA-templated);GO:0046983(protein dimerization activity)	ENOG410YDYS(Transcription factor)	K13422	transcription factor MYC2	-	mtr04075(Plant hormone signal transduction)	M5VNQ7.1 PF00010.24;HLH;	2253	323	3322	8	31	13	129.81	19.58	172.55	0.87	1.56	0.7	107.31	1.04	6.85818	up	3.1368e-23	2.62385e-21	yes
TRINITY_DN19566_c1_g1	804	3prime_partial	FIT1 [Marchantia polymorpha]	BHLH35	Transcription factor bHLH35 OS=Arabidopsis thaliana GN=BHLH35 PE=2 SV=1	GO:0003677(DNA binding);GO:0003700(transcription factor activity, sequence-specific DNA binding);GO:0005515(protein binding);GO:0005634(nucleus);GO:0006351(transcription, DNA-templated);GO:0006355(regulation of transcription, DNA-templated);GO:0010039(response to iron ion);GO:0034756(regulation of iron ion transport);GO:0046983(protein dimerization activity);GO:0071281(cellular response to iron i…	ENOG410YDYS(Transcription factor)	K16190	glucuronokinase	EC:2.7.1.43	bdi00040(Pentose and glucuronate interconversions);bdi00053(Ascorbate and aldarate metabolism);bdi00520(Amino sugar and nucleotide sugar metabolism)	K7LWS6.1 PF00010.24;HLH;	9	3	24	22	40	12	0.69	0.25	1.51	1.47	2.82	0.9	0.82	1.73	-1.0771	down	1	1	no
TRINITY_DN20054_c0_g1	1130	complete	PREDICTED: transcription factor bHLH30-like [Nelumbo nucifera]	BHLH30	Transcription factor bHLH30 OS=Arabidopsis thaliana GN=BHLH30 PE=1 SV=1	GO:0003677(DNA binding);GO:0003700(transcription factor activity, sequence-specific DNA binding);GO:0005634(nucleus);GO:0006351(transcription, DNA-templated);GO:0006355(regulation of transcription, DNA-templated);GO:0046983(protein dimerization activity)	ENOG410ZKSM(transcription factor bHLH30-like)	-	-	-	-	W1NTP5.1 PF00010.24;HLH;	420	344	465	399	444	320	20.32	18.01	18.4	16.73	19.69	15.13	18.91	17.18	0.195653	up	0.339705	0.60456	no
TRINITY_DN20113_c1_g1	2451	complete	PREDICTED: transcription factor bHLH63 [Prunus mume]	BHLH49	Transcription factor bHLH49 OS=Arabidopsis thaliana GN=BHLH49 PE=1 SV=1	GO:0005634(nucleus)	ENOG410YGAM(Transcription factor)	K07953	GTP-binding protein SAR1	EC:3.6.5.-	gra04141(Protein processing in endoplasmic reticulum)	M0RIY8.1 PF00010.24;HLH;	897	199	1671	1024	910	613	20.46	4.8	30.01	19.99	18.98	13.79	18.42	17.59	0.154886	up	0.722194	0.880845	no
TRINITY_DN20164_c0_g1	1164	complete	Transcription factor bHLH147 [Anthurium amnicola]	-	-	-	ENOG410YUFS(NA)	-	-	-	-	-	314	210	651	467	470	522	14.63	10.58	24.8	18.85	20.07	23.76	16.67	20.89	-0.263781	down	0.343631	0.608559	no
TRINITY_DN20414_c0_g1	1990	complete	unknown [Picea sitchensis]	BHLH62	Transcription factor bHLH62 OS=Arabidopsis thaliana GN=BHLH62 PE=2 SV=1	GO:0003677(DNA binding);GO:0003700(transcription factor activity, sequence-specific DNA binding);GO:0005634(nucleus);GO:0006351(transcription, DNA-templated);GO:0006355(regulation of transcription, DNA-templated);GO:0046983(protein dimerization activity)	ENOG4111T9V(Transcription factor)	K07953	GTP-binding protein SAR1	EC:3.6.5.-	gra04141(Protein processing in endoplasmic reticulum)	M0RIY8.1 PF00010.24;HLH;	167	91	291	159	120	101	4.29	2.54	6.09	3.5	2.79	2.49	4.31	2.93	0.596079	up	0.0809588	0.245432	no
TRINITY_DN20961_c4_g3	1809	complete	unknown [Picea sitchensis]	BHLH113	Transcription factor bHLH113 OS=Arabidopsis thaliana GN=BHLH113 PE=2 SV=1	GO:0001046(core promoter sequence-specific DNA binding);GO:0001228(transcriptional activator activity, RNA polymerase II transcription regulatory region sequence-specific binding);GO:0005634(nucleus);GO:0006366(transcription from RNA polymerase II promoter)	ENOG410YS5T(Transcription factor)	K16189	phytochrome-interacting factor 4	-	obr04075(Plant hormone signal transduction)	S8D3H3.1 PF00010.24;HLH;	405	412	713	439	336	352	11.06	12.18	15.89	10.37	8.41	9.38	13.04	9.39	0.527692	up	0.0161384	0.0734133	no
TRINITY_DN21411_c0_g1	1913	complete	hypothetical protein AXG93_1615s1490 [Marchantia polymorpha subsp. polymorpha]	BHLH30	Transcription factor bHLH30 OS=Arabidopsis thaliana GN=BHLH30 PE=1 SV=1	GO:0003677(DNA binding);GO:0003700(transcription factor activity, sequence-specific DNA binding);GO:0005634(nucleus);GO:0006351(transcription, DNA-templated);GO:0006355(regulation of transcription, DNA-templated);GO:0046983(protein dimerization activity)	ENOG410YEFC(Transcription factor)	-	-	-	-	A0A0A0LPM7.1 PF00010.24;HLH;	113	89	142	128	151	99	2.89	2.47	2.97	2.83	3.54	2.47	2.78	2.95	-0.0288598	down	0.932752	0.978664	no
TRINITY_DN21422_c0_g2	2047	complete	PREDICTED: transcription factor bHLH94 [Amborella trichopoda]	FAMA	Transcription factor FAMA OS=Arabidopsis thaliana GN=FAMA PE=1 SV=1	GO:0003677(DNA binding);GO:0003700(transcription factor activity, sequence-specific DNA binding);GO:0005515(protein binding);GO:0005634(nucleus);GO:0006351(transcription, DNA-templated);GO:0010052(guard cell differentiation);GO:0010377(guard cell fate commitment);GO:0045597(positive regulation of cell differentiation);GO:0045893(positive regulation of transcription, DNA-templated);GO:0046983(prot…	ENOG410YF8H(nucleic acid binding transcription factor activity)	-	-	-	-	W1NLC0.1 PF00010.24;HLH;	2351	1781	2241	2260	1903	1849	40.33	33.06	31.35	33.48	29.92	30.91	34.91	31.44	0.203865	up	0.252859	0.510955	no
TRINITY_DN21959_c0_g2	1321	5prime_partial	unknown [Picea sitchensis]	BHLH121	Transcription factor bHLH121 OS=Arabidopsis thaliana GN=BHLH121 PE=2 SV=1	GO:0003677(DNA binding);GO:0003700(transcription factor activity, sequence-specific DNA binding);GO:0005634(nucleus);GO:0006351(transcription, DNA-templated);GO:0006355(regulation of transcription, DNA-templated);GO:0046983(protein dimerization activity)	ENOG4111V2W(Transcription factor)	-	-	-	-	D8SLD3.1 PF00010.24;HLH;	367	308	482	493	462	425	14.59	13.25	15.66	16.97	16.84	16.5	14.5	16.77	-0.153158	down	0.43915	0.692155	no
TRINITY_DN22676_c0_g4	1236	5prime_partial	bHLH transcription factor [Eschscholzia californica]	-	-	-	-	-	-	-	-	-	162	18	89	16	17	13	7.02	0.84	3.16	0.62	0.69	0.56	3.67	0.62	2.6469	up	1.82525e-05	0.000200871	yes
TRINITY_DN23819_c0_g1	1354	complete	transcription factor bHLH-3 [Picea abies]	BHLH	Basic helix-loop-helix protein A OS=Pisum sativum GN=BHLH PE=3 SV=1	GO:0001708(cell fate specification);GO:0003677(DNA binding);GO:0003700(transcription factor activity, sequence-specific DNA binding);GO:0005515(protein binding);GO:0005634(nucleus);GO:0006351(transcription, DNA-templated);GO:0006355(regulation of transcription, DNA-templated);GO:0007275(multicellular organism development);GO:0009957(epidermal cell fate specification);GO:0010091(trichome branching…	ENOG4111SJN(Transcription factor)	-	-	-	-	-	25	32	59	24	59	36	2.35	1.34	4.19	0.8	3.33	2.68	2.63	2.27	0.0448197	up	0.954784	0.98878	no
TRINITY_DN24019_c0_g1	3289	complete	unknown [Picea sitchensis]	BHLH94	Transcription factor bHLH94 OS=Arabidopsis thaliana GN=BHLH94 PE=2 SV=2	GO:0005634(nucleus)	ENOG410YF8H(nucleic acid binding transcription factor activity)	-	-	-	-	A0A0K9NP70.1 PF00010.24;HLH;	477	275	627	690	514	466	8.35	5.58	9.46	10.34	8.27	7.88	7.8	8.83	-0.188534	down	0.434371	0.688619	no
TRINITY_DN25590_c1_g1	1539	complete	PREDICTED: transcription factor bHLH78-like [Elaeis guineensis]	BHLH66	Transcription factor bHLH66 OS=Arabidopsis thaliana GN=BHLH66 PE=2 SV=1	GO:0001046(core promoter sequence-specific DNA binding);GO:0001228(transcriptional activator activity, RNA polymerase II transcription regulatory region sequence-specific binding);GO:0005634(nucleus);GO:0006366(transcription from RNA polymerase II promoter)	ENOG410YFCC(Helix-loop-helix DNA-binding domain)	K12126	phytochrome-interacting factor 3	-	smo04075(Plant hormone signal transduction);smo04712(Circadian rhythm - plant)	D7LHI2.1 PF00010.24;HLH;	805	649	915	1018	911	925	34.25	29.63	31.28	36.8	35.65	38.34	31.72	36.93	-0.160971	down	0.35414	0.618742	no
TRINITY_DN25670_c0_g1	1643	5prime_partial	PREDICTED: transcription factor bHLH121 [Amborella trichopoda]	BHLH121	Transcription factor bHLH121 OS=Arabidopsis thaliana GN=BHLH121 PE=2 SV=1	GO:0003677(DNA binding);GO:0003700(transcription factor activity, sequence-specific DNA binding);GO:0005634(nucleus);GO:0006351(transcription, DNA-templated);GO:0006355(regulation of transcription, DNA-templated);GO:0046983(protein dimerization activity)	ENOG4111V2W(Transcription factor)	-	-	-	-	A0A072ULE0.1 PF00010.24;HLH;	126	164	195	234	204.55	190	3.85	5.42	4.87	6.19	5.73	5.67	4.71	5.86	-0.263534	down	0.302246	0.565217	no
TRINITY_DN25996_c0_g2	2474	complete	helix-loop-helix protein 1A [Pinus taeda]	BHLH81	Transcription factor bHLH81 OS=Arabidopsis thaliana GN=BHLH81 PE=2 SV=1	GO:0001046(core promoter sequence-specific DNA binding);GO:0001228(transcriptional activator activity, RNA polymerase II transcription regulatory region sequence-specific binding);GO:0005634(nucleus);GO:0006366(transcription from RNA polymerase II promoter)	ENOG410YDYN(Transcription factor)	K12126	phytochrome-interacting factor 3	-	pop04075(Plant hormone signal transduction);pop04712(Circadian rhythm - plant)	D8SUX0.1 PF00010.24;HLH;	285	300	483	360	305	282	7.64	11.62	11.4	10.66	11.16	9.84	10.22	10.55	0.267089	up	0.231332	0.483384	no
TRINITY_DN26319_c0_g1	1144	5prime_partial	PREDICTED: transcription factor MYC2 [Ricinus communis]	BHLH3	Transcription factor bHLH3 OS=Arabidopsis thaliana GN=BHLH3 PE=2 SV=1	GO:0003677(DNA binding);GO:0003700(transcription factor activity, sequence-specific DNA binding);GO:0005634(nucleus);GO:0006351(transcription, DNA-templated);GO:0006355(regulation of transcription, DNA-templated);GO:0046983(protein dimerization activity)	-	-	-	-	-	-	46	91	55	103	76	74	2.77	5.24	2.35	4.51	3.59	3.75	3.45	3.95	-0.246882	down	0.537785	0.765957	no
TRINITY_DN26835_c1_g1	2732	complete	transcription factor bHLH13 [Picea abies]	BHLH13	Basic helix-loop-helix protein A OS=Pisum sativum GN=BHLH PE=3 SV=1	GO:0000976(transcription regulatory region sequence-specific DNA binding);GO:0003677(DNA binding);GO:0003700(transcription factor activity, sequence-specific DNA binding);GO:0005515(protein binding);GO:0005634(nucleus);GO:0006351(transcription, DNA-templated);GO:0006355(regulation of transcription, DNA-templated);GO:0009813(flavonoid biosynthetic process);GO:0009962(regulation of flavonoid biosyn…	ENOG4111SJN(Transcription factor)	K13422	transcription factor MYC2	-	ppp04075(Plant hormone signal transduction)	F6HQ81.1 PF14215.4;bHLH-MYC_N;	275	109	376	132	159	76	7.83	3.52	10.21	3.95	4.16	2.13	7.19	3.41	1.12888	up	0.00209973	0.0136984	yes
TRINITY_DN27233_c0_g1	2211	complete	hypothetical protein AXG93_723s1170 [Marchantia polymorpha subsp. polymorpha]	BHLH66	Transcription factor bHLH66 OS=Arabidopsis thaliana GN=BHLH66 PE=2 SV=1	GO:0001046(core promoter sequence-specific DNA binding);GO:0001228(transcriptional activator activity, RNA polymerase II transcription regulatory region sequence-specific binding);GO:0005634(nucleus);GO:0006366(transcription from RNA polymerase II promoter)	ENOG4111MVP(Transcription factor)	K12126	phytochrome-interacting factor 3	-	pop04075(Plant hormone signal transduction);pop04712(Circadian rhythm - plant)	D7LHI2.1 PF00010.24;HLH;	112	92	168	166	120	123	2.43	2.16	2.98	3.11	2.39	2.6	2.52	2.7	-0.0449522	down	0.876307	0.954956	no
TRINITY_DN27440_c0_g1	3842	complete	helix-loop-helix protein 1A [Pinus taeda]	BHLH130	Transcription factor bHLH130 OS=Arabidopsis thaliana GN=BHLH130 PE=1 SV=1	GO:0001046(core promoter sequence-specific DNA binding);GO:0001228(transcriptional activator activity, RNA polymerase II transcription regulatory region sequence-specific binding);GO:0005634(nucleus);GO:0006366(transcription from RNA polymerase II promoter)	ENOG410YDYN(Transcription factor)	-	-	-	-	-	942	1231	1224	1374	1239	1439	22.52	36.24	22.14	29.8	27.84	36.43	26.97	31.36	-0.135561	down	0.477281	0.722088	no
TRINITY_DN28138_c0_g2	2834	complete	PREDICTED: transcription factor bHLH140 isoform X1 [Nelumbo nucifera]	BHLH140	Transcription factor bHLH140 OS=Arabidopsis thaliana GN=BHLH140 PE=3 SV=1	GO:0003677(DNA binding);GO:0003700(transcription factor activity, sequence-specific DNA binding);GO:0005524(ATP binding);GO:0005634(nucleus);GO:0006260(DNA replication);GO:0006281(DNA repair);GO:0006351(transcription, DNA-templated);GO:0006355(regulation of transcription, DNA-templated);GO:0006790(sulfur compound metabolic process);GO:0009150(purine ribonucleotide metabolic process);GO:0033699(DN…	ENOG41102F4(DNA-binding protein involved in single-strand DNA break repair, double-strand DNA break repair and base excision repair. Resolves abortive DNA ligation intermediates formed either at base excision sites, or when DNA ligases attempt to repair non- ligatable breaks induced by reactive oxygen species. Catalyzes the release of adenylate groups covalently linked to 5'-phosphate termini, re…	-	-	-	-	A0A061EQ19.1 PF13671.4;AAA_33;	538	486	657	705	653	558	9.02	8.8	8.99	10.22	10.03	9.11	8.94	9.79	-0.0771254	down	0.673299	0.853478	no
TRINITY_DN28353_c0_g1	3278	complete	unknown [Picea sitchensis]	BHLH13	Transcription factor bHLH13 OS=Arabidopsis thaliana GN=BHLH13 PE=2 SV=1	GO:0003677(DNA binding);GO:0003700(transcription factor activity, sequence-specific DNA binding);GO:0005634(nucleus);GO:0006351(transcription, DNA-templated);GO:0006355(regulation of transcription, DNA-templated);GO:0044212(transcription regulatory region DNA binding);GO:0046983(protein dimerization activity)	ENOG410YCJJ(anthocyanin-containing compound biosynthetic process)	K13422	transcription factor MYC2	-	vvi04075(Plant hormone signal transduction)	W1NVY0.1 PF14215.4;bHLH-MYC_N;	765	548	830	773	667	576	11.18	8.63	9.9	9.72	8.97	8.23	9.9	8.97	0.198426	up	0.296111	0.559479	no
TRINITY_DN28616_c0_g1	2754	complete	hypothetical protein AXG93_1615s1490 [Marchantia polymorpha subsp. polymorpha]	BHLH30	Transcription factor bHLH30 OS=Arabidopsis thaliana GN=BHLH30 PE=1 SV=1	GO:0003677(DNA binding);GO:0003700(transcription factor activity, sequence-specific DNA binding);GO:0005634(nucleus);GO:0006351(transcription, DNA-templated);GO:0006355(regulation of transcription, DNA-templated);GO:0046983(protein dimerization activity)	ENOG410YEFC(Transcription factor)	-	-	-	-	W1NTP5.1 PF00010.24;HLH;	345	339	333	599	493	504	6.21	7.05	4.95	8.83	7.71	8.38	6.07	8.31	-0.521132	down	0.0128905	0.0618064	no
TRINITY_DN29151_c0_g1	3418	complete	helix-loop-helix protein 1A [Pinus taeda]	BHLH80	Transcription factor bHLH80 OS=Arabidopsis thaliana GN=BHLH80 PE=2 SV=1	GO:0001046(core promoter sequence-specific DNA binding);GO:0001228(transcriptional activator activity, RNA polymerase II transcription regulatory region sequence-specific binding);GO:0005634(nucleus);GO:0006366(transcription from RNA polymerase II promoter)	ENOG410YDYN(Transcription factor)	K12126	phytochrome-interacting factor 3	-	smo04075(Plant hormone signal transduction);smo04712(Circadian rhythm - plant)	D8SUX0.1 PF00010.24;HLH;	813	375	825	902	1105	695	16.36	8.27	11.5	13.7	16.83	13.72	12.04	14.75	-0.322977	down	0.191385	0.428896	no
TRINITY_DN29925_c0_g1	3774	complete	PREDICTED: transcription factor LHW-like isoform X1 [Nelumbo nucifera]	BHLH155	Transcription factor bHLH155 OS=Arabidopsis thaliana GN=BHLH155 PE=2 SV=1	GO:0004674(protein serine/threonine kinase activity);GO:0005829(cytosol);GO:0006355(regulation of transcription, DNA-templated);GO:0006468(protein phosphorylation);GO:0035556(intracellular signal transduction)	ENOG4111M9E(expressed protein)	-	-	-	-	W1PJX7.1 PF14215.4;bHLH-MYC_N;	134	184	134	166	143	141	2.29	3.74	1.92	1.98	2.17	1.91	2.65	2.02	0.148819	up	0.608762	0.813193	no
TRINITY_DN29925_c1_g1	4979	complete	PREDICTED: transcription factor LHW-like isoform X1 [Nelumbo nucifera]	LHW	Transcription factor LHW OS=Arabidopsis thaliana GN=LHW PE=1 SV=1	GO:0004674(protein serine/threonine kinase activity);GO:0005829(cytosol);GO:0006355(regulation of transcription, DNA-templated);GO:0006468(protein phosphorylation);GO:0035556(intracellular signal transduction)	ENOG41117FJ(HLH)	K13422	transcription factor MYC2	-	sly04075(Plant hormone signal transduction)	F6HZH8.1 PF14215.4;bHLH-MYC_N;	5124	4677	5210	6210	5753	5411	46.26	45.66	38.3	48.35	47.57	47.54	43.41	47.82	-0.0873164	down	0.607741	0.812664	no
TRINITY_DN31187_c2_g1	2797	complete	PREDICTED: transcription factor bHLH78-like [Elaeis guineensis]	BHLH82	Transcription factor bHLH82 OS=Arabidopsis thaliana GN=BHLH82 PE=2 SV=1	GO:0001046(core promoter sequence-specific DNA binding);GO:0001228(transcriptional activator activity, RNA polymerase II transcription regulatory region sequence-specific binding);GO:0005634(nucleus);GO:0006366(transcription from RNA polymerase II promoter)	ENOG410YFCC(Helix-loop-helix DNA-binding domain)	K12126	phytochrome-interacting factor 3	-	smo04075(Plant hormone signal transduction);smo04712(Circadian rhythm - plant)	A0A0D3EC94.1 PF00010.24;HLH;	330	385	477	585	711.2	633.25	8.02	10.17	9.94	12.81	17.06	14.06	9.38	14.64	-0.586456	down	0.00284717	0.0176922	no
