# Supplementary material for: Role of female-predominant MYB39-bHLH13 complex in sexually dimorphic accumulation of taxol in Taxus media
Source: Hortic Res. 2022 Mar 14;9:uhac062. doi: 10.1093/hr/uhac062 (PMC9233167; doi:10.1093/hr/uhac062)
Supplement: Web_Material_uhac062 [file web_material_uhac062.zip › Table S6 new.xlsx]

## Sheet: Sheet1
Table S6 The primer sequences used in the present study.
Primers for TmMYB39 and TmbHLH13 cloning.
TmMYB39-CDS-Up	ATGGGAAGGGCTCCTTGCTG
TmMYB39-CDS-Down	TCAGAACATACTGTTAACCC
TmbHLH13-CDS-Up	ATGGCTCCACCTGGAAAACA
TmbHLH13-CDS-Down	TCAACTTGGAATGGGAATGC
Primers for GFP-TmMYB39 construct
GFP-TmMYB39-Up	GTTACCATGGGAAGGGCTCCTTGCTG
GFP-TmMYB39-Dn	GTCGACTCAGAACATACTGTTAACCC
Primers for Y2H
BD-TmMYB39-EcoRIF	ATGGCCATGGAGGCCGAATTCATGGGAAGGGCTCCTTGCTGT
BD-TmMYB39-BamHIR	CCGCTGCAGGTCGACGGATCCTCAGAACATACTGTTAACCCCA
AD-TmbHLH13-EcoRIF	GCCATGGAGGCCAGTGAATTCATGGCTCCACCTGGAAAACAG
AD-TmbHLH13-BamHIR	CAGCTCGAGCTCGATGGATCCTCAACTTGGAATGGGAATGCA
Primers for BiFC
35S-TmMYB39-BamHIF	TCTGATCAAGAGACAGGATCCATGGGAAGGGCTCCTTGCTG
35S-TmMYB39-SalIR	CATCGGTGCACTAGTGTCGACGAACATACTGTTAACCCCAAC
35S-TmMYB39-TSalIR	CATCGGTGCACTAGTGTCGACTCAGAACATACTGTTAACCCCA
35S-TmbHLH13-BamHIF	TCTGATCAAGAGACAGGATCCATGGCTCCACCTGGAAAACAG
35S-TmbHLH13-SalIR	CATCGGTGCACTAGTGTCGACACTTGGAATGGGAATGCATG
35S-TmbHLH13-TSalIR	CATCGGTGCACTAGTGTCGACTCAACTTGGAATGGGAATGCATG
Primers for Prokaryotic expression construct
pGEX-4T-TmMYB39-BamHIF	GATCTGGTTCCGCGTGGATCCATGGGAAGGGCTCCTTGCTG
pGEX-4T-TmMYB39-SalIR	GATGCGGCCGCTCGAGTCGACGAACATACTGTTAACCCCAAC
Primers for EMSA
pGGPPS Labeled Probe	TTTTTTTGTTGGTTAGATTAATTG
pGGPPS Cold Probe	TTTTTTTGTTGGTTAGATTAATTG
pGGPPS Mutant cold Probe	TTTTTTTGTCCCGGGGATTAATTG
pPAL Labeled Probe	TTTTTTTGTTGGTTAGATTAATTG
pPAL Cold Probe	TTTTTTTGTTGGTTAGATTAATTG
pPAL Mutant cold Probe	TTTTTTTGTTGGTTAGATTAATTG
pDBTNBT Labeled Probe	GCAGACCATTAACCAGGTAGGATT
pDBTNBT Cold Probe	GCAGACCATTAACCAGGTAGGATT
pDBTNBT Mutant cold Probe	GCAGACCATCCCGGGGGTAGGATT
pTS Labeled Probe	GGGAAGCAATGGTTAGTTAATAAA
pTS Cold Probe	GGGAAGCAATGGTTAGTTAATAAA
pTS Mutant cold Probe	GGGAAGCAACCCGGGGTTAATAAA
T13OH Labeled Probe	TTCACTTTTTGGTTAATTACACCT
T13OH Cold Probe	TTCACTTTTTGGTTAATTACACCT
T13OH Mutant cold Probe	TTCACTTTTCCCGGGATTACACCT
T10OH Labeled Probe	TGGATCTATTGGTTGTCGTTTGCA
T10OH Cold Probe	TGGATCTATTGGTTGTCGTTTGCA
T10OH Mutant cold Probe	TGGATCTATCCCGGGTCGTTTGCA
pTBT Labeled Probe	CTATTTCTGCAGTTATAGTTTTGG
pTBT Cold Probe	CTATTTCTGCAGTTATAGTTTTGG
pTBT Mutant cold Probe	CTATTTCTGCCCGGGTAGTTTTGG
Primers for RT-PCR
RT-Actin-Up	GAGCTACGAGTTACCGGACG
RT-Actin-Down	GACGCTGTACTTCCTCTCGG
RT-TS-Up	ATGTTCAATGCGCTCGGAGA
RT-TS-Down	CTTGGCTGTGCCCTGTTTTC
RT-DBTNBT-Up	CGTTTTGCATGTGGGGGTTT
RT-DBTNBT-Down	CTTGCCAAGCCAATGCTGTC
RT-TBT-Up	CGTGCCTTCAATCGTCCAAAG
RT-TBT-Down	CTGCCATGGCTTCCACAAAG
RT-GGPPS-Up	AGTAGCGAAACTGACGGGTG
RT-GGPPS-Down	AGGCAAATCCGGGGAAGTTT
RT-T13OH-Up	TCCCTTTCGTTGGTGAGACG
RT-T13OH-Down	ACCCTATGCTCCTCTCGTGT
RT-PAM-Up	ACTGGAGTCTTCTCCAGCGA
RT-PAM-Down	GGGCCATGCGATATGAACCA
RT-BAPT-Up	GCCAAAGGGACAGACACGTA
RT-BAPT-Down	AGCCCGGCAATGTATGACAA
RT-MYB38-Up	TTCGCTCTTCCCTACGAGGA
RT-MYB38-Down	AGAGACAGCGGAATGCACAA
RT-bHLH13-Up	CGCTCCAGGAGTCGGATTAC
RT-bHLH13-Down	TGCTCGGAACACACTGGTTT
