# Supplementary material for: Role of female-predominant MYB39-bHLH13 complex in sexually dimorphic accumulation of taxol in Taxus media
Source: Hortic Res. 2022 Mar 14;9:uhac062. doi: 10.1093/hr/uhac062 (PMC9233167; doi:10.1093/hr/uhac062)
Supplement: Web_Material_uhac062 [file web_material_uhac062.zip › Table S7 new.xlsx]

## Sheet: pos-all-identification
Table S7 The detail information of metabolite annotation.
X	name	mzmed	mzmin	mzmax	rtmed	rtmin	rtmax	npeaks	data	maxint	F10_P	F1_P	F2_P	F3_P	F4_P	F5_P	F6_P	F7_P	F8_P	F9_P	M10_P	M1_P	M2_P	M3_P	M4_P	M5_P	M6_P	M7_P	M8_P	M9_P	QC1_P	QC2_P	QC3_P	QC4_P	QC5_P	isotopes	adduct	pcgroup	num.ms1.spec	num.spec	isolation.warning	rt.extended	nhits.reverse	hits.reverse	nhits.forward	hits.forward	IsAnnotated	NumberMS2ident	RankMS2ident
1	M61T524	61.0067	61.0063	61.0072	523.517	503.297	539.239	123	25	2129	3123.23	7336.86	5736.23	5879.87	6992.22	6593.32	9058.69	12793	10042.5	11093.9	11040.8	12347.8	13035	6377.5	11176.4	926.794	1950.41	8008.11	9418.79	12015.9	8576.99	5904.29	11819.1	6697.63	11747.8			159	0	0	FALSE	FALSE	0		0		0	0	-
2	M61T490	61.0067	61.0065	61.0069	489.799	486.719	491.328	25	25	14625	71691	72094.3	65190.3	65674.3	69226.7	64905.1	77593.8	71521.3	67370.8	65764	67047.7	65400.2	59107.2	65133	72699.1	72353	67908.2	69213.2	69414.7	66752.6	66416.1	64800.7	63532.6	74033.6	64717.8	[1][M]2+		68	0	0	FALSE	FALSE	0		0		0	0	-
3	M62T490	61.5082	61.5072	61.5091	489.831	486.719	496.194	25	25	1353	3719.64	3961.78	3557.25	1330.75	2780.88	3655.57	3878.06	4062.24	3473.2	4264.55	3516.8	2998.67	3669.76	2093.36	3713.56	3867.4	3912.87	4051.78	3588.88	4546.61	3239.27	3859.59	3682.32	4291.56	2786.95	[1][M+1]2+		68	0	0	FALSE	FALSE	0		0		0	0	-
4	M63T490	63.0029	63.0023	63.0038	489.898	486.191	493.947	24	24	832	1838.67	2250.43	2523.87	2750.89	1913.42	2072.42	3018.44	2526.63	2577.59	2475.29	2286.29	1956.75	2236.82	1129.69	2891.96	1867.2	2428.53	3021.97	2578.15	1431.47	2338.12	2407.9	1871.42	2586.65	2527.97			68	0	0	FALSE	FALSE	0		0		0	0	-
5	M66T490	65.9644	65.9635	65.9656	489.539	486.719	491.328	25	25	796	1795.34	2301.52	1758.04	2271.61	1970.29	2140.36	2511.22	2053.94	1559.06	2409.61	2135.62	1485.45	2326.77	2054.32	2012.64	2526.76	2324.37	2366.33	2117.97	2519.07	2199.91	2354.19	1374.4	2578.75	2388.9			68	0	0	FALSE	FALSE	0		0		0	0	-
6	M68T490	68.4944	68.4941	68.4948	489.799	486.191	491.559	25	25	5471	16933.3	15951.3	16560.7	14433.5	18438.6	14202.4	17083.1	16399.5	17455.7	17229.7	17741.4	18721.6	19844.8	19848.5	19696.7	18842.3	18812.3	19670.7	18799.5	18713.3	19126.5	18239.4	18519	19466.7	18374.1			68	4	17	TRUE	FALSE	0		0		0	0	-
7	M68T514	68.4944	68.4938	68.4951	514.394	501.356	536.317	42	18	2129	6224.24	4597.03	6613.72	7160.82	7126.82	7749.79	3643.58	8996.68	5875.67	5939.18	8006.45	7781.28	15318.5	7474.28	15185.4	4442.02	6114.68	6789.38	6204.67	6674.46	7084.07	11626.3	7056.22	1452.05	8799.02			147	4	8	TRUE	TRUE	0		0		0	0	-
8	M68T44	68.4941	68.4936	68.4948	43.807	41.654	49.042	15	15	233	543.547	741.452	777.733	370.325	460.036	668.131	706.436	412.942	508.243	560.513	460.678	840.352	461.202	493.023	228.229	281.681	370.382	511.772	494.651	423.507	617.805	523.525	931.47	682.24	605.706			143	0	0	FALSE	FALSE	0		0		0	0	-
9	M69T506	68.9928	68.9927	68.9931	505.925	501.175	509.665	25	25	13960	300118	365298	250585	338780	325541	315371	251229	212180	297358	297029	302939	360298	222989	353480	219135	340337	307150	322678	295817	301376	376983	421467	396838	223002	327803		[M+H-2H2O]+ 104.002	108	1	8	TRUE	FALSE	0		0		0	0	-
10	M69T79	68.9928	68.9919	68.9932	79.085	63.752	80.499	21	20	1286	2658.08	3925.66	2802.21	3320.09	2844.17	2503.17	3143.61	2418.52	2321.74	2711.85	2937.3	8152.49	3664.85	3947.47	2766.18	3386.76	2351.94	3991.38	3449.86	2964.02	8997.43	5242.86	8784.26	3804.26	3594.07			180	0	0	FALSE	FALSE	0		0		0	0	-
11	M69T55	69.0327	69.032	69.0337	55.183	54.245	61.914	26	25	2033	5043.72	5868.54	5464.17	6560.95	5726.58	5657.21	4864.9	3712.72	6520.68	5430.62	4796.02	2912.46	5312.67	5254.29	5101.39	5055.98	5357.2	4812.86	5345.93	4671.85	4734.45	5682.98	4101.32	5138.82	5540.07		[M+H]+ 68.0294 [M+H-H20]+ 86.0375	37	0	0	FALSE	FALSE	0		0		1	0	-
12	M69T422	69.069	69.0677	69.0697	421.584	406.351	424	15	14	1457	1382.76	1140.61	1885.88	2126.22	1772.81	1367.42	3152.31	1524.21	1395.86	1785.68	1483.79	4059.82	2215.36	856.586	2279.6	1589.52	1889.18	1273.96	1204.71	1399.03	1633.1	1230.9	1444.43	1473.23	1524.47		[M+H]+ 68.0629	44	0	0	FALSE	FALSE	0		0		1	0	-
13	M70T489_1	69.9931	69.9927	69.9938	488.966	485.633	490.317	25	25	7685	23508.7	25880.1	24996.6	25111.4	23586.9	23441.4	22021.9	23391.8	22790.9	23172.8	22301.7	24255	23561.5	23789.2	24293.9	23630.1	23324.3	26735.2	22373.9	23510.2	23351.5	26782	24794.4	24288	22415.4	[2][M]2+		68	3	11	TRUE	FALSE	0		0		0	0	-
14	M70T490	70.012	70.0111	70.0126	490.121	486.191	493.947	25	25	1512	4327.42	4297.25	4472.38	4531.56	4695.98	4197.19	4529.38	5411.57	4246.33	5415.67	4683.03	4392.52	5191.21	4138.55	4653.15	3319.31	4425.22	5922.27	5356.69	4256.96	5005.38	4094.64	5001.34	4659.26	5877.67		[M+H-H20]+ 87.0198	68	0	0	FALSE	FALSE	0		0		0	0	-
15	M70T60	70.0644	70.0631	70.0648	59.819	57.061	62.402	25	25	8109	20706.4	19796.8	20710.4	20198.8	20831.5	20702.6	19748.6	18304.9	19258.9	21682.7	11300.5	10204.1	8780.37	9770.92	12005.7	9056.39	11261.9	11927.9	9625.83	8682.46	16107.7	16885.3	16856.8	15574.2	13801.4			27	3	5	FALSE	FALSE	0		0		0	0	-
16	M70T489_2	70.4942	70.4921	70.4952	488.99	486.443	491.76	19	19	752	1383.56	418.361	1179.96	1091.37	760.61	1032.47	972.217	1125.14	996.93	1827.82	720.824	956.652	1445.68	1144.74	1356.03	1622.36	1529.25	1655.83	1310.07	1480.34	1320.44	1267.83	1107.76	1075.6	1113.06	[2][M+1]2+		68	0	0	FALSE	FALSE	0		0		0	0	-
17	M71T489_1	70.9908	70.9902	70.9925	488.977	485.067	505.087	27	25	3889	8030.29	9816.4	9895.31	9807.62	9366.64	8421.43	9465.37	9255.36	7674.69	7879.44	9032.86	8642.38	9790.5	10477.1	9113.57	8206.48	8259.18	10259.7	8783.49	10009.7	9713.78	9746.38	10060.1	8719.76	9238.72	[2][M+2]2+		68	0	0	FALSE	FALSE	0		0		0	0	-
18	M71T75	71.0119	71.0114	71.0125	74.953	68.29	76.022	21	21	471	425.795	615.543	490.688	680.548	558.848	490.143	671.037	736.537	594.902	692.579	571.167	677.733	353.26	627.656	377.849	493.534	568.106	675.822	352.402	521.488	707.727	731.445	725.148	442.998	450.779		[M+Na]+ 48.0281 [M+H]+ 70.01	83	0	0	FALSE	FALSE	0		0		0	0	-
19	M71T60	71.0481	71.0474	71.0492	59.5855	57.061	61.837	14	14	668	1595.66	1370.3	1954.4	1828.07	1096.78	1568.9	1299.05	1540.54	1184	2013.73	1246.36	1472.26	870.025	1551.18	1900.75	1065.68	1450.29	1589.79	851.822	1285.88	1123.58	1526.72	1515.25	1785.06	1888.14			27	0	0	FALSE	FALSE	0		0		0	0	-
20	M71T489_2	71.4917	71.4895	71.4923	488.977	485.363	490.317	17	17	538	711.691	1206.46	1096	1139.86	771.573	469.568	424.308	602.28	986.272	832.874	751.916	884.179	576.694	947.723	500.399	950.779	437.394	681.252	1000.95	844.826	747.719	1042.42	1236.36	860.21	802.799	[2][M+3]2+		68	0	0	FALSE	FALSE	0		0		0	0	-
21	M72T516	71.9286	71.9273	71.9292	515.892	497.14	538.61	69	25	1777	4768.46	7397.47	23073.7	4184.22	6189.44	3218.74	8114.04	15952.1	5387.61	5332.52	31936.9	21567.2	32908.4	6368.86	1698.84	20692.2	6710.53	9816.01	3151.26	33940.2	7581.7	6246.89	3504.56	5938.98	17736.7		[M+Na]+ 48.9391 [M+H]+ 70.9211 [M+H-H20]+ 88.9343	147	0	0	FALSE	FALSE	0		0		0	0	-
22	M72T489_1	71.9512	71.9504	71.9515	489.268	486.191	493.23	25	25	2333	7605.48	7546.42	7124.94	7667.97	7425.17	7350.78	7662.89	8255.33	8350.79	7035.29	7077.9	7629.41	7822.95	8590.83	8450.78	7599.17	7877.19	8425.65	8283.43	7477.78	7767.43	7263.02	6869.31	7629.99	7847.83			68	0	0	FALSE	FALSE	0		0		0	0	-
23	M72T489_2	71.9895	71.9889	71.9911	488.846	485.633	490.778	21	21	2318	7733.25	1566.12	1679.77	913.206	1526.97	1401.6	1033.01	1332.36	8174.43	1339.75	6278.54	1565.82	1591.86	1198.51	1496.01	1514.53	790.255	1442.96	7268.79	1545.54	1000.03	725.251	1613.14	1341.55	1040.06	[2][M+4]2+		68	0	0	FALSE	FALSE	0		0		0	0	-
24	M72T76	72.08	72.0795	72.0805	76.0105	70.875	77.77	22	22	950	1473.86	1409.99	1348.48	1734.14	1263.76	1844.82	1475.86	1538.12	1857.63	1900.48	863.383	1346.12	676.188	848.566	828.732	847.184	823.106	1231.02	908.097	881.824	1510.49	963.156	1772.35	1235.89	1160.66			83	0	0	FALSE	FALSE	0		0		0	0	-
25	M72T44	72.08	72.0788	72.0809	44.335	42.967	49.483	17	17	543	1457.19	505.803	1746.83	1062.75	896.953	1015.71	1479.08	2072.82	1066.32	722.713	618.995	407.448	394.409	381.307	510.193	387.838	331.253	1288.16	1219.25	671.19	1554.79	1600.59	2072.39	2117.18	2102.94			143	0	0	FALSE	FALSE	0		0		0	0	-
26	M73T510	72.9365	72.9362	72.9368	510.259	500.234	536.867	37	25	7470	66880.6	106972	167745	174032	113345	166496	165892	156917	153621	155793	157940	184904	77248.2	187434	188216	177655	101309	159300	88555.4	160786	195588	208322	131005	173238	168435		[M+Na]+ 49.9469 [M+H]+ 71.9289	62	10	3	FALSE	FALSE	0		0		0	0	-
27	M73T493	72.9896	72.9886	72.9913	493.023	486.191	508.213	21	20	373	1105.54	1214.43	460.642	1681.37	1506.39	1047.85	1225.64	956.477	923.694	1361.77	583.924	832.075	1403.14	1367.42	717.579	608.58	1389.78	953.994	1661.3	2053.86	473.875	1393.71	822.016	566.048	745.553			175	0	0	FALSE	FALSE	0		0		0	0	-
28	M73T55	73.0272	73.0254	73.0283	55.027	52.945	59.241	21	21	581	1089.69	949.846	1067.07	884.531	1101.92	743.109	551.822	1030.27	1495.41	552.137	598.978	724.99	914.909	1075.69	1569.99	609.562	920.907	818.252	723.863	533.013	882.135	1565.61	952.694	1796.91	1333.03			37	0	0	FALSE	FALSE	0		0		0	0	-
29	M74T43_1	73.5313	73.5304	73.5314	43.321	42.263	48.425	25	25	1145	2086.78	1913.06	2898.23	2060.39	1832.29	1993.34	2062.07	1575.45	2025.96	2103.34	3751.33	2450.08	1630.32	1977.56	2095.37	1437.08	1570.69	2894.1	1377.58	1458.53	2442.68	1564.03	2958.14	2033.93	1804.15			80	0	0	FALSE	FALSE	0		0		0	0	-
30	M74T489	73.5312	73.5304	73.5315	488.627	485.067	490.317	25	25	2047	3478.26	3591.73	2962.2	3729.36	2838.34	3012.66	2860.56	3413.6	3602.63	2868.47	4168.26	3543.36	4823.42	3862.53	3834.83	3545.3	4114.27	4502.29	2854.19	4099.37	3565.67	3027.86	3534.12	3755.72	3578.16			68	0	0	FALSE	FALSE	0		0		0	0	-
31	M74T516	73.9442	73.9438	73.9446	515.79	494.61	539.181	70	22	2137	10902.9	5195.6	3777.96	4691.25	4228.03	31321	7819.7	4491.7	4460.6	3385.53	8703.92	7562.53	6273.98	4371.66	18706	4738.84	20257.4	6320.12	19322.5	6134.41	6068.33	5556.84	26963.2	5964.66	6560			147	0	0	FALSE	FALSE	0		0		0	0	-
32	M74T488	74.032	74.0306	74.0331	487.889	485.633	503.614	15	15	538	334.838	840.8	715.449	934.375	498.408	659.996	415.523	757.553	868.002	571.298	219.994	876.38	968.536	452.327	478.296	877.26	784.434	897.06	815.016	445.549	812.997	853.117	640.731	542.602	716.414		[M+NH4]+ 56.0034	68	0	0	FALSE	FALSE	0		0		0	0	-
33	M74T43_2	74.0319	74.0308	74.0329	43.4385	42.443	49.483	14	14	253	333.551	567.154	467.938	401.913	600.458	603.866	581.552	422.6	488.916	359.127	556.522	470.4	423.061	496.968	528.517	567.785	484.101	535.996	435.046	504.946	441.641	486.198	524.144	385.909	571.378		[M+H-H20]+ 91.0462	80	0	0	FALSE	FALSE	0		0		0	0	-
34	M75T492	74.9305	74.9295	74.9372	491.904	487.483	495.978	20	20	499	702.408	350.575	1088.6	502.758	598.13	721.444	666.277	670.404	778.375	725.945	583.275	1240.95	994.849	1094	861.63	549.925	1496.44	1357.63	1181.64	948.003	840.774	301.305	678.227	821.162	681.709		[M+H]+ 73.9178	155	0	0	FALSE	FALSE	0		0		0	0	-
35	M75T158	75.0253	75.0249	75.0255	157.943	139.13	165.193	24	23	1171	3116.29	1724.79	4282.13	2788.05	3318.42	2954.25	2894.15	311.117	2923.56	2639.09	3262.93	3271.1	3083.07	4816.46	3700.48	3575.78	3731.85	3257.04	3433.56	3789.42	1280.95	2319.45	1170.57	1426.12	2625.9		[M+Na]+ 52.0357 [M+H]+ 74.0177	100	3	2	FALSE	FALSE	0		0		0	0	-
36	M76T489	75.9445	75.9437	75.9458	489.26	485.633	490.778	24	24	1203	2412.04	3122.83	3005.4	2285.75	2351.48	2619.07	2269.37	2126.38	2453.45	1766.44	2592.23	2850.07	2909.14	2672.51	2686.6	2103.43	2507.12	2585.89	2185.76	2426.74	2353.58	3160.49	2663.28	2495.59	2509.97			68	0	0	FALSE	FALSE	0		0		0	0	-
37	M77T43	77.0073	77.007	77.0081	43.165	42.249	49.042	17	17	370	710.768	357.017	305.223	366.83	442.341	347.405	398.977	323.496	381.453	791.293	749.277	414.428	915.406	480.925	383.167	524.211	338.997	349.258	912.039	832.915	709.034	1118.63	476.345	336.916	824.91			80	0	0	FALSE	FALSE	0		0		0	0	-
38	M77T221	77.0379	77.0366	77.0395	221.15	207.289	231.089	27	25	2935	5713.95	8188.01	7280.57	6955.01	6503.36	5608.02	8136.54	6866.49	7445.5	7685.08	3695.46	3370.19	3157.94	2911.01	3645.84	3674.16	3302.15	2953.14	3465.55	3528.71	4956.53	5959.22	6303.84	4210.27	5059.91		[M+H-H20]+ 94.0452	21	0	0	FALSE	FALSE	0		0		0	0	-
39	M77T423	77.0375	77.0368	77.0384	422.887	419.998	424.686	19	19	1640	2813.97	2391.76	1919.76	2268.97	2694.07	2361.25	3380.18	3478.97	3128.56	2458.42	1796.53	2072.82	2528.2	3074.69	5167.95	1804.29	2473.65	3300.06	3424.53	2492.54	2583.54	3029.57	2098.32	2827.46	2854.65		[M+H-H20]+ 94.0433	44	0	0	FALSE	FALSE	0		0		0	0	-
40	M77T491	77.4995	77.4986	77.5007	490.727	486.765	492.097	14	14	564	305.045	1296.53	1509.93	1709.93	1398.18	1118.2	1352.78	980.224	1790.58	1252.34	1677.29	1893.1	1463.03	1759.27	700.002	1764.04	1858.73	1537.28	1763.76	1369.15	1709.66	1532.72	1346.55	1780.68	1188.68		[M+K]+ 38.5408 [M+H-H20]+ 94.5087	68	0	0	FALSE	FALSE	0		0		0	0	-
41	M78T489	77.94	77.9387	77.9407	489.173	486.191	492.668	17	17	522	627.863	991.195	1040.08	583.291	1309.22	1088.74	994.407	924.726	1180.35	1127.16	844.084	631.169	788.138	538.746	1066.49	727.242	806.825	1011.94	1114.07	1260.23	991.995	1102.44	1291.39	851.471	740.012			68	0	0	FALSE	FALSE	0		0		0	0	-
42	M78T515	77.9981	77.9977	77.9985	514.615	497.499	538.953	60	23	1724	12700	38969.8	7927.1	4808.97	20588.8	4372.71	3415.26	5344.72	3532.56	597.635	19312.9	2910.43	35944.9	4983.15	5525.15	32589.4	35333.4	32901.5	33196.3	32822.4	34924.8	16180.3	4861.26	5510.5	23123.1			147	1	16	FALSE	FALSE	0		0		0	0	-
43	M79T489	78.9983	78.9978	78.9998	488.971	485.633	498.86	26	25	2423	5651.13	7015.07	6794.25	5979.78	6298.92	5592.78	5594.37	5658.35	6560.27	5702.8	6692.09	7186.25	6692.96	7191.92	6348.42	5675.77	6611.22	7676.56	6429.64	5581.38	6782.89	6803.73	6890.85	6715.49	6064.62		[M+Na]+ 56.0034	68	0	0	FALSE	FALSE	0		0		0	0	-
44	M79T261	79.0531	79.0507	79.0542	260.911	231.621	280.867	19	16	2050	4740.42	5575.95	6421.05	3290.05	6019.98	4780.7	3898.4	4557.5	3473.45	4419.92	5856.66	4353.43	5218.53	4882.27	5263.15	4733.78	3349.41	4075.63	4049.94	4601.94	5545.91	7407.65	1130.3	2286.29	4082.79			1	0	0	FALSE	FALSE	0		0		0	0	-
45	M80T489	79.9962	79.9944	79.9971	489.055	485.633	499.867	26	25	1372	2225.83	2525.77	3022.86	2219.06	2376.7	2438.77	2743.42	2643.78	2953.37	2424.76	3231.44	3078.79	2734.93	2073.53	2639.48	2971	3067.32	2854.71	3100.8	2260.87	2697.3	2881.7	2360.34	2328.87	2755.51		[M+H]+ 78.9921	68	0	0	FALSE	FALSE	0		0		0	0	-
46	M81T490	80.9399	80.9394	80.9402	489.874	486.191	505.753	27	25	1985	5464.9	5358.26	5734.45	5352.36	5182.41	5344.62	5092.27	5049.45	4516.33	5564.27	6142.91	5995.63	6274.5	5761.07	6387.44	6448.6	6730.67	6764.67	6980.31	5327.51	6100.3	6067.53	6353.96	5590.76	5719.49			68	0	0	FALSE	FALSE	0		0		0	0	-
47	M81T221	80.9981	80.9973	80.9992	221.487	218.236	230.505	18	18	923	881.406	1029.61	1185.97	860.418	991.898	1603.19	1120.52	1108.71	623.7	1233.04	1170.41	547.18	773.303	1174.39	1272.06	579.555	825.283	659.708	668.91	564.441	1276.53	1308.21	717.452	983.665	952.818			21	0	0	FALSE	FALSE	0		0		0	0	-
48	M81T60	81.0327	81.0322	81.0331	59.613	57.061	62.402	25	25	10112	28604.9	25542.3	27062.8	29200.7	27753.5	28906.7	28942.9	29129.4	29732.3	31279.1	29763.4	34663	25856.6	26548.5	31842.9	29972	27529.8	30044.3	29488.3	29072	31462.3	27347.9	34102.9	29528.3	24878.6			27	2	9	TRUE	FALSE	0		0		0	0	-
49	M82T515	81.52	81.5196	81.5204	515.301	502.548	526.178	65	25	2173	5686.53	10916.6	4406.94	5628.35	5230.77	5599.37	8076.24	5202.56	5049.09	19043.3	16277	6446.69	6186.47	4872.09	5932.81	7151.88	5789	13108.4	11568.6	9585.63	6716.42	10250.8	1754.44	11750.4	5525.47			147	0	0	FALSE	FALSE	0		0		0	0	-
50	M82T534	81.5199	81.5195	81.5202	533.751	526.751	539.241	36	21	1691	5734.42	6083.54	3946.56	10037	3568.35	7359.91	10852.7	5661.69	3594.42	8345.64	5984.63	6303.26	3865.44	3349.16	10411.5	5488.61	3918.26	4691.31	6218.62	4673.72	5654.98	7052.54	6000.55	2897	7498.43			178	0	0	FALSE	FALSE	0		0		0	0	-
51	M82T490_1	81.52	81.5197	81.5203	489.592	486.191	491.008	25	25	15969	48263.3	54126	51056.7	51014.9	54211.6	47351.4	52822.4	50328.2	44234.6	50952.3	48391.4	49421.9	58421.1	51418.1	48542.7	52006.5	48871.5	48759.8	51288.8	49995.6	46872.9	55359	48671.2	49618.2	53689.8	[3][M]2+		68	0	0	FALSE	FALSE	0		0		0	0	-
52	M82T504	81.9368	81.9365	81.9373	503.952	497.627	520.534	40	25	3153	25604.7	44765	49415	44541.2	37014.7	29672.7	33133.1	25591.4	13670.8	14419.9	35059.3	6625.56	42540	28821.5	40976.9	37514.8	36533.7	39607.9	39947	22474.8	34502.7	33664.1	44742.5	37081.5	28045.4			108	20	25	TRUE	FALSE	0		0		0	0	-
53	M82T490_2	81.9591	81.9583	81.9602	489.922	486.191	492.377	19	19	1251	1235.96	351.499	3791.21	3434.48	3373.37	660.571	1300.28	1106.97	446.7	1114.04	912.364	860.802	1320.81	1215.97	3509.64	385.151	1034.2	592.534	3595.41	3456.29	640.393	558.622	1326.78	876.096	705.923			68	0	0	FALSE	FALSE	0		0		0	0	-
54	M82T43	82.013	82.0125	82.0133	43.269	42.263	48.425	25	25	917	1713.95	1514.11	2370.94	1675.7	1492.55	1761.77	2004.1	1798.4	2156.43	1811.51	3346.21	2167.45	1439.24	1584.15	1643.37	1291.9	1446.8	2017.49	1340.49	1377.05	1779.78	1259.89	2137.04	1946.93	1797.67		[M+H-H20]+ 99.0184	80	1	4	TRUE	FALSE	0		0		0	0	-
55	M82T490_3	82.0217	82.0201	82.0222	489.673	486.719	505.511	27	25	1339	3076.31	3942.04	3899.47	3879.37	2980.25	4232.58	4112.6	3582.18	3473.79	3657.05	3485.7	3724.2	3734.12	4045.7	3891.01	4180.81	3974.3	4181.17	3545.31	3581.48	3524.69	3862.61	4610.18	3575.27	3804.16	[3][M+1]2+		68	0	0	FALSE	FALSE	0		0		0	0	-
56	M82T60	82.0358	82.035	82.0368	59.613	57.166	62.185	25	25	2051	2631.91	1645.24	1134.17	1398.4	1536.39	1713.31	1748.8	1277.01	887.328	1497.25	1789.96	2600.16	1364.03	2827.02	1770.1	2281.5	565.639	1350.69	2005.63	1536.36	1644.33	1611.71	2368.08	2027.82	1309.81		[M+K]+ 43.0748	27	0	0	FALSE	FALSE	0		0		0	0	-
57	M82T490_4	82.4974	82.4967	82.4979	490.107	486.719	493.763	20	20	665	609.803	1818.67	1763.26	1748.85	1746.9	1234.53	1645.05	2206.29	1728.36	1966.93	2199.31	1762.35	1982.38	1625.18	1697.08	2050.39	1705.37	1819.14	1848.58	1753.79	1544.57	1764.58	1804.31	1900.89	2368.43		[M+H]+ 81.4837	68	0	0	FALSE	FALSE	0		0		0	0	-
58	M83T506	82.9959	82.9956	82.9962	506.43	500.977	518.767	29	25	4118	75134.3	90869.3	85570.5	63839.7	83253.6	75119.1	78568.9	47151.6	73181.1	26692.7	44904.1	88818.5	70724.6	34178.1	87104.1	83876.7	77206.9	75019.5	71142.4	73171.9	94177.7	66359.6	77408.7	11125	78460.5			108	0	0	FALSE	FALSE	0		0		0	0	-
59	M83T79	82.9956	82.9948	82.9962	78.889	76.371	81.769	23	23	476	508.177	494.169	689.295	598.485	685.654	734.936	717.093	401.726	507.009	834.14	662.785	2110	678.635	912.533	951.555	757.25	615.414	857.276	1201.68	361.016	2155.79	1403.79	1722.62	1096.95	901.001			180	1	4	FALSE	TRUE	0		0		0	0	-
60	M83T232	83.0482	83.0469	83.0492	231.662	228.23	239.945	24	24	1082	1597.15	4990.06	1792.73	1643.9	1804.56	1708.93	2490.85	1707.29	1862	1607.77	685.29	1904.44	1522.63	2211.23	1141.35	1401.65	1319.63	1431.7	1122.61	1521.84	1599.54	1946.77	2074.76	1314.26	2146.38		[M+H-H20]+ 100.055	85	0	0	FALSE	FALSE	0		0		0	0	-
61	M83T62	83.0482	83.0466	83.049	62.086	59.266	64.922	17	17	489	1452.83	1059.07	661.949	1280.4	1046.93	640.33	1296.02	1170.43	1273.99	1197.06	1559.97	2595.45	898.233	670.486	1203.94	1434.9	1081.84	2179.95	784.789	1419	1475	1365.39	1468.27	1396.34	1168.3			89	0	0	FALSE	FALSE	0		0		0	0	-
62	M83T74	83.0483	83.0476	83.0491	74.47	72.511	76.022	15	15	476	986.995	1345.87	1412.68	1161.84	1310.36	1316.19	1119.72	1142.03	1181.12	1278.65	2319.24	2426.95	1354.06	1118.82	1396.57	1112.41	1008.03	1281.47	729.166	1368.95	2494.95	1131.64	1970.5	1079.57	937.545			83	0	0	FALSE	FALSE	0		0		0	0	-
63	M83T196	83.0484	83.0471	83.049	195.862	187.792	207.269	13	13	880	996.651	4555.63	3323.75	1009.1	927.238	3175.25	1565.92	1781.59	3238.13	2404.94	3608.49	931.071	4078.84	4176.62	415.99	3964.7	3464.18	3171.22	664.074	3913.93	651.01	761.038	3885.14	812.775	1004.68			33	3	6	FALSE	TRUE	1	score{0.9591}adduct{(M+H-H2O)+}name{Glutaraldehyde}labid{n00064}	1	score{0.9589}adduct{(M+H-H2O)+}name{Glutaraldehyde}labid{n00064}	1	1	Glutaraldehyde
64	M83T479	83.0595	83.0586	83.0602	479.276	471.345	481.672	14	14	1025	4486.97	3428.32	1894.2	3993.76	3583.47	3641.64	3758.33	1948.71	3855.57	4663.38	4301.91	2820.43	1553.2	3686.94	4394.03	4401	3982.95	4331.2	5883.32	2712.43	3685.68	4107.25	4434.7	3716.55	4707.29		[M+Na]+ 60.07 [M+H]+ 82.052	136	0	0	FALSE	FALSE	0		0		0	0	-
65	M84T489_1	83.5164	83.5148	83.5173	489.466	485.363	492.848	21	21	739	1693.39	953.55	2054.34	1302.07	1307.69	1374.96	792.893	1691.93	962.816	1852.23	1756.13	1563.01	2110.12	1783.44	1368.24	1486.79	1770.86	1849.32	552.021	1079.12	1152.03	400.695	2209.82	1306.2	1228.51		[M+2Na-H]+ 38.5408	68	0	0	FALSE	FALSE	0		0		0	0	-
66	M84T490	83.9292	83.9282	83.9377	490.36	488.316	500.009	20	18	499	2952.17	2429.14	2224.3	1886.92	2488.14	1948.44	2378.49	1969.13	2955.27	2206.01	2012.78	1688.53	2323.02	709.64	2270.2	377.292	2575.19	2113.26	3350.73	576.416	1489.23	1997.56	1912.19	474.283	3190.72		[M+H-2H2O]+ 118.946	68	0	0	FALSE	FALSE	0		0		0	0	-
67	M84T489_2	83.9961	83.9958	83.9966	488.846	485.633	490.232	25	25	7329	19318.4	22705.8	20491.1	18467.7	21086.9	18522.6	17135.8	17741.2	18831.8	17335.8	19366.3	19779.3	18822.6	21008.4	18678.1	17696.3	18218.2	19448.6	19002.8	18571.7	19832.1	19614.5	21066.5	18876.7	19489.2	[4][M]2+		68	0	0	FALSE	FALSE	0		0		0	0	-
68	M84T53	84.0435	84.0427	84.0445	52.586	51.342	57.479	25	25	1933	5058.24	5184.2	6085.95	6547.54	5921.17	6667.23	6173.64	6589.88	7548.9	7076.76	2355.03	1831.63	2257.19	2921.37	2621.33	1940.18	2618.95	1868.31	2404.98	2643.55	4224.07	3318.95	4007.43	4192.29	4417.49			69	4	8	FALSE	FALSE	3	score{1}adduct{(M+H-H2O)+}name{Cyclopropanecarboxylic acid, 1-amino-}labid{n00070};score{0.9058}adduct{(M+H-2H2O)+}name{L-Threonine}labid{S0045};score{0.9028}adduct{(M+H-2H2O)+}name{L-homoserine}labid{S0107}	0		1	3	Cyclopropanecarboxylic acid, 1-amino-;L-Threonine;L-homoserine
69	M84T489_3	84.4968	84.4956	84.4988	488.808	485.363	491.59	19	19	933	1130.38	1530.35	1420.17	905.313	1276.15	742.614	1100.9	582.918	1337.26	936.978	1509.17	1849.52	1644.05	1764.76	847.657	1061.2	907.824	1020.03	1065.47	929.475	1202.62	1717.34	1296.21	1540.67	1323.73	[4][M+1]2+		68	0	0	FALSE	FALSE	0		0		0	0	-
70	M85T523	84.959	84.9585	84.9595	523.29	504.899	539.227	100	25	4629	22577.2	9994.47	9010.43	9007.16	25994.5	9998.63	14658	65748.8	18315	12878.2	11616.7	7852.23	4397.53	58761.5	10827.3	9090.03	16909.3	17072.7	31309.6	13646	7806.03	21376.3	12685.7	10225.6	71029		[M+Na]+ 61.9695 [M+H]+ 83.9515	159	0	0	FALSE	FALSE	0		0		0	0	-
71	M85T489_1	84.959	84.9584	84.9595	489.275	486.191	490.778	25	25	35551	139448	125673	144270	130984	141827	143923	136822	137746	138042	144372	136844	139682	137699	147129	144783	134251	137528	149969	158527	133284	140162	138640	142363	144385	142469	[5][M]+		68	0	0	FALSE	FALSE	0		0		0	0	-
72	M85T489_2	84.9941	84.9925	84.9949	489.055	485.633	515.673	28	25	3244	6062.71	7266.27	6348.8	6985.94	7196.91	7006.77	5546.38	6495.47	6634.76	4369.18	5496.33	7105.05	6069.12	6957.19	5409.36	7335.7	7648.42	7140.61	5382.71	5881.18	6375.3	8128.85	6777.64	7039.54	5498.15	[4][M+2]2+		68	0	0	FALSE	FALSE	0		0		0	0	-
73	M85T54	85.0275	85.0271	85.028	54.407	53.368	59.241	25	25	5721	22253.3	23222.1	26007.3	24919.1	24736.3	23044	23306.9	23514.4	25291.9	23923.2	20674.7	18982.2	18496.8	19220	22462.4	18733.7	22112	21507.4	21221.6	21980.6	20123.3	21533.8	16970.4	22804.8	22916.3			37	16	12	TRUE	FALSE	0		0		1	0	-
74	M85T190	85.027	85.0263	85.0283	189.68	188.396	190.258	13	13	1599	8192.66	9690.13	9652.51	8731.07	9647.39	8084.02	7627.23	8836.98	463.185	671.192	8825.09	556.15	531.805	825.894	814.292	483.196	907.978	721.586	9514.32	629.286	9990.35	10124.6	489.428	378.416	700.373		[M+H]+ 84.0197	52	0	0	FALSE	FALSE	0		0		0	0	-
75	M85T484	85.0389	85.0377	85.0394	483.753	458.466	485.506	16	14	35551	1717.28	1788.48	98748.9	3537.19	102715	114635	1605.03	95859.1	94054.7	104631	1790.05	2122.51	2346.62	81371.2	2018.07	41650.3	2465.2	77527.2	1737.35	1945.04	73500.5	2094.61	1409.36	83965.2	1557.66		[M+Na]+ 62.0546 [M+H]+ 84.0366	63	0	0	FALSE	FALSE	0		0		0	0	-
76	M85T489_3	85.4942	85.4935	85.4963	489.018	487.326	490.839	16	16	530	653.676	915.988	900.558	838.006	735.897	327.495	406.263	845.759	935.376	796.077	1036.81	607.979	889.294	564.691	1112.09	604.364	594.165	895.391	919.84	683.304	438.917	947.422	638.4	992.85	831.853	[4][M+3]2+		68	0	0	FALSE	FALSE	0		0		0	0	-
77	M86T489_1	85.9402	85.9398	85.9406	488.764	485.633	490.317	25	25	2316	5241.98	5775.71	6275.22	6404.69	6856.24	5738.04	5926.75	6078.17	5106.49	5242.35	5893.97	6349.59	5216.15	6951.18	5955.32	5297.39	6228.61	5358.61	5282.19	5574.81	5842.2	6235.54	6706.18	6137.03	5994.65		[M+H-2H2O]+ 120.962	68	0	0	FALSE	FALSE	0		0		0	0	-
78	M86T504	85.9443	85.9429	85.9455	504.454	498.832	521.861	18	16	629	1578.24	1026.38	1652.33	1919.73	524.739	703.101	1696.58	754.267	1684.58	1746.78	1837.93	1609.42	558.916	543.354	1370.61	1035.41	1665.24	1682.73	1710.38	396.902	1733.87	1078.33	1286.86	762.982	1046.5			108	0	0	FALSE	FALSE	0		0		0	0	-
79	M86T489_2	85.9623	85.9616	85.9637	489.26	486.191	492.541	24	24	716	2046.48	1235.57	1894.15	1486.03	1666.92	1765.16	1908.49	1763.8	2031.75	1761.36	1853.46	1285.19	1813.2	1583.77	1083.84	1884.35	1929.45	1945.74	1800.2	1142.18	1239.11	1728.96	1875.94	1592.7	1657.86	[5][M+1]+		68	0	0	FALSE	FALSE	0		0		0	0	-
80	M86T489_3	85.9924	85.9918	85.9928	488.99	485.633	492.668	21	21	665	1937.55	1724.7	1370.9	1254.47	1193.31	1264.7	1447.37	1224.59	1399.55	1187.95	986.902	1444.35	1812.08	1240.54	1264.95	1400.37	1524.5	1045.17	1693.13	1611.62	1440.36	1531.58	1142.41	2035.58	1448.68	[4][M+4]2+		68	0	0	FALSE	FALSE	0		0		0	0	-
81	M86T55	86.0308	86.0298	86.0321	54.544	53.389	58.66	25	25	680	1281.13	1371.42	831.495	1056.72	1320.53	779.811	946.109	941.866	1103.89	467.096	689.18	920.4	768.82	1047.29	1096.37	555.501	1083.47	1390.36	1383.92	905.785	1106.78	1541.91	955.04	943.477	1078.93			37	0	0	FALSE	FALSE	0		0		0	0	-
82	M86T54	86.0591	86.0583	86.0598	54.0125	52.294	57.479	24	24	985	1471.48	1271.61	1803.01	1293.04	1365.98	1340.28	1411.26	1340.56	1086.63	1311.75	1013.02	1234.19	1135.98	1042.16	1373.29	1017.63	1016.77	958.333	1202.76	897.417	996.242	1074.99	817.612	1346.36	1198.12		[M+NH4]+ 68.0294	37	0	0	FALSE	FALSE	0		0		0	0	-
83	M86T152	86.0956	86.095	86.096	152.256	128.452	159.013	29	24	1469	3022.09	3005.67	3105.91	4849.48	5019.26	5433.33	3643.88	1461.06	2668.78	2885.72	1411.22	2601.64	1300.87	2132.43	1238.69	1624.82	1637.97	2108.6	666.592	1601.36	1576.75	2741.32	449.723	1530.26	2611.05		[M+H]+ 85.0953	109	1	2	FALSE	FALSE	0		0		0	0	-
84	M87T489	86.955	86.9542	86.9634	489.437	486.191	491.388	18	18	501	724.86	1368.68	1398.74	1135.66	865.64	1312.97	1096.84	1469.85	951.728	1494.03	1040.27	1139.53	1079.3	1494.71	657.987	624.921	1183.68	1153.54	783.306	1481.27	621.882	887.333	817.732	1291.37	838.691	[5][M+2]+		68	0	0	FALSE	FALSE	0		0		0	0	-
85	M87T43	86.992	86.9916	86.9924	43.328	42.263	48.425	25	25	1216	2386.18	1440.36	2376.13	2157.68	2846.59	2703.29	2114.31	2430.14	2538.26	2194.26	3274.51	1218.32	1484.57	2423.51	1867.22	1533.82	2514.81	2020.86	1614.18	1846.75	1362.87	1990.6	1594.48	2041.75	2173.79		[M+Na]+ 64.0025 [M+H]+ 85.9845	80	1	31	TRUE	FALSE	0		0		0	0	-
86	M87T54	87.0433	87.0415	87.0448	54.278	52.871	61.559	27	25	1181	2767.84	3315.56	2234.85	3799.44	3177.59	3584.4	3686	3810.06	3456.08	3581.62	2491.67	4047.79	2687.2	3131.51	3078.9	2693.42	3049	2536.75	3692.97	1701.25	2219.55	3073.94	3231.61	3282.08	3278.21		[M+H]+ 86.0375	37	0	0	FALSE	FALSE	0		0		1	0	-
87	M87T159	87.0432	87.0421	87.0443	158.536	150.934	167.056	13	13	478	1116.71	1369.4	1469.38	1419.11	1288.07	1495.97	2480.66	1456.72	185.59	1324.64	1356.74	1048.08	1388.11	1686.73	1294.02	1220.27	1257.29	1911.85	1551.83	1753.52	1112.77	1397.42	1053.33	1133.89	1331.39		[M+H-H20]+ 104.05 [M+H-2H2O]+ 122.058	78	0	0	FALSE	FALSE	0		0		1	0	-
88	M88T493	87.509	87.5075	87.5096	493.294	488.403	515.724	30	24	475	2536.72	2221.79	1093.54	1173.65	1981.01	1944.5	473.257	2049.52	1517.39	2501.68	2200.3	2052.06	3156.2	3413.52	2201.38	2372.32	2263.75	3122.74	2281.3	1748.91	2383.07	1965.68	2287.43	1532.95	1930.59			175	0	0	FALSE	FALSE	0		0		0	0	-
89	M88T507	87.9236	87.9231	87.9238	506.596	497.103	517.388	26	24	2417	35488.3	25378.5	33178	42323	29562	40178.8	31792.1	37404	38082	37869	36892.5	35892.7	44357.1	42882.7	9772.82	41281.6	37734.6	21987.6	21891.5	17728.4	29311.9	49420.7	45091	39497.2	23679.6		[M+H-H20]+ 104.929	108	0	0	FALSE	FALSE	0		0		0	0	-
90	M88T423	88.0749	88.0744	88.0753	422.546	408.389	438.02	37	25	6493	35321.9	161522	42689.3	75225.3	90135.8	43804.1	159660	57678.4	80953	45958.5	45679.9	14094.9	102525	101266	38362.4	71717	164154	80650.5	130016	38972	92036.8	49004.5	31496.2	64128.1	88346.1			44	17	14	TRUE	FALSE	0		0		1	0	-
91	M88T462	88.0749	88.0746	88.0754	461.569	441.456	477.523	25	21	6016	68487.5	29842.8	30690.2	17375.8	6724.49	42959.2	56320.3	27659.9	44823.3	57134.8	95997.8	60293.1	53505.3	41141.9	29987.1	120285	30584.1	43752.5	99909.8	51673.6	62327.4	43264.2	61608.8	60052.2	36000.7			148	13	15	TRUE	TRUE	0		0		1	0	-
92	M89T507	88.5085	88.5079	88.5088	506.563	495.935	518.212	27	20	1429	2837.76	23499.3	20664.7	16923.5	5712.78	10793	3511.82	18733.3	14262.2	12890.6	14443.1	7294.25	4671.8	3381.29	11293.7	14300.2	15586.8	12834.4	13458.9	18768.8	19222.1	21495.6	25555.8	20786.9	15889.4			108	0	0	FALSE	FALSE	0		0		0	0	-
93	M89T509	88.9313	88.9309	88.9317	508.709	497.219	518.767	32	23	1533	8373.68	3134.2	24728	16211.2	11049.3	18051.8	15830.4	8808.55	20614.4	16974	3011.97	21411	26790.1	15870.3	16147.9	18570.6	14604.6	2463.88	8394.86	8047.62	17291	3913.24	29029.1	18345.1	13359.7		[M+H-2H2O]+ 123.946	108	0	0	FALSE	FALSE	0		0		0	0	-
94	M89T533	88.9313	88.931	88.9317	533.015	521.788	539.253	27	14	1009	2572.34	146.672	2634.28	5321.55	3809.65	800.678	2739.11	5434.71	2846.33	2185.02	2498.14	3564.25	3604.2	3038.24	3316.81	3401.82	2837.18	2637.61	3395.08	2881.09	3444.1	5038.62	3460.02	2764.28	2570.01			178	0	0	FALSE	FALSE	0		0		0	0	-
95	M89T489	88.9519	88.9513	88.9526	489.367	485.633	490.778	25	25	1614	3403.25	2513.67	3571.33	3351.14	3179.2	3490.03	3682.11	3013.4	3357.89	2999.1	3502.17	3092.74	3121.94	3501.14	3422.27	3326.26	3474.93	2805.29	3991.78	3637.45	3730.02	4105.66	3389.67	3663.6	3067.88			68	0	0	FALSE	FALSE	0		0		0	0	-
96	M89T44	88.9892	88.9886	88.9896	43.604	42.629	44.041	13	13	231	473.492	708.74	684.446	635.015	438.416	342.819	641.172	368.739	525.729	342.004	520.383	563.256	669.496	552.477	381.677	574.095	450.804	421.559	496.914	553.952	597.585	636.715	518.154	439.448	346.263		[M+Na]+ 65.9996 [M+H]+ 87.9816	80	0	0	FALSE	FALSE	0		0		0	0	-
97	M89T517	89.0078	89.0073	89.0082	517.211	501.806	536.435	51	20	1289	5174.38	6557.07	3994.25	3557.4	2014.86	3100.94	3186.77	3469.67	2206.22	4495.7	4264.95	3736.72	5367.44	535.684	5310.42	4281.89	4978.28	4258.42	3133.09	4032.61	3854.51	3834.04	4068.29	1303.95	4588.04			90	1	25	TRUE	TRUE	0		0		0	0	-
98	M89T490	89.0077	89.0072	89.009	489.837	486.719	499.511	26	25	3149	7549.19	9184.83	8796.48	8723.13	9528.21	8024.63	8929.53	9109.77	8014.71	8110.84	11376.3	10018.2	10361.3	10666.1	9899.7	10337.4	9525.23	8426.13	9869.54	8929.84	9616.09	10035.6	11658.2	11763.5	9013.75		[M+H]+ 87.9983	68	1	30	TRUE	FALSE	0		0		0	0	-
99	M89T502	89.4653	89.4631	89.468	502.034	498.384	511.223	16	15	10809	1234.38	2808.38	342.608	1624.93	47465.4	44377.5	553.6	45181.5	2129.86	674.68	40294.4	211.888	1901.71	49619.9	46938.8	46319.8	342.276	41041.4	43358	364.375	2761.77	271.32	57935.5	719.357	599.862		[M+H]+ 88.4593	108	1	29	TRUE	TRUE	0		0		0	0	-
100	M90T507	89.5062	89.5059	89.5065	506.507	502.071	519.598	28	25	13482	64778.2	325959	288929	291847	288856	278747	210939	261595	179490	256519	160821	320130	320898	309292	311090	100412	274994	265949	178172	267278	334239	374886	345610	293504	288036	[6][M]2+		108	1	29	TRUE	TRUE	0		0		0	0	-
101	M90T79	89.506	89.5053	89.5084	79.0665	76.371	81.49	18	18	1462	2968.23	4289.16	3499.4	3617.09	2912.18	3743.67	2719.93	3142.88	2414.87	2822.33	3793.85	9055.87	3909.95	4342.32	3096.6	3893.01	3873.57	3527.96	3149.91	2601	11016.2	5165.4	9903.13	3658.77	4161.54			180	1	8	TRUE	FALSE	0		0		0	0	-
102	M90T519	89.9393	89.9389	89.9397	518.983	499.295	539.203	95	25	3898	29170.7	67605.1	13141.6	20084.8	6539.76	27476.1	42833.9	31528.1	28491	1777.79	49920.8	17924	4223.12	16725.5	8480.47	48934.1	7360.39	10691.5	11834	15665.4	12453.2	16600.7	76529.9	16696.2	1696.25		[M+H]+ 88.9343	147	0	0	FALSE	FALSE	0		0		0	0	-
103	M90T506	90.0075	90.0074	90.0079	506.017	502.212	519.635	16	14	1801	13801.9	4536.26	17407.2	21623.6	16397.9	7897.91	4135.91	3699.22	8675.74	14477.8	16288.6	19745	18321.9	17551.6	15084.1	9646.34	15198.6	14423.4	14165.3	25574.5	16737.4	22812.3	20170.4	26221.8	3136.45	[6][M+1]2+		108	0	0	FALSE	FALSE	0		0		0	0	-
104	M90T52	90.0541	90.0527	90.0547	51.677	50.851	53.381	21	21	307	530.185	757.872	627.116	574.464	355.961	746.394	592.939	532.451	346.145	513.176	455.215	551.32	505.058	464.639	407.715	537.278	332.028	681.58	364.505	439.661	525.724	621.097	86.204	780.544	493.839			69	0	0	FALSE	FALSE	0		0		0	0	-
105	M90T481	90.0904	90.0892	90.0911	481.298	469.985	482.983	25	25	1139	4665.38	3330.1	5913.68	3735.68	8165.03	3684.27	4109.47	8192.37	5807.05	6264.37	4932.97	4429.16	4235.85	5282.04	6021.7	5146.7	6290.21	5933.42	3162.06	8446.24	7901.06	8560.49	5933.92	3755.38	7257.22		[M+H-H20]+ 107.103	63	0	0	FALSE	FALSE	0		0		0	0	-
106	M91T489_1	90.5064	90.506	90.5067	488.977	485.633	490.317	25	25	14367	34618.8	42283.2	42432	41891.6	38742.5	38524.5	38770.2	37075.1	37474.8	34474.2	38008.9	42468.6	39190.7	40549.5	38388.9	39703.7	38291.4	39984.8	41188.6	36022.9	38044.3	44342.6	42156.5	38940.8	37367.8	[7][M]2+		68	0	0	FALSE	FALSE	0		0		0	0	-
107	M91T510	90.5063	90.5058	90.5069	510.046	502.237	522.644	21	14	2363	8870.04	10935.7	8769.94	9638.24	9178.03	8496.64	6585.71	14576.3	9562.87	17676.9	19822.5	4856.62	8679.54	17941.2	15270.5	6231.46	5118.51	15203.8	8724.84	9498.63	9162.83	6783.68	8730.3	6906.39	5443.44			62	0	0	FALSE	FALSE	0		0		0	0	-
108	M91T490	90.5252	90.5247	90.526	489.945	486.719	507.003	26	25	1705	3705.06	4375.96	5105.86	4505.18	3428.65	4784.33	5009.69	3842.43	4304.84	4506.19	5200.29	5238.28	4331.12	5013.15	4227.29	4182.87	4629.08	5307.49	4277.08	4472.94	4193.12	4402.07	5380.82	4448.03	5157.8			68	0	0	FALSE	FALSE	0		0		0	0	-
109	M91T515	90.9469	90.9465	90.9473	514.775	495.726	526.233	61	19	1952	5882.43	1696.74	2013.02	5603.65	3183.56	3577.84	3580.14	3083.37	4067.57	3362.41	3565.27	4242.58	7180.36	6446.87	3744.63	5832.59	3829.5	4388.86	3611.41	6961.03	4657.5	18453.4	9434.19	2954.54	4008.07		[M+K]+ 51.9864 [M+Na]+ 67.9543 [M+H]+ 89.9363	147	0	0	FALSE	FALSE	0		0		0	0	-
110	M91T535	90.9469	90.9464	90.9473	535.195	528.181	539.251	34	20	2255	3507.34	6666.41	6541.83	4592.16	4120.94	7053.11	6363.56	11273.3	6441.7	6247.63	6464.17	10461.2	2492.16	7333.98	6472.3	9255.97	3018.79	7614.95	7379.92	7065.91	17157.9	7862.35	6401.14	6037.82	9395.12			183	0	0	FALSE	FALSE	0		0		0	0	-
111	M91T483	90.9757	90.9744	90.9761	483.074	479.584	484.353	25	25	2345	9803.7	7128.94	7201.04	9502.73	8750.5	7858.5	8732.33	9767.03	6584.19	9437.36	9920.16	9291.88	8953.55	9675	8660.6	9636.45	8851.74	9382.94	10788	9583.7	8346.8	8818.75	9045.96	8139.75	9233.67		[M+Na]+ 67.9865	63	0	0	FALSE	FALSE	0		0		0	0	-
112	M91T489_2	91.0077	91.0064	91.0099	489.215	485.633	520.372	28	25	1744	2653.91	3982.51	4391.35	3826.05	3696.38	3587.63	3242.9	946.556	3593.08	1579.89	3110.3	4360.67	4616.84	3856.41	3962.61	3852.78	3314.62	2818.47	3952.68	3070.97	3399.21	4127.3	4368.13	3258.52	3568.29	[7][M+1]2+		68	0	0	FALSE	FALSE	0		0		0	0	-
113	M91T423	91.0533	91.0527	91.0541	422.896	420.534	424.578	25	25	10142	11712	13107.8	15384.9	15169.3	14924.2	16226.4	24387.2	16209.6	16629.6	15243.2	15668.4	18630	17151.9	14995.8	20649	17257.7	17863.9	23615.7	18142.1	16839.7	15086.6	18072.7	15504.2	18082.4	17473.1		[M+Na]+ 68.0629	44	0	0	FALSE	FALSE	0		0		1	0	-
114	M92T489_1	91.5042	91.5035	91.5046	488.99	485.633	490.317	25	25	5396	14884.4	18264.7	18073.5	16534.9	17719	16187.9	14742.1	14881.8	14471.5	14039.9	16246	18887.4	17260.6	17737	16476.1	16195.3	16522.1	16497.4	16791.6	16764.9	16203.6	17788.7	18153.4	17154.2	16186.5	[7][M+2]2+		68	0	0	FALSE	FALSE	0		0		0	0	-
115	M92T489_2	92.005	92.0037	92.0064	488.99	485.633	510.172	27	25	1031	2232.68	2764.65	2144.34	2070.43	1649.63	2120.83	1631.59	1547.96	1900.21	1789.6	1964.4	2074.56	1832.11	1988.7	2060.3	2056.84	1236.92	1765.53	2269.05	2267.53	1705.32	2853.17	1064.06	1679.14	1764	[7][M+3]2+		68	0	0	FALSE	FALSE	0		0		0	0	-
116	M92T423	92.0566	92.0556	92.0581	422.983	420.153	424.215	18	18	1367	1441.07	1079.94	1552.93	1351.97	1296.08	1446.82	1456.26	644.583	292.585	1322.9	1481.35	1820.57	1223.02	1351.42	1563.71	1650.32	1565.06	1389.72	1395.56	1469.61	1459.07	806.631	1452.63	1086.18	1149.57		[M+Na]+ 69.0745	44	0	0	FALSE	FALSE	0		0		0	0	-
117	M93T489	92.5029	92.5014	92.5036	488.966	485.633	491.804	25	25	1457	2376.14	2900.18	2106.81	2992.95	2407.17	2718.72	3036.37	2318.36	2876.56	2172.26	2797.22	3064.12	898.821	2792.84	2140.84	2156.39	2861.57	2049.19	2808.17	2077.79	2251.65	3271.56	2716.16	2649.85	2757.12	[7][M+4]2+		68	0	0	FALSE	FALSE	0		0		0	0	-
118	M94T489	93.5027	93.5011	93.5048	489.199	487.326	503.339	21	20	538	1249.74	842.264	933.606	903.981	1405.43	955.068	1083.14	742.508	979.773	749.955	1125.58	1371.32	1071.01	792.661	1148.01	1126.63	780.469	1288.22	1258.62	906.631	641.126	1457	1245.56	725.359	772.376			68	0	0	FALSE	FALSE	0		0		0	0	-
119	M95T221	95.0483	95.0475	95.0487	221.19	209.1	230.505	26	25	13692	28417.6	29924.7	28004.7	28809.5	26714.8	28410.2	34236.9	29910.8	30078.4	32962.2	13168.5	10189.5	8577.07	11337.5	9664.35	10845.6	11182.7	10251.4	9046.46	11779.5	18319.1	19705.7	20565.2	18569.3	19162.2		[M+H]+ 94.0452	21	7	11	TRUE	FALSE	0		0		0	0	-
120	M95T423	95.0484	95.0469	95.0506	422.986	420.534	424.108	22	22	1480	1391.64	2049.56	2548.27	557.688	570.292	1510.78	1477.06	1865.33	1373.92	1298.89	1809.68	1756.93	1889.78	1647.85	2038.05	1431.68	2086.8	1852.58	1915.28	1666.94	1648.86	1605.19	997.325	1461.52	1512.23		[M+K]+ 56.0786 [M+H]+ 94.0433	44	0	0	FALSE	FALSE	0		0		0	0	-
121	M95T61	95.048	95.047	95.0505	60.905	58.703	74.931	23	21	770	746.945	1209.2	1081.35	1053.98	894.697	1312.39	449.92	1146.85	1273.32	845.782	1650.32	1102.08	848.149	979.399	1746.61	990.756	1643.78	1995.88	800.643	1031.78	909.326	743.818	1582.69	1063.17	1727.07		[M+H-H20]+ 112.054	27	0	0	FALSE	FALSE	0		0		0	0	-
122	M95T198	95.0483	95.0476	95.0488	197.531	193.047	207.307	13	13	1709	1221.04	1386.26	1761.51	8383.32	1647.6	8119.55	9121.14	5457.72	9027.91	8202.35	898.055	1302.15	587.508	7102.76	784.5	6921.32	7462.06	7835.36	767.73	864.855	7894.34	7466.94	1146.7	1240.05	1437.32			138	4	10	TRUE	TRUE	0		0		1	0	-
123	M96T504	95.9523	95.9518	95.9526	504.166	498.679	520.993	22	17	1005	4874.71	7544.56	10538	7417.91	7288.72	5125.03	6820.43	4918.67	6254.01	2027.61	5611.43	8642.63	9329.41	7862.79	5119.15	1528.54	356.876	1494.57	4208.09	6056.02	7905.18	6153.21	9146.93	2190.55	4164.52			108	0	0	FALSE	FALSE	0		0		0	0	-
124	M96T222	96.0514	96.0507	96.052	221.547	218.689	231.089	20	20	1250	3247.84	2346.04	1768.33	2304.15	1632.92	1161.81	1143.73	2669.27	3048.14	2470.74	918.295	653.626	715.537	1304.75	909.64	1122.9	1005.38	881.946	1160.77	985.64	1746.18	1871.27	1922.76	1240.97	1454.82		[M+Na]+ 73.0645	21	0	0	FALSE	FALSE	0		0		1	0	-
125	M97T521	96.9602	96.9596	96.9605	520.542	500.267	539.251	84	24	1774	8865.27	3929.71	3992.9	724.672	3907.19	29219.6	554.001	6780.16	9874.12	19304.6	3328.24	4174.7	3892.97	419.952	5790.94	6054.84	4858.87	6474.74	6472.93	6144.07	7858.14	4500.21	8520.01	5522.65	1015.34		[M+2Na-H]+ 51.9864	147	0	0	FALSE	FALSE	0		0		0	0	-
126	M97T43	96.9707	96.97	96.9721	43.3945	42.501	49.042	18	18	334	443.914	306.262	958.287	358.54	740.879	928.059	738.769	425.007	673.365	271.529	1277.09	1145.41	616.263	1354.91	1325.69	452.376	575.942	521.891	1403.48	1322.37	527.079	1439.4	422.437	272.225	977.078			80	0	0	FALSE	FALSE	0		0		0	0	-
127	M97T490	96.9711	96.9707	96.9718	489.874	486.719	491.328	17	17	2147	6038.95	6208.23	6466.06	6021.81	6808.44	5163.64	6036.29	6434.3	5863.46	6790.85	6115.31	7060.4	7448.97	7612.21	7018.62	7195.45	6845.4	7086.75	6788.08	6282.86	6854.68	5822.5	8147.1	7251.91	6773.63			68	0	0	FALSE	FALSE	0		0		0	0	-
128	M97T54	97.0277	97.0273	97.0281	53.983	52.871	58.66	25	25	6864	23081.7	23728.5	25834.1	24909.4	24334.8	22710.5	22877.3	26565.4	26212.2	25408.6	20564.4	17337.9	18947.4	20137.6	22415.8	17329.3	22299	20625.8	18659.7	19903.7	17351.1	21373.5	18661.3	21908.1	20724.5	[8][M]+		37	9	16	TRUE	FALSE	0		0		1	0	-
129	M97T159	97.0277	97.0269	97.0294	158.99	152.775	164.124	19	19	362	1298.78	1277.4	1632.15	1346.94	1526.58	1488.42	1322.79	1457.86	1701.02	1314.69	1022.18	1720.14	1918.65	1903.22	1122.37	1082.5	1130.23	1039.14	1182.39	1099.8	1810.33	1093.44	1905.6	964.331	1095.98			78	0	0	FALSE	FALSE	0		0		1	0	-
130	M97T207	97.0637	97.0626	97.0643	206.635	189.363	216.227	16	16	848	1201.26	1033.88	1005.73	1959.29	1768.71	1538.88	1202.67	1653.71	1944.98	2011.29	828.121	1429.56	1425.2	275.285	1608.18	1322.88	347.38	1367	637.105	1398.33	1575.81	1852.38	888.974	1185.76	1301.85			70	0	0	FALSE	FALSE	0		0		0	0	-
131	M98T489_1	97.9529	97.9522	97.9534	489.064	485.932	490.232	24	24	2164	2591.42	3519.5	3107.29	2608.59	3515.06	3816.25	3044.42	2655.14	2955.6	3038.06	2435.12	2940.94	3209.85	3329.95	3325.2	3145.34	3155.86	3774.57	2846.29	2526.3	7847.12	3141.92	3482.64	3128.33	3180.18			68	0	0	FALSE	FALSE	0		0		0	0	-
132	M98T508	97.9679	97.9678	97.9682	508.184	496.959	524.012	35	25	6430	129313	97754.1	94893.7	150526	150757	139846	16833.6	100897	132549	40109.6	132425	164828	167177	159773	98441.2	49950.7	68888.2	79873.4	129884	129929	175992	180849	174299	88376	53543.1		[M+H-H20]+ 114.975	108	25	41	TRUE	FALSE	0		0		0	0	-
133	M98T489_2	97.9988	97.9898	98.0002	489.119	485.067	491.744	25	24	2291	1150.18	1454.32	1672.77	1229.73	1394.95	1405.33	1664.65	1071.32	1520.23	873.295	1606.56	1052.49	1286.25	1161.78	1407.81	1278.12	1448.76	1392.66	1301.99	1257.55	821.979	1419.2	1530.54	11061.4	1435.47			68	0	0	FALSE	FALSE	0		0		0	0	-
134	M98T54	98.0308	98.0297	98.0317	54.159	52.82	58.66	22	22	932	1481.13	4046.56	1868.94	1723.57	3435.82	1457.04	2009.48	1579.31	1374.2	646.23	1240.92	1180.26	1325.92	3943.05	1672.4	728.664	1426.1	1038.08	852.548	1239.09	1149.3	1055.83	1627.1	1966.36	1496.33	[8][M+1]+		37	0	0	FALSE	FALSE	0		0		0	0	-
135	M99T514	98.5114	98.5111	98.5121	513.936	501.397	539.251	48	24	1433	24466.3	16885.8	3948.13	3848.83	3036.13	2118.42	6116.4	23529.2	22667.1	14852.9	23108.8	30162.7	29614.9	7633.16	28617.6	27414.7	3329	24673.5	23049.2	7045.71	1130.86	27685.4	26000.8	7248.73	25251.4			147	0	0	FALSE	FALSE	0		0		0	0	-
136	M99T489_1	98.9606	98.9598	98.9611	488.764	485.633	490.317	25	25	7371	17696.2	18808.2	20908.5	16890.9	17504.3	17857.6	17183.3	16463.2	16755.5	15294.5	16672.4	19275.1	16047.5	19670.3	17630.8	17924.6	16474.9	17656.7	17068.4	16343.5	17393.3	16854.1	19857.8	18031	17168.7			68	0	0	FALSE	FALSE	0		0		0	0	-
137	M99T55	98.9742	98.9729	98.9748	55.2005	51.683	58.058	20	20	1708	1681.64	457.047	8960.83	693.349	8716.59	996.787	9319.96	1058.7	1688.13	826.348	1471.22	9001.98	1793.56	1127.02	317.962	1793.89	8707.85	1312.59	1092.03	1813.23	648.47	1503.98	942.988	1831.2	1886.92			37	0	0	FALSE	FALSE	0		0		1	0	-
138	M99T346	98.9833	98.9828	98.9843	346.499	345.474	348.372	20	20	1367	976.385	8185.23	1306.38	7052.56	2873.03	972.638	1804.38	1163.2	1125.02	808.517	1764.93	1470.4	7006.83	1228.45	1214	7119.5	508.344	6442.47	2148.79	901.561	2186.63	1396.66	855.029	1250.6	1073.82			71	0	0	FALSE	FALSE	0		0		1	0	-
139	M99T489_2	98.9961	98.984	98.9975	489.346	485.932	490.912	13	13	7213	17037.4	713.742	712.316	13405.6	12909.7	6903.61	678.23	15900.4	706.72	13515.8	910.398	18912.1	232.117	19041.4	740.545	17282.3	629.638	16028.2	16155.2	674.202	17001.6	431.672	595.502	860.071	521.756		[M+Na]+ 75.9995	68	0	0	FALSE	FALSE	0		0		0	0	-
140	M99T59	99.0432	99.0427	99.044	58.768	54.298	61.022	26	25	1709	8418.21	4061.15	9805.48	7874.84	8266.8	8406.36	9139.73	8744.01	7998.5	6662.77	7907.94	7547.93	4363.63	5510.49	7774.46	6852	8452.81	7981.81	5949.27	4650.34	7081.27	8390	6171.87	7323	7015.15			27	0	0	FALSE	FALSE	0		0		1	0	-
141	M99T160	99.0433	99.0426	99.0441	159.555	150.833	164.124	22	22	326	1384.69	1053.42	1461.33	966.517	792.508	1885.42	1559.15	1428.6	1586.92	1082.84	801.218	2971.19	868.268	1266.89	702.325	3018.73	2698.13	1099.43	738.078	1116.78	857.184	1272.66	1033.7	960.556	1168.26		[M+K]+ 60.0822	78	0	0	FALSE	FALSE	0		0		0	0	-
142	M100T489_1	99.5117	99.5107	99.5124	488.983	485.633	501.319	26	25	2034	4456.27	4249.26	4825.83	5319.06	4251.23	4580.15	4708.08	4288.42	4536.31	4047.97	4129.01	5157.46	4754.47	4374.46	4348.31	4046.67	4211.66	4443.36	4316.39	4330.68	4808.14	4925.84	4054.39	4871.38	4589.58		[M+NH4]+ 81.4837	68	0	0	FALSE	FALSE	0		0		0	0	-
143	M100T496	99.9239	99.9228	99.935	496.164	489.266	514.332	29	23	1244	1587.09	4230.4	1718.42	1878.28	2491.3	9067.37	3255.41	1744.3	4468.42	1724.08	3976.67	3418.44	1626.38	2356.48	306.27	2925.25	983.173	2882.3	7192.91	1942.01	1616.84	3793.69	1777.08	583.985	2383.4			163	0	0	FALSE	FALSE	0		0		0	0	-
144	M100T518	99.9473	99.9468	99.948	518.332	490.317	539.251	90	24	2697	9372.44	10190.2	10936.3	5347.08	5419.78	6169.71	1912.58	43733	15181.3	21460.5	11445.5	55516.3	5958.73	29668	9769.59	13375.8	6202.48	6223.12	44932	5043.9	13396	13991.4	1252.86	5383.22	10890.3			147	4	70	TRUE	TRUE	0		0		0	0	-
145	M100T79	99.9472	99.9463	99.9478	78.668	76.234	80.393	20	20	696	1317.99	2256.71	1095.69	773.791	1180.25	922.396	1183.65	523.393	1153.93	1223.67	1201.89	2825.64	932.432	1720.59	2206.52	1647.49	858.623	1440.05	1597.01	1614.07	3254.47	2274.18	3083.48	2157.15	1606.06			180	2	18	TRUE	TRUE	0		0		0	0	-
146	M100T489_2	99.9684	99.9679	99.9689	488.764	485.633	490.317	25	25	3915	7122.51	9829.01	8706.13	8171.68	9607.51	9128.31	7878.91	7889.63	8166.1	9049.78	7979.64	8932.87	9019.33	9787.67	8705.91	8506.43	8224.68	8590.21	8064.77	8474.83	10008.5	9636.18	9482.72	9297.97	7447.02			68	0	0	FALSE	FALSE	0		0		0	0	-
147	M100T43	100.023	100.023	100.024	43.209	42.443	48.425	15	15	336	480.67	432.313	533.456	484.212	529.531	495.391	528.812	370.232	411.814	321.92	644.437	400.419	571.339	490.426	502.659	384.656	430.176	419.176	450.838	399.2	387.554	558.308	407.685	280.584	555.869		[M+K]+ 61.0624 [M+H]+ 99.0184	80	0	0	FALSE	FALSE	0		0		0	0	-
148	M100T462	100.075	100.074	100.075	462.169	439.923	485.201	25	13	3759	15211	21813.9	21703.5	4433.65	22107.3	19426.3	15894.4	10624.1	19192.2	19834.1	26185	24870.1	22772.8	20536.6	8940.59	21511.5	48544	30557.3	27490.7	22279.8	29405.3	23390	20424	22012.9	46849			36	8	15	FALSE	TRUE	0		0		1	0	-
149	M100T487	100.111	100.11	100.112	486.546	483.33	487.399	17	17	1849	556.033	6417.73	355.237	492.243	571.614	588.488	4809.14	693.515	806.574	604.334	7737.12	772.131	785.55	548.201	914.288	6437.39	678.753	6040.3	972.826	7754.34	611.105	6981.26	517.66	5747.03	857.26			97	0	0	FALSE	FALSE	0		0		0	0	-
150	M101T489_1	100.509	100.507	100.511	489.272	485.633	511.871	26	24	998	1752.29	1763.13	1665.38	2128.26	1554.77	1959.68	2107.34	1954.74	2355.82	1759.73	2321.57	1694.35	2084.84	2295.67	1227.13	1691	1885.03	2099.27	1562.19	1478.13	2144.84	2059.63	1695.06	1638.01	2082.37		[M+NH4]+ 82.4791	68	0	0	FALSE	FALSE	0		0		0	0	-
151	M101T489_2	100.956	100.955	100.957	488.808	485.633	490.317	25	25	3111	6650.81	6715.07	6945.37	6011.6	6452.79	6324.74	6568.61	5384.03	6504.8	5675.1	6875.68	7493.87	6878.17	6841.97	6846.55	6095.56	6977.64	6648.73	6765.82	6903.73	6720.79	7958.99	6942.78	6191.13	6626.71			68	0	0	FALSE	FALSE	0		0		1	0	-
152	M101T231	101.059	101.058	101.06	231.499	228.23	239.368	25	25	2435	3204.08	4552.93	3866.55	4724.55	4320.19	5025.19	3493.62	4049.64	3694.5	3996.19	3895.19	3225.34	3213.69	3259.18	3331.62	2969.15	3174.37	5008.08	2951.35	3522.48	3010.12	3974.58	4480.1	2970.12	4278.07		[M+H]+ 100.055	85	0	0	FALSE	FALSE	0		0		0	0	-
153	M101T163	101.059	101.058	101.059	162.852	157.239	170.193	24	24	752	3430.65	3351.69	2716.36	3863.16	3897.54	4826.06	3450.97	3448.59	2842.06	3269.74	2583.92	2368.12	2658.86	2846.96	2509.5	4268.13	2858.11	2895.06	2794.02	6858.95	5176.53	2702.78	4595.11	3049.08	3398.16			67	0	0	FALSE	FALSE	0		0		1	0	-
154	M101T472	101.07	101.07	101.071	471.618	447.184	482.035	30	23	3092	55191.1	53178.5	54747.3	13306	55745	55566.6	54177.4	53575.2	9941.28	53459.2	33439.2	15566.7	54029.3	14863.6	36566.8	45793.1	59489.4	14619	16677	58860	41937.2	38009.8	30753.2	15661.2	12641.7			50	4	10	TRUE	FALSE	0		0		1	0	-
155	M102T221	101.511	101.511	101.513	221.202	218.213	230.505	22	22	1658	3560.89	2459.8	2108.88	3009.44	1557.31	2651.71	1997.45	2377.79	2203.56	2528.62	1222.73	1199.6	980.531	1461.07	1278.7	1449.83	1518.4	1291.02	1329.67	1060.41	1921.38	1887.46	2568.09	1764.13	2141.15			21	0	0	FALSE	FALSE	0		0		0	0	-
156	M102T492	101.949	101.947	101.95	492.417	489.03	495.078	25	25	533	1812.8	1344.6	1642.45	1952.24	1854.11	1900.63	2031.56	2465.88	2062.19	2532.81	1956.95	1396.89	1120.59	1715.19	2055.95	1441.23	1231.6	2046.67	2439.7	1965.04	1858.49	1281.25	1157.07	1634.5	1664.26			155	0	0	FALSE	FALSE	0		0		0	0	-
157	M102T489	101.964	101.963	101.965	488.887	485.067	510.836	28	25	1754	3273	4060.57	4552.69	4067.09	3571.24	3411.46	3706.82	3744.73	3584.6	3577.63	3849.89	3525.56	3731.13	4022.6	3204.53	3800.87	3621.48	3221.05	3267.76	3400.9	3900.22	4240.12	4025.5	3718.74	3251.73		[M+Na]+ 78.9743 [M+H]+ 100.956	68	0	0	FALSE	FALSE	0		0		0	0	-
158	M102T510	102.012	102.012	102.013	509.833	494.767	524.102	49	25	1576	4824.62	6022.08	30435.3	28651.9	4421.47	26645.7	3116.97	10255.7	23738.7	4200.32	3686.84	2690.72	23063.6	12195.5	24251.7	15825.3	19056.8	3328.29	22311.6	2462.96	16882.8	4626.23	10436.9	18589.8	14146.5			62	0	0	FALSE	FALSE	0		0		0	0	-
159	M102T490	102.033	102.032	102.034	489.874	486.191	498.632	19	19	3166	4217.07	1959.54	1138.26	4463.94	4172.02	3131.05	4550.87	820.894	4342.26	4773.48	3485.52	3757.57	4147.25	3981.98	3196.26	3832.1	3501.72	353.617	4843.25	4904.22	2377.53	922.855	1401.27	2548.7	4125.49			68	0	0	FALSE	FALSE	0		0		0	0	-
160	M102T53	102.054	102.052	102.055	53.424	52.356	58.058	21	21	1054	1450.24	1597.29	1690.03	1689.26	1432.99	1791.41	1894.63	1347.82	1961.06	1672.58	867.998	1024.57	1071.09	948.193	1267.59	733.078	979.409	851.881	863.559	955.409	1418.84	1355.81	1376.44	1389.52	1048.76			69	0	0	FALSE	FALSE	0		0		0	0	-
161	M102T204	102.09	102.09	102.092	203.537	198.28	214.451	23	23	1433	1605.63	2035.99	2065.56	2224.43	2188.72	960.663	1659.79	1928.98	3467.25	850.106	961.54	2027.11	883.913	1845.56	2326.53	2168.14	2606.37	2398.22	3211.64	1579.83	791.736	1582.63	929.052	1829.77	930.306			28	0	0	FALSE	FALSE	0		0		1	0	-
162	M102T76	102.127	102.126	102.127	76.243	74.109	77.79	25	25	2124	2483.86	2311.2	1796.85	1942.71	1801.41	2041.32	2093	2046.82	2166.36	2198.3	1735.85	2680.45	1586.98	2266.74	2079.71	2100.04	2583.94	2495.43	1891.36	2053.65	2183.12	1910.83	2948.73	2180.98	1897.01			142	3	10	FALSE	FALSE	0		0		1	0	-
163	M102T479	102.127	102.125	102.127	478.98	467.775	482.983	13	13	1743	8994.81	13105.5	10445.9	8776.16	9991.69	1880.45	8377.14	10242.7	8244.82	10012.4	12319.2	7465.1	12665.9	1515.67	11776.7	5480.37	14160.4	6012.91	6009.5	7179.86	30187.8	13345.6	7569.04	16571.6	27860.9			136	0	0	FALSE	FALSE	0		0		1	0	-
164	M103T489	102.953	102.953	102.954	488.522	485.932	490.145	20	20	1017	1021.08	1962.17	903.654	1395.71	1006.87	1358.18	1066.26	627.011	1732.6	1008.71	774.676	746.25	892.633	758.645	1233.04	583.706	1030.57	1591.52	1019.73	1824.05	792.013	819.694	1014.58	862.562	920.755		[M+H-2H2O]+ 137.962	68	0	0	FALSE	FALSE	0		0		0	0	-
165	M104T502	104.008	104.008	104.008	502.039	495.271	511.505	22	19	1642	22425	29277.9	18543.8	11981	22659.3	20210.8	31700.3	19856	23098	18033.9	28323.7	20128	10908.6	20493.9	20182.9	21007.8	16760	11660.4	20594	16965	21310.7	21555.9	21353	9578.56	28311		[M+NH4]+ 85.972	108	0	0	FALSE	FALSE	0		0		0	0	-
166	M104T528	104.008	104.007	104.009	528.378	513.606	537.796	37	16	1021	3226.63	4492.82	3457.68	3169.53	3110.09	2028.12	3114.66	2910.44	4780.79	3324.15	3053.69	2904.31	1914.75	2734.37	3396.23	5872.27	3276.42	2802.07	5650.95	3014	4726.94	2694.43	3042.41	2947.95	2966.31			174	0	0	FALSE	FALSE	0		0		1	0	-
167	M104T54	104.07	104.069	104.071	54.4545	52.294	59.942	24	23	35396	2115.84	2746.99	2273.9	2312.33	2323.02	1671.52	2076.51	5117	3029.72	3381.96	2605.72	1842.33	2049.27	2371.81	1744.15	1505.29	2778.47	2551.35	2586.55	128558	1724.67	1301.72	2016.75	150208	2250.66		[M+NH4]+ 86.0375	37	2	20	TRUE	FALSE	3	score{1}adduct{(M+H)+}name{Butanoic acid, 2-amino-, (S)-}labid{n00088};score{0.978}adduct{(M+NH4)+}name{4-Hydroxybutanoic acid lactone}labid{n00022};score{0.9015}adduct{(M+H)+}name{4-Aminobutyric acid}labid{S0298}	0		1	3	Butanoic acid, 2-amino-, (S)-;4-Hydroxybutanoic acid lactone;4-Aminobutyric acid
168	M104T53	104.106	104.106	104.107	52.682	51.683	57.479	25	25	38839	167874	149953	159586	178554	157252	166773	168009	158766	178685	169213	148406	140198	132229	144344	150970	131648	140907	142741	129840	138874	151852	146381	143946	149078	142871	[9][M]+	[M+Na]+ 81.108	69	25	28	TRUE	FALSE	0		0		1	0	-
169	M104T482	104.106	104.106	104.107	481.55	477.647	482.983	24	24	1752	8089.18	10724.4	11470.8	11996.2	9216.75	9092.4	9943.1	14494.2	14129.5	7547.24	10352.3	7205.3	6145.46	25301.9	20283.2	8846.86	10241.3	8684.37	10751.9	17094	11596.8	11490	8990.18	12094.5	18633.4		[M+Na]+ 81.1108	63	0	0	FALSE	FALSE	0		0		0	0	-
170	M104T382	104.106	104.106	104.107	381.635	368.825	391.807	37	24	2450	19760.5	5405.74	6136.56	5749.61	5187.87	5688.49	9260.24	5847.88	7259.54	5646.34	10158.4	5990.47	6779.86	4011.65	6584.45	6433.14	6863.86	6439.96	4125.23	8203.36	8952.45	5536.96	5776.32	6900.27	8782.11			94	0	0	FALSE	FALSE	0		0		1	0	-
171	M105T44	105.002	105.002	105.003	43.5	42.503	49.042	24	24	413	1040.27	659.74	999.233	945.833	819.828	700.965	889.466	1130.04	754.192	472.87	1301.09	438.019	665.254	707.75	777.421	755.351	1018.63	801.914	743.531	835.135	698.933	919.408	562.433	696	906.895			80	0	0	FALSE	FALSE	0		0		0	0	-
172	M105T53	105.11	105.109	105.11	52.696	51.683	57.479	25	25	2820	10683.1	9390.44	9130.22	10876	10988.4	10325.7	10227.6	9948.72	11797.3	10640.4	7734.08	10136.5	8584.17	8103.18	8227.97	8089.88	6426.82	8762.35	7785.76	8079.26	8835.96	8645.38	9196.84	9218.15	9809.09	[9][M+1]+		69	0	0	FALSE	FALSE	0		0		0	0	-
173	M105T490	105.472	105.472	105.473	489.799	486.191	492.848	19	19	797	1059.32	1456.15	980.157	1325.57	1114.58	913.83	738.939	1224.62	1578.33	1768.97	1405.1	1267.83	1548.73	1414.82	1504.29	1110.39	1698.88	1141.23	1276.53	1607.42	1109.06	1214.26	1215.13	1415.9	972.269		[M+Na]+ 82.4791	68	0	0	FALSE	FALSE	0		0		0	0	-
174	M106T530	105.934	105.934	105.934	530.488	518.668	539.229	63	24	3479	11452.1	15293.7	2077.95	11756.8	10168.4	10759.9	8155.87	38075.6	3861.21	13742.8	12789.6	8746.61	18242	3466.75	11508.7	12561.6	11572.2	15226	13228.9	7439.25	33012.8	13284.5	17179.8	8447.35	11994.7		[M+H-H20]+ 122.941	158	15	26	FALSE	TRUE	0		0		0	0	-
175	M106T510	105.934	105.933	105.935	509.505	495.574	518.225	44	23	4301	7337.34	16302	7930.91	8117.17	8596.38	7523.89	4888.47	10658.3	6968.16	4935.39	6416.98	10256.7	30333	10468.4	9178.66	16207.1	7665.56	1836.57	15362.6	21353.9	9804.98	1686.81	13674	6189.08	8544.84		[M+H]+ 104.929	108	11	26	FALSE	TRUE	0		0		0	0	-
176	M106T51	106.049	106.048	106.049	50.903	49.316	55.491	19	19	371	890.482	542.863	753.193	618.677	580.092	638.402	523.758	651.547	261.442	512.79	635.897	479.653	575.552	753.908	427.757	402.898	1006.18	410.892	507.274	704.547	399.62	445.33	479.233	507.644	405.695			177	0	0	FALSE	FALSE	0		0		0	0	-
177	M106T483	106.085	106.084	106.086	482.891	479.882	484.835	15	15	421	1296.56	1193.92	1047.45	758.339	1216.55	758.891	574.926	409.682	1373.04	660.618	1871.71	1685.92	1112.54	629.843	838.728	686.906	641.914	805.919	1970.09	805.476	1849.84	532.125	915.858	1074.45	1745.57			63	0	0	FALSE	FALSE	0		0		0	0	-
178	M106T52	106.111	106.109	106.112	52.0255	51.342	54.33	14	14	438	609.06	718.707	763.549	389.479	678.907	633.39	658.783	536.599	483.307	568.468	506.279	552.288	600.607	426.523	594.382	376.335	848.274	449.612	451.063	525.399	463.474	428.172	325.588	402.61	334.627	[9][M+2]+		69	0	0	FALSE	FALSE	0		0		1	0	-
179	M107T483	106.95	106.948	106.951	483.207	480.438	485.18	20	20	611	532.705	727.687	398.468	586.397	621.993	512.656	582.275	760.594	709.23	647.035	1034.96	696.724	758.284	874.637	277.2	681.066	761.844	596.355	707.961	1001	813.764	768.331	887.877	693.529	867.296		[M+K]+ 67.9865	63	0	0	FALSE	FALSE	0		0		0	0	-
180	M107T243	107.048	107.048	107.049	243.467	241.078	249.083	25	25	5419	13279.5	9334.27	12366.8	10413.9	10441.4	12342.6	11440.2	11157.7	13007	10552.1	7300.19	6191.13	7694.75	7806.05	10168.6	5721.48	9068.21	7615.6	9734.81	7191.99	8357.48	7397.17	6958.35	9744.33	9390.67			20	9	14	TRUE	TRUE	0		0		1	0	-
181	M107T219	107.048	107.047	107.049	219.139	201.159	228.783	36	25	9837	13163.3	12005.5	13002.1	9883.64	11331.7	12099.7	15583.4	14153.1	14267.4	15395.4	12249.3	11338.9	11801.1	10600.1	13319.8	11180.7	14060.5	14394.5	10796.6	14807.2	11249.1	13735.9	11852.7	14090	14098.2			21	3	21	FALSE	FALSE	0		0		1	0	-
182	M107T172	107.048	107.048	107.049	172.135	146.897	181.059	32	23	2661	5993.03	6994.84	2143.28	6761.36	2395.38	5751.72	5977.93	1889.06	5899.37	5986.65	4207.24	2484.95	1923.19	2302.3	1817.53	2507.45	1894.5	1895.46	2052.36	2259.07	4222.44	4355.04	4558.25	3570.38	3663.73			111	8	30	TRUE	FALSE	0		0		1	0	-
183	M107T190	107.048	107.048	107.049	189.591	182.506	190.532	16	16	2622	4172.37	4125.17	6970.98	4232.81	4442.61	4214.47	4588.58	6454.51	5717.39	5292.03	3586.18	3576.26	3567.32	3467.97	7034.27	3564.05	3086.04	4648.24	3497.97	4031.67	6512.92	4916.04	2899.44	2643.02	2768.7			52	12	48	TRUE	TRUE	0		0		1	0	-
184	M107T263	107.048	107.046	107.05	263.055	259.788	268.033	16	16	2392	7364.67	7847.73	8749.44	4830.43	7646.46	6987.97	2777.34	5844.73	7617.17	6595.23	5222.28	4489.24	3961.48	4407.18	5874.55	2014.5	5188.24	5065.63	1391.5	5218.24	3723.34	5970.7	4476.27	5311.83	3862.2			25	16	17	TRUE	TRUE	0		0		0	0	-
185	M107T301	107.048	107.046	107.049	301.267	281.502	322.784	14	13	1025	2374.61	1197.2	1196.63	1187.64	2034.41	1381.08	1915.2	2553.13	1894.89	1557.99	1731.19	1903.93	2063.43	2660.95	2288.28	2695.25	2719.03	1930.94	1975.13	1510.06	1634.99	3434.62	1302.16	2247.97	2528.5			55	9	16	FALSE	TRUE	0		0		0	0	-
186	M107T485	107.059	107.059	107.06	484.824	474.674	486.781	26	25	1625	7793.98	6113.52	6526.04	7715.43	11143.3	6552.78	7488.52	7671.04	8317	7252.98	6664.08	5935.48	5053.56	4235.15	4986.07	5289.4	6566.24	6704.51	5478.99	6476.83	5885.36	5563.01	4382.72	5332.63	6237.69			135	0	0	FALSE	FALSE	0		0		0	0	-
187	M107T423	107.048	107.047	107.059	422.978	415.301	424.108	24	24	2301	3307.62	3284.18	3408	3432.12	5763.03	3880.79	3587.74	3121.75	3718.28	4244.24	3521.86	3526.84	2816.76	4293.71	3038.9	3212.45	3026.08	3223.28	2704.21	4052.78	2867.83	3538.35	3323.88	2838.05	3047.98			44	0	0	FALSE	FALSE	0		0		1	0	-
188	M108T71	107.504	107.503	107.505	70.6005	68.845	80.436	24	23	305	1012.83	882.339	845.762	908.232	771.55	986.833	559.052	714.195	894.968	783.212	774.326	1032.43	684.377	669.824	755.215	686.85	881.212	745.524	625.071	627.602	917.15	881.184	1368.71	887.41	523.117			166	0	0	FALSE	FALSE	0		0		0	0	-
189	M108T517	107.95	107.949	107.951	517.234	503.322	527.219	32	16	1276	2699.88	2691.06	3468.53	3609.65	3626.59	2569.76	3048.4	2887.39	409.032	2970.66	4254.61	4379.98	13798.5	4781.6	4392.64	3203.67	5058.07	3582.67	5466.05	4568.33	7752.41	4754.52	4387.07	2133.28	4138.6			90	0	0	FALSE	FALSE	0		0		0	0	-
190	M108T534	107.95	107.949	107.95	534.463	529.181	539.253	22	14	1400	3638.77	505.934	2771.24	3078.2	3474.54	3799.49	543.712	5305.5	2660.71	4475.69	3751.6	3763.89	3881.22	6401.68	3606.25	3755.39	5415.93	4560.88	3536.88	5039.54	4322.23	4214.9	7223.94	4796.41	3901.95			178	0	0	FALSE	FALSE	0		0		0	0	-
191	M108T481	107.966	107.959	107.967	481.378	478.195	491.861	21	21	692	706.636	503.165	1257.11	1200.54	660.442	776.463	592.001	887.418	1266.58	843.839	847.26	1759.59	1190.71	1635.66	1410.97	2048.6	1472.8	2145.95	2336.38	2134	1132.84	1252.24	1752.98	646.674	1540.44			63	0	0	FALSE	FALSE	0		0		0	0	-
192	M108T220	108.052	108.05	108.052	219.651	216.004	220.87	15	15	1669	1758.1	1078.16	944.576	1052.87	1183.1	1720.2	1340.58	990.873	1215.71	1919.39	719.628	893.061	955.571	695.176	1447.68	715.855	1379.52	1498.64	1552.42	870.683	1216.84	953.647	1206.39	1664.09	1955.04			21	0	0	FALSE	FALSE	0		0		0	0	-
193	M108T246	108.052	108.051	108.053	245.842	242.706	249.167	13	13	1171	1213.08	1379.55	1274.71	1298.59	1052.05	1401.31	1096.75	1524.29	1654.76	1024.37	562.501	472.817	1219.74	974.986	1252.5	773.122	995.977	1649.84	1377.13	944.848	845.036	1701.35	705.318	944.724	935.446			20	0	0	FALSE	FALSE	0		0		0	0	-
194	M108T485	108.067	108.067	108.068	485.179	482.165	486.859	25	25	2405	9808.02	8818.71	14730.9	10694.6	9885.82	10272.5	9324.83	10751.6	10015.1	11362	8151.37	7139.36	7726.21	7441	8320.93	8505.73	6663.83	8134.6	10918.2	8692.64	8980.48	8490.42	7066.56	7805.7	6243.46			97	0	0	FALSE	FALSE	0		0		0	0	-
195	M109T500	108.961	108.96	108.961	500.097	492.308	510.482	15	15	805	7390.77	11038.8	10775.1	5404.17	9523.17	9154.55	9394.52	9278.42	9219.15	7655.48	9671.21	10856.4	10189.6	10925.5	9331.47	4803.79	1651.62	6114.83	9017.34	9803.72	11385.1	4404.29	10633.2	6372.84	5416.16		[M+Na]+ 85.972	108	0	0	FALSE	FALSE	0		0		0	0	-
196	M109T60	109.028	109.027	109.028	59.6045	57.061	75.484	26	25	5936	20321.2	16640.4	17859.4	21341.8	17563.3	20254	20656	17204.6	17878.6	19335.4	17689	24387.1	17437.5	19336.1	21126.6	15443.1	16082.3	20251.1	18643.7	17337.6	22455.8	16335.9	21449	15876	16083.8		[M+Na]+ 86.0381 [M+H]+ 108.02 [M+H-H20]+ 126.033	27	2	11	TRUE	FALSE	1	score{0.815}adduct{(M+H)+}name{Quinone}labid{S0316}	1	score{0.812}adduct{(M+H)+}name{Quinone}labid{S0316}	1	1	Quinone
197	M109T487	109.075	109.074	109.076	486.824	483.33	488.1	24	24	2572	8267.55	7680.26	7699.44	10113.9	7690.2	10223.8	6520.18	9247.53	8307.43	9606.12	7495.97	7473.14	17177.4	5418.53	7029.7	6937.53	10888.9	6857.15	10394	6330.58	7623.4	12642	7290.42	7950.08	7936.85			97	0	0	FALSE	FALSE	0		0		1	0	-
198	M109T184	109.075	109.063	109.076	183.508	177.992	212.709	31	21	1470	6071.68	815.364	6748.73	7150.45	6959.33	5857.17	6808.16	3968.46	5585.92	726.051	4570.71	8044.57	6208.59	1153.29	5314.82	5381.24	5467.58	5032.03	5212.92	5295.43	6735.99	5832.67	7833.78	7998.65	5007.77			61	5	19	TRUE	TRUE	0		0		1	0	-
199	M109T221	109.498	109.497	109.5	221.108	218.213	231.054	13	13	672	664.646	338.706	594.979	1115.43	0	425.216	1191.13	522.66	177.538	954.479	516.164	384.384	489.893	618.1	460.475	529.355	409.803	146.355	320.395	454.891	1095.6	1055.07	1045.53	867.137	1110.23			21	0	0	FALSE	FALSE	0		0		0	0	-
200	M110T501	109.943	109.942	109.95	500.791	489.907	509.362	18	17	764	4191.09	5589.19	5606.31	3296.36	4746.47	5130.55	4591.13	3985.71	3920.7	3861.84	2709.06	5435.56	2551.13	5599.99	6036.43	5121.5	354.793	4066.72	6080.67	3467.71	5223.31	6166.16	8573.17	3438.17	7460.07			108	0	0	FALSE	FALSE	0		0		0	0	-
201	M110T44	110.008	110.008	110.013	44.048	42.263	67.229	45	25	6683	12179.8	9629.31	14802.9	11620.7	12745.8	12918.7	12388.6	14156.8	10601.2	10569.2	21338.3	7805.56	8736.56	11892	10857.7	9386.3	12470.7	12112.7	8425.49	9900.94	10614.3	9730.68	10147.3	12506.9	10870.1		[M+Na]+ 87.0207	143	8	12	FALSE	FALSE	0		0		0	0	-
202	M110T489	110.008	110.006	110.009	488.524	485.067	498.384	26	25	3340	8008.74	6646.14	6595.74	6336.07	6893.14	6612.94	7357.34	7533.01	7935.12	7403.67	7457.93	7718.99	8217.3	8464.41	7637.15	7589.78	8450.27	8559.62	8909.6	7086.95	7797.48	7662.45	8559.57	8680.96	8770.71		[M+Na]+ 87.0198	68	5	38	TRUE	FALSE	0		0		0	0	-
203	M110T60	110.031	110.03	110.032	59.5865	58.244	63.21	22	22	1367	619.817	1467.33	1549.19	2036.97	1349.65	1403.88	1320.07	1159.51	1048.34	1074.44	1627.17	1921.34	954.923	2684.67	910.803	1180.97	2801.9	1808.43	2560.35	987.819	1040.31	959.123	1096.77	1414.49	1091.61		[M+3Na-2H]+ 43.0748 [M+H-H20]+ 127.036	27	1	29	FALSE	TRUE	0		0		0	0	-
204	M110T480	110.07	110.069	110.071	480.365	475.15	484.076	24	24	938	2376.51	3141.39	3082.74	5947.65	5116	4853.63	3361.81	4329.73	6372.49	2640.57	3880.84	3563.16	3754.36	2501.59	3093.91	1329.79	7048.44	3402.91	2110.73	3023.65	6981.97	4124.52	7532.75	5891.03	3341.19			63	0	0	FALSE	FALSE	0		0		1	0	-
205	M111T493	110.976	110.975	110.977	493.149	488.666	520.333	22	19	1606	1559.94	1008.44	1729.64	174.639	2527.97	1781.65	765.778	1196.36	2786.34	1064.7	1219.25	2017.68	863.537	995.792	1768.97	4919.1	1467.41	1703.69	3793.61	1192.48	3745.9	4818.12	1586.18	1454.94	1634.5		[M+H]+ 109.967	175	0	0	FALSE	FALSE	0		0		0	0	-
206	M111T43	111.009	111.008	111.01	43.321	42.263	49.267	25	25	980	1908.06	1877.19	2360.21	1671.33	2203.74	1992.72	2001.89	2100.27	1700.23	1794.09	3497.89	1398.84	1688.11	1942.79	1956.44	1575.45	1804.15	2055.53	1787.41	1453.43	1652.24	1600.29	1371.55	1610.29	1450.16		[M+H]+ 110.004	80	0	0	FALSE	FALSE	0		0		1	0	-
207	M111T488	111.02	111.009	111.02	488.247	485.363	491.052	25	24	2906	2743.39	4287.97	3072.55	5154.92	2385.37	3732.42	4412.48	3778.05	2583.71	3222.94	4030.24	5169.23	5414.57	4112.14	4586.61	4324.18	4448.21	3656.15	3230.57	3964.55	2077.87	1127.65	5264.19	4005.38	4267.02			68	0	0	FALSE	FALSE	0		0		1	0	-
208	M111T62	111.043	111.042	111.044	62.282	59.863	74.701	37	25	785	1379.65	692.433	880.792	1556.95	1054.4	1433.52	1039.2	1036.53	1183.19	676.279	2123.52	2323.31	2398.42	1554.42	1716.54	1453.24	1889.03	1864.37	1496.88	1363.69	1531.07	1163.13	1748.36	1383.04	1107.94		[M+H-2H2O]+ 146.058	89	0	0	FALSE	FALSE	0		0		1	0	-
209	M111T201	111.08	111.078	111.081	200.804	198.427	213.079	16	16	608	2336.7	2549.11	1725.64	2154.48	2095.16	3089.66	1965.8	1861.52	1688.18	2693.6	2955.86	1240.01	2162.05	1806.88	2269.88	1158.69	1840.31	915.188	1022.94	1395.03	2219.47	2195.62	855.654	1264.82	2076.03		[M+H-2H2O]+ 146.101	28	0	0	FALSE	FALSE	0		0		0	0	-
210	M111T422	111.116	111.114	111.117	421.835	397.493	423.53	27	25	3759	3020.14	6120.04	7916.86	4705.98	4040.48	5544.89	5492.19	1943.31	5384.48	5728.27	5517.53	6592.62	5336.96	5756.91	5172.57	5694.29	5782.54	5345.35	3854.58	4921.5	4400.93	5146.35	4882.58	4078.55	2494.54		[M+CH3CN+H]+ 69.0745	44	8	28	FALSE	TRUE	0		0		0	0	-
211	M111T368	111.116	111.116	111.117	367.962	366.787	368.551	19	19	1740	4018.96	5267	4277.57	5873.02	4710.99	4258.83	4916.92	5182.56	4681.12	5425.75	4049.13	4563.63	8896.5	10131.4	5471.52	10861.4	5155.67	5002.57	4315.97	4063.75	4300.41	3567.7	2487.09	3774.23	2828.69			76	6	35	TRUE	FALSE	0		0		0	0	-
212	M112T510	111.968	111.967	111.968	510.156	497.77	523.71	46	24	1695	11342.5	4751.91	10451.9	21730.2	31742.4	17543.2	30786.7	2024.47	28696.3	4895.3	17959.1	22734.1	5067.88	4057.98	7739.25	34429.8	10499.4	19749.7	4167.72	21906.2	38178.4	15809.4	24794.8	20035.7	672.1			62	1	24	FALSE	FALSE	0		0		0	0	-
213	M112T43	112.005	112.005	112.006	43.321	42.263	49.042	25	25	970	1905.07	1765.57	2458.64	2054.66	1750.2	1882.22	2146.61	2235.67	1783.64	1739.74	3197.64	1595.34	1564.02	1907.05	1638.44	1363.72	1867.77	1976.01	1352.21	1585.56	1580.81	2030.65	1739.85	1688.32	1848.98		[M+H]+ 110.994	80	0	0	FALSE	FALSE	0		0		0	0	-
214	M112T488	112.017	112.005	112.018	488.416	485.633	490.232	28	23	1339	1043.82	1960.76	858.215	2338.81	1504	1593.17	2284.37	721.245	855.226	1052.96	2061.74	2196.8	939.379	754.11	1019.04	1652.47	2072.08	1006.85	1323.28	943.563	1196.38	2717.28	1520.81	1941.78	1842.78			68	0	0	FALSE	FALSE	0		0		1	0	-
215	M112T76	112.05	112.048	112.05	75.764	63.822	77.179	24	24	941	1342.17	1373.07	1138.92	1200.7	1119.66	1161.3	1429.76	1309.06	1423.92	1460.1	487.316	514.458	337.435	543.913	457.093	616.467	640.403	1058.85	318.046	505.298	632.908	914.561	1070.1	835.731	851.599		[M+CH3CN+Na]+ 48.0281 [M+CH3CN+H]+ 70.01 [M+H-H20]+ 129.062	83	0	0	FALSE	FALSE	0		0		0	0	-
216	M113T513	112.955	112.955	112.955	512.516	497.219	538.992	54	25	5226	43814.8	101000	67250.3	59893.4	43167.9	107646	65036.1	107244	107342	28913	111546	28829	12575.4	121461	72468.5	122365	70024.5	66037.1	115402	115087	79611.8	68827.9	117627	50849.7	115881		[M+CH3CN+Na]+ 48.9391 [M+CH3CN+H]+ 70.9211	147	0	0	FALSE	FALSE	0		0		0	0	-
217	M113T44	112.966	112.965	112.967	43.714	42.153	49.267	18	18	495	631.858	1130.45	1512.45	722.164	779.867	1135.02	788.97	430.031	1457.21	937.28	2847.41	629.047	2936.71	2749.48	620.139	631.405	2442.42	1103.07	2835.77	2523.37	2179.9	876.665	1106.18	1199.1	1065.5		[M+K]+ 74.005	80	0	0	FALSE	FALSE	0		0		0	0	-
218	M113T66	112.97	112.966	112.971	66.442	65.625	86.988	28	25	333	729.883	1270.73	839.79	1039.58	1063.46	1162.81	1149.54	1164.44	965.862	1245.77	1490.49	833.439	1487.39	1034.83	1422.15	1364.56	1038.93	1436.11	1619.66	1307.71	650.173	1733.05	811.589	1713.79	1378.71		[M+Na]+ 89.981 [M+H]+ 111.963	198	0	0	FALSE	FALSE	0		0		0	0	-
219	M113T80	113.034	113.032	113.034	79.749	74.487	82.047	22	22	502	531.025	676.607	746.371	622.467	866.747	795.953	896.101	664.875	689.763	831.743	695.569	502.098	383.136	362.404	2397.15	493.166	489.517	534.745	521.175	520.748	2071.01	644.968	2146.29	556.427	661.185			204	0	0	FALSE	FALSE	0		0		1	0	-
220	M113T60	113.059	113.057	113.06	59.819	57.702	62.402	25	25	1240	1742.81	1890.51	1735.68	2298.13	2923.09	2479.47	2093.81	2786.58	2158	2488.65	1471.27	1497.59	2374.84	1513.85	2418.2	2164.46	2125.99	2574.46	1908.61	2665.25	2418.6	2324.79	2365.49	2333.99	2257.55		[M+H]+ 112.054	27	0	0	FALSE	FALSE	0		0		0	0	-
221	M113T202	113.059	113.057	113.061	202.332	184.187	213.079	26	25	1546	1859.42	1604.03	2296.14	2025.79	1932.62	1866.28	2026.3	1986.36	3255.51	1998.4	1980.64	1525.75	1267.52	1803.52	1782.96	1318.06	1529.3	1722.78	1532.29	1125.09	1614.78	1039.73	1790.59	2110.67	1485.69		[M+K]+ 74.0914	28	0	0	FALSE	FALSE	0		0		0	0	-
222	M113T340	113.059	113.058	113.06	339.89	337.461	341.507	21	21	600	1313.52	1007.59	1104.03	1216.14	1155.51	1135.62	1332.97	712.336	1452.02	1513.09	1142.71	1405.39	1137.93	427.909	1493.47	1183.52	1278.88	1423.79	629.734	1049.27	920.688	922.103	1115.43	503.517	733.445			64	0	0	FALSE	FALSE	0		0		1	0	-
223	M113T437	113.131	113.131	113.132	437.395	436.521	439.601	17	17	874	1053.47	2766.23	1036.14	1040.62	1382.8	731.153	1066.86	794.483	769.158	851.474	1308.04	1453.47	1469.57	1364.71	1049.71	947.959	937.935	1063.43	1238.99	915.794	1498.01	1577.37	880.26	1488.26	782.162			59	0	0	FALSE	FALSE	0		0		0	0	-
224	M114T489	113.946	113.939	113.947	488.632	485.363	490.232	20	20	831	709.855	1391.59	1553.77	1882.12	1574.63	2197.29	936.033	1295.22	646.467	2013.3	1759.66	1455.93	1785.51	1609.39	1802.1	1295.91	2207.99	1843.62	1528.89	1309.62	1090.11	1516.77	1351.36	1146.75	929.176			68	0	0	FALSE	FALSE	0		0		0	0	-
225	M114T510	113.963	113.962	113.963	509.954	500.053	524.769	31	25	20519	477383	579072	526584	314344	181854	519727	502278	496682	455653	475622	510954	601552	605209	388314	580739	568212	187881	315380	498865	500591	618785	691867	642464	542135	549749		[M+CH3CN+Na]+ 49.9469 [M+CH3CN+H]+ 71.9289 [M+K]+ 75.0018	62	25	56	TRUE	FALSE	0		0		0	0	-
226	M114T192	114.091	114.09	114.091	192.432	187.982	204.779	16	16	737	2338.33	2201.01	1951.59	3955.07	2168.12	3463.59	2488.62	1539.2	3495.93	2015.71	2461.1	2559.12	2213.39	2171.78	3070.46	2345.26	2222.93	4859.62	2665.56	2355.5	2210.09	3937.28	2590.75	2188.79	2296.01		[M+NH4]+ 96.0576	33	0	0	FALSE	FALSE	0		0		1	0	-
227	M115T489	114.955	114.954	114.957	488.528	485.363	491.052	17	17	503	1004.48	772.744	663.491	987.9	1067.43	951.179	529.232	675.423	1260.8	790.886	785.553	614.67	1049.86	1140.49	877.121	856.934	1064.94	1042.86	831.76	640.884	942.917	595.056	1103.35	1266.22	855.2		[M+K]+ 75.9995	68	0	0	FALSE	FALSE	0		0		0	0	-
228	M115T43	114.987	114.986	114.988	43.396	42.443	47.843	24	24	461	771.61	508.76	931.328	560.399	648.741	869.745	774.46	698.97	524.246	484.57	1131.43	553.665	402.278	710.143	481.117	511.05	748.119	574.528	365.977	491.585	486.522	572.646	416.536	642.824	548.446			80	0	0	FALSE	FALSE	0		0		0	0	-
229	M115T79	115.017	115.016	115.018	79.111	75.776	80.516	13	13	334	385.314	588.83	581.728	441.468	451.605	427.76	463.865	515.141	434.823	488.913	664.139	207.256	603.166	326.041	657.222	790.995	584.317	624.595	526.24	466.411	827.141	848.528	1021.44	616.079	412.798			180	0	0	FALSE	FALSE	0		0		1	0	-
230	M115T56	115.038	115.037	115.039	56.2905	53.949	60.422	24	24	1437	3020.03	2448.94	2814.5	2416.17	3153.48	3210.21	3043.63	2427.94	3070.27	3982.68	2364.68	1757.91	1239.76	2307.16	810.994	2263.68	2062.16	2820.47	2021.23	1789.89	2518.87	2222.03	2042.08	2582.67	1717.74			81	0	0	FALSE	FALSE	0		0		1	0	-
231	M115T339	115.093	115.091	115.094	338.622	316.199	342.257	19	16	538	1144.74	1012.7	1222.15	577.89	687.533	1017.84	599.257	785.487	331.754	372.762	1341.81	1381.34	713.968	1322.01	1112.12	674.082	1625.09	1230.62	1293.96	1407.88	1675.06	1416.19	725.416	1292.61	761.389			168	0	0	FALSE	FALSE	0		0		0	0	-
232	M116T489	115.963	115.963	115.964	489.162	486.191	490.778	25	25	4125	11425.4	13747.8	13544.1	12396	12915.7	12926	11308.5	11919	11953.4	11147.9	14075.7	13355	13198.9	13243.5	11899.3	13130.7	13185	12338.9	12773.4	12130	12191.6	15243.7	13752.3	13910.6	12883.7			68	14	3	TRUE	FALSE	0		0		0	0	-
233	M116T52	116.033	116.032	116.035	51.55	50.332	56.874	17	17	271	310.721	530.458	475.872	542.728	501.546	515.354	397.046	355.184	551.539	519.124	421.551	489.645	388.56	407.532	330.804	416.869	375.216	512.274	347.156	441.136	565.939	383.513	401.82	317.929	483.435		[M+H-H20]+ 133.042	69	0	0	FALSE	FALSE	0		0		0	0	-
234	M116T158	116.052	116.051	116.052	157.94	139.516	163.07	21	21	345	862.151	537.601	926.367	1138.69	948.047	711.384	853.773	708.532	834.18	730.01	990.828	1172.03	1391.67	864.54	1507.14	957.305	1142.78	1332.45	972.101	1221.28	648.122	524.967	582.743	879.017	900.598		[M+CH3CN+Na]+ 52.0357 [M+CH3CN+H]+ 74.0177 [M+H]+ 115.049	100	0	0	FALSE	FALSE	0		0		0	0	-
235	M116T60	116.07	116.069	116.07	59.819	57.061	62.402	25	25	34193	80901	81222.1	85165.3	79930.4	80511.9	82681.9	80460.2	78552.5	79514.7	92984.1	44532.1	43797.4	37099.9	40611	42424	37786.7	37791.8	38770.6	34545.4	38260.9	68904.9	66144.7	72512.1	51642.2	54435.2	[10][M]+	[M+H]+ 115.063	27	25	19	FALSE	FALSE	2	score{0.9995}adduct{(M+H)+}name{D-Proline}labid{S0043};score{0.9994}adduct{(M+H)+}name{L-Proline}labid{S0088}	2	score{0.9995}adduct{(M+H)+}name{D-Proline}labid{S0043};score{0.9994}adduct{(M+H)+}name{L-Proline}labid{S0088}	1	2	D-Proline;L-Proline
236	M116T472	116.143	116.141	116.143	471.932	455.895	482.735	21	16	2392	9036.98	5698.32	9898.05	8530.82	20741.6	7543.82	8950.77	6372.84	8937.69	8857.66	5895.32	12890.5	13237.1	39383	4616.54	6639.77	15405	27471.3	11536.9	6279.2	8545.33	6963.99	25185.8	10093.7	12875.2			50	0	0	FALSE	FALSE	0		0		0	0	-
237	M117T489	116.971	116.97	116.972	489.26	485.633	503.558	26	25	1595	2482.94	2774.42	3241.1	2832.27	2684.53	2421.04	2960.26	2210.46	2680.94	2311.75	2361.84	3217.54	2436.73	3107.46	2516.01	2344.92	2393.46	2900.52	3061.27	2704.73	2915.8	2833.93	3115.67	2459.35	2452.87			68	0	0	FALSE	FALSE	0		0		1	0	-
238	M117T62	117.02	117.019	117.021	61.643	58.476	69.327	25	24	943	2870.01	1684.51	1961.83	1001.06	2031.24	2539.45	2164.48	2523.15	1250.14	2282.13	3102.86	2493.96	3052.97	2201.05	2850.72	2394.99	2175.39	2842.44	2589.12	2852.64	2692.75	2614.47	2653.01	2358.99	2721.29		[M+H]+ 116.014	89	0	0	FALSE	FALSE	0		0		0	0	-
239	M117T60	117.073	117.072	117.074	59.827	57.061	62.402	26	25	2857	4624.18	5577.13	7101.99	5773.5	5117.23	6253.99	5713.9	4662.01	5921.44	7351.63	2455.54	2340.06	2617.97	3005.03	3448.43	2813.88	2757.84	2392.71	2315.33	995.209	4509.51	4640.64	5229.9	3762.37	3794.43	[10][M+1]+		27	0	0	FALSE	FALSE	0		0		0	0	-
240	M117T491	117.473	117.472	117.475	491.274	487.891	493.961	15	15	408	876.243	1039.87	849.791	1032.71	662.71	360.052	843.091	402.217	1142.19	769.838	1008.9	834.037	581.367	1068.31	1077.02	1081.8	1013.64	542.764	587.659	702.157	781.924	439.325	1017.15	788.429	516.891			155	0	0	FALSE	FALSE	0		0		0	0	-
241	M117T185	117.495	117.493	117.496	184.765	182.208	196.745	18	18	659	678.461	1008.47	79.5835	1100.94	384.492	1161.08	849.56	40.5716	768.056	390.646	370.785	450.993	453.004	624.138	401.011	385.526	433.142	775.953	454.468	439.577	977.334	1126.34	1148.03	497.031	696.267			61	0	0	FALSE	FALSE	0		0		0	0	-
242	M118T517	117.934	117.932	117.935	517.212	496.462	539.223	76	25	1210	2619.24	2992.56	2847.25	3228.69	4198.28	1680.04	3283.67	4262.9	8594.52	1830.99	5551.77	1888.72	2940.37	2136.98	6153.66	2480.17	6524.07	18854.5	2671.52	3424.68	11736.6	2395.78	11592.1	5474.84	4009.8			90	0	0	FALSE	FALSE	0		0		0	0	-
243	M118T489	117.959	117.958	117.959	489.162	485.633	490.778	25	25	2038	5603.81	5622.55	5879.9	5368.74	5009.44	5658.61	4793.24	5057.62	5510.15	5263.81	5808.87	5679.71	6607.52	5625.6	5433.22	5303.02	6168.87	5815.8	5581.4	5724.7	5836.98	6443.35	6375.83	5662.86	4785.52		[M+K]+ 78.9921	68	0	0	FALSE	FALSE	0		0		0	0	-
244	M118T486	118.085	118.085	118.086	485.728	482.165	487.041	25	25	12646	25254.7	22380.6	23055.5	24963	24230.1	23468.6	25477.4	24362	25362.5	25018.7	26639.7	26411.7	25074.4	24059.2	26649.1	27797.2	28304.5	30718.7	24463.9	26379.6	26670.8	26742.6	24894.2	25619.2	25921.5	[11][M]+	[M+H]+ 117.078	97	7	10	FALSE	FALSE	2	score{0.9988}adduct{(M+H)+}name{Betaine}labid{L0010};score{0.9591}adduct{(M+NH4)+}name{Glutaraldehyde}labid{n00064}	1	score{0.9794}adduct{(M+H)+}name{Betaine}labid{L0010}	1	2	Betaine;Glutaraldehyde
245	M119T489	118.966	118.965	118.967	489.423	485.363	491.328	18	18	485	1097.45	1242.77	1097	1436.38	1360.08	1147.45	537.378	1278	1352.14	674.483	1104.35	1433.91	1787.34	370.955	1392.71	1371.94	1111.77	1290.95	1411.62	863.154	974.771	1050.56	1140.47	1308.02	1287.91			68	0	0	FALSE	FALSE	0		0		1	0	-
246	M119T162	119.048	119.047	119.049	162.025	151.889	175.121	36	25	860	1595.3	1513.95	1126.39	1024.42	1786.66	1043.46	1860.07	1800.54	1723.47	1004.05	3209.23	1504.36	2937.43	2209.35	3643.58	1674.34	2202.63	3482.15	3072.89	2075.26	1140.88	2167.71	2043.71	2750.4	1873.03		[M+K]+ 80.0873 [M+Na]+ 96.0646	67	0	0	FALSE	FALSE	0		0		0	0	-
247	M119T195	119.048	119.047	119.049	195.013	193.139	208.514	25	25	1758	4660.18	4228.06	4835.56	4176.29	4138.31	4281.62	4987.39	4149.44	4560.99	4264.96	3457.61	3346.09	3218.56	3934.79	3981.97	3722.21	4021.47	3730.47	3210.29	3546.37	4395.48	3818.86	3884.39	4275.84	4020.54		[M+Na]+ 96.0576	33	0	0	FALSE	FALSE	0		0		1	0	-
248	M119T423	119.085	119.084	119.085	423.226	420.579	438.081	26	25	39979	48466.1	48384.5	50980.5	46702.3	53755.6	50919.3	57952.5	49786	49284.1	52877.7	54982.6	61561.2	62004.8	59259.6	57443.1	60147.2	57774	65645.8	60590.2	57427	58368.5	56989.7	59231.4	56349.1	58543.1			44	5	38	TRUE	FALSE	0		0		1	0	-
249	M119T202	119.085	119.084	119.087	202.386	194.863	213.861	25	24	1260	3445.85	3526.65	3438.25	2795.69	4210.97	5369.06	3810.38	3427.17	4659.08	4102.01	914.519	2575.6	2593.76	2344.39	2690.95	2237.79	1762.09	3248.18	2234.42	2631.84	2093.37	2905.74	3439.95	6719.29	2599.39			28	0	0	FALSE	FALSE	0		0		1	0	-
250	M119T486	119.088	119.087	119.089	485.678	482.165	486.836	21	21	971	1848.65	1193.87	2110.53	1258.2	1742.54	1370.09	2183.1	1951.09	1545.19	1548.98	2274.16	1639.75	1794.09	2305.02	1818.65	1613.51	1590.59	2742.83	2036.84	2418.19	2174.06	1543.92	1610.56	1528.92	1984.4	[11][M+1]+		97	5	35	TRUE	TRUE	0		0		0	0	-
251	M119T297	119.085	119.083	119.086	296.773	288.605	300.661	23	22	1774	7348.29	2921.85	3238.81	6923.16	3515.22	5227.74	4346.92	3055.93	1652.16	1726.79	2481.57	5056.4	2251.07	3104.57	3264.35	2664.2	4250.54	4454.09	3009.83	3229.14	3160.21	3994.73	4752.57	4884.11	3569.76			16	0	0	FALSE	FALSE	0		0		1	0	-
252	M119T239	119.085	119.084	119.085	239.395	231.013	243.045	18	17	1522	3989.61	4331.79	5228.43	4597.82	4772.23	4700.96	4167.84	3980.83	2575.14	4864.08	3049.55	5167.65	2580.91	3038.51	1975.43	3170.74	3645.42	3427.74	2194.85	3087.99	3721.47	3284.92	3648.88	2988.11	2291.54			26	0	0	FALSE	FALSE	0		0		1	0	-
253	M120T489	119.956	119.955	119.961	489.44	485.067	499.641	18	18	665	477.382	849.849	1276.46	924.023	841.249	571.614	600.377	864.998	591.954	1254.07	658.997	756.138	1062.58	1110.89	1320.54	342.623	1166.25	1059.17	1198.77	909.594	1121.08	269.866	909.876	763.884	886.765		[M+H]+ 118.946	68	0	0	FALSE	FALSE	0		0		0	0	-
254	M120T53	120.064	120.064	120.066	52.789	51.342	58.058	25	25	592	996.691	743.472	1055.4	696.344	873.847	1265.54	711.11	645.214	896.913	847.955	752.742	710.417	476.972	618.011	636.802	589.633	321.912	656.511	359.267	573.963	546.317	767.258	968.165	991.322	569.657		[M+K]+ 81.108	69	0	0	FALSE	FALSE	0		0		0	0	-
255	M120T164	120.08	120.079	120.081	164.271	157.908	172.304	25	25	2902	5152.42	6467.74	6020.05	6152.58	6460.97	5450.74	5804.14	5445.82	5242.31	5191.21	3416.04	4337.97	3515.08	3542.46	3922.03	2879.47	3881.89	3398.76	3065.84	3759.23	4104.77	4587.4	4160.64	5774.77	4441.01			79	4	11	FALSE	FALSE	1	score{0.9001}adduct{(M+H-H2O)+}name{Tyramine}labid{S0124}	1	score{0.8578}adduct{(M+H-H2O)+}name{Tyramine}labid{S0124}	1	1	Tyramine
256	M120T423	120.088	120.088	120.089	423.221	420.534	424.053	24	24	4715	4718.66	5151.21	5811.83	6325.69	5171.94	7154.75	5710.35	5522.26	6829.31	2842.66	6953.67	6415.66	7168.55	6623.31	6074.38	5826.36	6202.23	7227.15	7384	6319.79	5233.26	6242.7	5924.4	5982.73	6548.24		[M+CH3CN+Na]+ 56.0786	44	0	0	FALSE	FALSE	0		0		0	0	-
257	M120T482	120.101	120.099	120.102	482.035	480.007	484.353	19	19	497	934.794	832.915	1235.58	720.053	912.855	667.872	403.117	528.093	1025.07	876.123	631.079	1365.85	1714.96	1595.44	1194.53	830.861	855.953	799.291	589.847	1116.94	1516.11	1150.49	2036.81	757.13	1570.37			63	0	0	FALSE	FALSE	0		0		0	0	-
258	M121T195	121.027	121.027	121.028	194.832	190.947	206.645	24	24	1367	1914.48	2195.95	2634.49	2341.28	2479.14	2110.96	1836.99	1753.85	2818.65	2199.39	1577.76	1356.99	981.008	1231.6	1089.26	1215.77	2116.99	1551.34	1366.53	1231.06	1554.52	1909.17	2185.49	2190.24	2612.33			33	0	0	FALSE	FALSE	0		0		0	0	-
259	M121T221	121.028	121.026	121.028	221.165	218.348	230.505	18	18	1429	2411.42	3080.04	629.661	1548.43	1572.3	1481.36	1824.19	1462.34	1459.87	1760.63	1459.67	983.88	1388.96	1177.78	1629.21	1169.27	1324.71	1123.9	930.377	1388.73	2027.19	2465.26	1466	2369.16	1314.4			21	0	0	FALSE	FALSE	0		0		0	0	-
260	M121T412	121.063	121.062	121.066	412.193	401.126	449.32	19	15	1709	1774.69	4744.64	3267.64	4207.38	1288.34	7528.07	2724.46	3778.07	7234.76	5584.94	2701.37	5090.96	5831.14	6268.99	3211.15	6948.89	4990.31	5982.91	5400.93	939.225	2385.02	6682.83	1724.39	3990.42	2037.16			60	0	0	FALSE	FALSE	0		0		0	0	-
261	M121T165	121.083	121.082	121.085	164.524	157.577	169.615	18	18	523	485.765	749.235	587.161	572.59	537.897	533.098	599.608	1278.98	437.399	1943.22	365.82	530.886	347.582	389.915	1788.27	1802.05	336.123	429.151	1458.03	1807.74	1703.34	504.132	457.99	655.02	449.82		[M+Na]+ 98.0966	79	0	0	FALSE	FALSE	0		0		0	0	-
262	M121T432	121.1	121.099	121.102	432.109	431.038	450.847	15	13	2050	3295.52	5851.67	4831.27	7538.76	6830.58	6552.24	5855.22	5407.01	2873.37	8183.75	7001	3277.88	7901.91	6061.55	6800.99	8243.19	4324.85	6162.44	7020.99	7249.12	25990.9	7119.07	3027.13	6700.49	5777.83			11	0	0	FALSE	FALSE	0		0		0	0	-
263	M122T56	121.519	121.519	121.52	55.7865	54.158	68.445	24	23	569	2033.15	1541.51	1712.59	471.386	1446.01	936.229	2000.96	1771.04	2179.43	1529.62	1620.14	1378.62	2311.83	2271.77	1957.23	2061.98	1410.54	2297.99	2028.25	2247.53	2502.42	2362.06	1137.33	1584.82	1468.69			37	0	0	FALSE	FALSE	0		0		0	0	-
264	M122T490	121.966	121.966	121.967	489.673	486.191	491.328	25	25	2022	5556.52	5383.71	6002.89	6246.82	5616.47	5340.18	5777.67	6015.37	7086.62	6196.77	5957.52	6926.87	7341.78	6978.69	6208.37	6256.31	6762.12	6710.32	6559.95	6193.86	6299.49	6248.61	6565.16	6327.25	6281.39		[M+H]+ 120.962	68	1	12	FALSE	FALSE	0		0		0	0	-
265	M122T79	122.059	122.059	122.06	78.618	75.776	81.077	25	25	1919	4280.5	4901.98	4671.11	4725.89	4582.57	4731.04	4496.2	4940.43	4475.17	4481.98	1735.25	2060.23	1615.89	2521.74	1965.87	2598.88	2418.73	605.342	1909.93	2071.18	3167.27	3344.01	3024.9	3025.27	3685.64		[M+K]+ 83.0983	180	2	19	TRUE	FALSE	0		0		0	0	-
266	M122T334	122.059	122.058	122.06	333.669	318.804	334.357	27	24	1684	2402.72	2223.66	2847.64	3054.45	2371.29	3178.52	2249.83	1636.26	2788.24	3188.25	3589.27	3097.31	2284.98	2689.67	3054.37	3336.9	2900.45	2846.29	3427.37	2855.15	2578.02	2730.73	3346.32	3191.11	3180.73			56	0	0	FALSE	FALSE	0		0		1	0	-
267	M122T350	122.059	122.058	122.061	349.988	349.164	351.055	24	24	1038	2352.51	3041.87	2574.46	2874.58	2657.13	5849.95	2916.99	2958.81	3017.73	2768.92	2360.92	1450.09	1577.5	1942.75	2639.79	1383.32	1928.41	1804.59	2001.47	1861.48	1616.32	1232.28	2264.09	2488.1	2089.8			29	0	0	FALSE	FALSE	0		0		1	0	-
268	M122T162	122.096	122.095	122.096	162.198	155.561	171.605	25	23	477	1955.88	1820.73	1403.76	1763.56	1911.26	2025.05	1629.97	3835.14	3142.18	1916.26	1676.27	2057.54	1884.21	2016.24	1873.61	2020.27	1960.93	2165.51	1983.69	1856.38	2079.89	1930.89	1644.28	1924.75	1581.51			67	0	0	FALSE	FALSE	0		0		1	0	-
269	M123T47	122.924	122.923	122.924	47.456	46.362	52.535	25	25	1323	1467.57	1550.4	2224.17	2174.44	2584.84	1779.6	2144.81	1835.7	1880.89	2157.91	1849.56	2379.41	1488.87	1843.17	2013.72	1474.78	2031.95	1874.18	1654.89	1865.8	1375.06	1814.71	1454.69	1602.76	1450.83			191	0	0	FALSE	FALSE	0		0		0	0	-
270	M123T529	122.963	122.963	122.964	528.66	518.173	538.537	47	21	3743	13963.5	8573.69	10052.4	14193.8	10428.2	7019.84	9554.81	9713.12	8517.45	10636.6	6811.06	10038.2	13222.4	3861.3	9807.88	9311.43	3064.6	11088.8	27310.1	9280.29	7865.42	12514.9	10947.4	12828.2	15325			174	20	22	FALSE	TRUE	0		0		0	0	-
271	M123T502	122.963	122.963	122.963	501.579	498.282	509.143	26	25	9061	89918.4	124941	155870	127557	121792	113093	115532	126538	123152	109329	114695	121134	81322.9	129288	150792	115470	117525	109107	91329.6	90479.3	139587	116679	162086	71560.7	117788		[M+NH4]+ 104.929	108	25	22	FALSE	FALSE	0		0		0	0	-
272	M123T186	123.043	123.043	123.044	185.91	182.035	198.164	37	24	4738	25787.4	9489.74	25933.7	25140.5	25386	29634.8	10174.9	4782.66	11250	24556.1	4792.52	8825.37	4396.17	5370.23	12289.5	4293.73	5409.18	13969.1	12095.1	4938.44	7799.64	8341.18	6706.07	20440.8	7120.37		[M+H]+ 122.031	61	13	258	TRUE	TRUE	0		0		0	0	-
273	M123T221	123.043	123.043	123.044	221.19	209.1	230.505	26	25	136123	301093	327980	309304	297842	298216	313301	330027	300092	321150	334032	128342	109803	98530	120915	106514	106431	119655	107313	93594.7	124012	204401	213619	229301	201962	205623	[12][M]+		21	10	99	TRUE	FALSE	0		0		1	0	-
274	M123T257	123.043	123.042	123.048	256.904	245.375	261.85	16	15	2734	11916.7	11791.4	12188.9	5680.57	5589.97	8869.24	7452.25	10991.9	10491.1	10455.7	4987.61	6252.76	4679.7	10576.9	4806.83	5185.79	4457.21	5492.03	5926.68	8451.68	11743.3	12610.6	6728.57	10048	10407.3		[M+H]+ 122.031	101	14	32	TRUE	TRUE	0		0		0	0	-
275	M123T75	123.054	123.043	123.057	74.563	58.244	76.417	35	25	1164	1695.51	2430.52	1689.25	1943.96	2274.7	2227.81	1896.86	2046.75	2516.05	2629.13	2478.87	1029.46	1820.12	1688.2	1442.93	1760.62	2193.03	2594.71	1883.89	1398.4	1625.12	2553.41	1801.62	2165.58	1468.48		[M+H]+ 122.053	83	1	46	FALSE	TRUE	0		0		1	0	-
276	M123T481	123.054	123.054	123.055	481.3	476.912	484.353	25	25	2587	27169.2	16594.2	20175.3	13496.1	19252.8	17016.5	14679.7	19090.9	22415.4	13462.5	11837.5	14006.5	21079	20375.8	19775.5	18669.1	30836.6	17465.6	13762.9	14877.4	23127.9	20918.1	20226.5	16482.8	18821.7			63	0	0	FALSE	FALSE	0		0		1	0	-
277	M123T151	123.054	123.053	123.055	151.108	128.285	158.133	22	19	1023	2119.03	916.596	1804.66	1835.55	2433.52	1494.89	1476.51	2108.39	930.38	942.552	1082.81	1410.4	1915.63	1836.36	1146.81	1978.48	1833.84	1568.04	1345.34	1861.35	1516.36	2465.69	1374.77	1422.74	1454.91		[M+K]+ 84.0878	96	2	27	FALSE	FALSE	0		0		0	0	-
278	M123T202	123.079	123.078	123.081	202.322	198.375	213.079	25	25	1692	3837.31	2533.49	3441.17	2367.87	3287.31	2691.42	3324.4	2528.17	3437.89	3917.51	2642.43	2202.24	2540.95	2931.03	1825.45	1173.92	1849.68	2174.48	1501.19	2205.06	2985.82	2353.76	2372.66	2202.56	2179.43		[M+Na]+ 100.097	28	0	0	FALSE	FALSE	0		0		0	0	-
279	M123T230	123.079	123.077	123.081	230.341	228.645	243.165	17	16	634	3719.53	2051.74	3229.15	3503.67	2636.36	1753.65	3396.8	2210.89	3682.31	4189.3	1535.68	2832.88	2195.37	1889.54	619.686	1680.86	1144.95	1095.07	2351.61	1710.98	2443.14	1519.42	1695.23	1737.86	1768.56			45	0	0	FALSE	FALSE	0		0		1	0	-
280	M124T75	124.009	124.008	124.01	75.143	68.929	76.628	23	23	1376	1054.81	1043.34	1095.05	992.376	1027.04	863.46	1066.72	1087.63	2668.86	1029.62	1034.54	1181.67	758.978	772.475	927.472	1014.41	877.266	843.118	1869.43	877.149	1074.33	780.416	1183.28	1042.72	843.245			83	0	0	FALSE	FALSE	0		0		0	0	-
281	M124T76	124.038	124.038	124.039	76.426	74.622	95.732	27	25	1970	2388.94	2023.79	2231.08	2474.91	2222.32	2242.41	2023.84	2510.65	2189.08	2503.82	1459.87	2001.89	1127.68	1696.65	1726.97	1430.01	1960.86	1652.4	1212.38	1487.43	2254.95	1935.26	2035.34	2355.84	1644.46			142	3	7	FALSE	FALSE	2	score{0.9846}adduct{(M+H)+}name{Picolinic acid}labid{n00193};score{0.9816}adduct{(M+H)+}name{Nicotinate}labid{S0008}	1	score{0.9541}adduct{(M+H)+}name{Nicotinate}labid{S0008}	1	2	Picolinic acid;Nicotinate
282	M124T489	124.038	124.037	124.039	488.934	482.738	491.76	17	17	498	2158.18	2543.59	1058.33	4101.8	4464.55	1561.84	1757.38	1823.81	1922.04	3917.15	3158.81	3813.71	1859.38	1949.8	1209.11	4011.18	3329.74	1531.24	2459.16	1983.44	1555.88	1241.4	3805.44	678.507	2118.53		[M+H]+ 123.031	68	0	0	FALSE	FALSE	0		0		1	0	-
283	M124T221	124.047	124.046	124.047	221.169	218.213	230.505	25	25	15971	24186.1	30063.4	27136.9	28346.3	30127.7	27716.4	33104.1	26671.2	30148.6	32290.6	11799.6	10131.5	8128.43	9981.09	11188.1	8491.01	10102.9	9030.39	8270.73	11652.5	17436.7	19053	22570.6	18445.7	17911.9	[12][M+1]+		21	0	0	FALSE	FALSE	0		0		0	0	-
284	M124T479	124.086	124.086	124.087	479.281	469.731	482.555	33	25	7803	47571.4	44442.7	142322	47255.7	83298.9	72012.2	45051.3	44602.6	37912.3	43106.2	85260.5	48601.7	169212	64054	62311.8	150316	148459	84660.5	52894.3	47055.6	96337.4	56384.1	53054.2	59803.4	47596.5		[M+CH3CN+Na]+ 60.07 [M+CH3CN+H]+ 82.052	136	16	10	TRUE	FALSE	0		0		0	0	-
285	M124T412	124.086	124.085	124.086	411.553	402.924	415.014	23	22	6462	18118.4	56609.4	52770.3	48458.8	7272.56	51903.8	51014.6	204762	45536.1	40442.5	71481.4	61416.7	68900	49178.1	42379.7	91227	213221	73796.4	64810.8	58534.7	42396.2	44744.5	45881.3	193517	40743.8			122	18	13	TRUE	FALSE	0		0		0	0	-
286	M124T427	124.086	124.086	124.087	426.585	422.925	447.159	27	20	6493	121124	39318.3	54575.1	101075	79544.2	57328.8	60645.3	60357.4	62210.9	63731.9	68551.6	60624.4	59939.9	41634.3	58451.8	61457.5	70267.7	95110.8	59294	74435.1	61212.5	64477	34858	58877.8	66933.7			145	16	15	FALSE	FALSE	0		0		0	0	-
287	M125T47	124.921	124.921	124.922	47.428	46.23	49.128	17	17	295	382.006	337.278	470.484	459.981	483.647	448.272	360.357	342.115	336.672	454.956	391.351	453.668	307.968	338.929	310.641	301.028	439.802	226.206	331.677	277.489	401.574	331.525	16.8135	222.973	350.441			191	0	0	FALSE	FALSE	0		0		0	0	-
288	M125T489	124.964	124.963	124.964	488.808	485.067	490.317	25	25	8546	22573.9	25864	25979.2	24855.3	24261	24192	23909.5	24599.1	21595.2	20524.8	24148.7	24819.7	25084.5	26921.4	25993.2	23567.1	24058.4	24801	24169.6	23182.2	27144.8	26930.7	26660.8	24062.3	25350.7			68	25	16	TRUE	FALSE	0		0		0	0	-
289	M125T63	125.017	125.016	125.018	63.141	61.942	64.638	21	21	587	991.143	1563.5	1262.62	1081.09	1219.73	1153.01	1142.18	1296.75	1320.67	1377.07	784.005	948.697	885.237	1265.96	1331.11	819.214	597.124	877.379	990.552	1049.49	789.159	1049.78	1094.59	1041.72	1127.06		[M+Na]+ 102.033	89	0	0	FALSE	FALSE	0		0		0	0	-
290	M125T388	125.059	125.057	125.06	387.725	386.798	398.877	22	21	591	1036.17	749.015	2172.92	1275.06	832.581	916.09	887.072	865.564	1427.2	771.227	832.323	1062.57	400.826	833.401	2261.43	2038.43	1010.96	773.85	682.135	774.849	681.63	1880.4	657.479	629.211	560.271			115	0	0	FALSE	FALSE	0		0		1	0	-
291	M125T222	125.048	125.047	125.06	221.821	212.882	234.552	25	23	1874	1751.16	3289.63	2846.45	2389.95	3100.58	2165.15	2745.65	2471.66	3115.16	3591.57	1255.01	500.46	711.282	1705.42	825.796	497.884	1765.45	866.088	623.508	701.338	1504.39	1343.28	896.898	1841.26	1382.95	[12][M+2]+		21	0	0	FALSE	FALSE	0		0		1	0	-
292	M125T483	125.081	125.069	125.083	483.01	476.805	485.9	22	22	1256	5857.74	8303.71	6145.74	7778.71	8975.05	6678.44	4044.59	8009.59	8855.74	9231.7	8637.35	6352.84	5685.76	6550.43	6037.5	8351.58	6656.79	6811.26	2293.09	7863.65	5244.42	2703.53	9771.91	6748.15	10721.6			63	0	0	FALSE	FALSE	0		0		1	0	-
293	M126T524	125.986	125.985	125.986	523.641	503.408	539.224	106	25	4733	13634.9	19805.2	8985.65	11244.3	66025.7	13571.7	6491.76	11864	15982	14039.8	13400.2	83325.2	17217.3	15832.2	38589	23360.6	21881.2	19365.3	15829.1	16039.6	13254.7	3083.7	17125.1	17845.1	19561.9		[M+CH3CN+Na]+ 61.9695 [M+CH3CN+H]+ 83.9515	159	24	10	TRUE	TRUE	0		0		0	0	-
294	M126T489	125.986	125.985	125.986	489.275	486.191	490.778	25	25	40774	145017	137460	138555	141917	132964	145714	143060	146736	143788	144358	147288	151414	150787	152091	146518	141817	148389	153471	159660	140863	148328	148442	152818	155615	150815	[13][M]+	[M+K]+ 87.0198	68	24	10	TRUE	FALSE	0		0		0	0	-
295	M126T44	125.985	125.985	125.986	44.219	43.042	49.728	13	13	6342	18877	24772.8	17485.4	19142.3	23067.2	19525	18352	17859.4	20768.8	20473	39247.2	16545	19670.3	19616.6	13991.1	24200.5	18656.1	23077.9	18991.1	20566	19013.6	19791.7	19110.8	19909.5	19752.7		[M+K]+ 87.0207	143	7	7	TRUE	FALSE	0		0		0	0	-
296	M126T62	126.024	126.023	126.026	62.086	58.476	66.812	19	19	1066	957.825	7267.89	1061	1099.03	1333.4	1227.57	634.035	1149.15	5272.88	5268.36	6527.34	1119.42	471.691	1345.53	1091.76	6765.07	1522.95	845.772	1220.73	698.947	531.687	555.557	401.768	6807.98	972.522			89	0	0	FALSE	FALSE	0		0		0	0	-
297	M126T484	126.076	126.074	126.077	483.856	480.594	485.732	18	18	635	1424.78	1639.43	1269.6	1096.7	1228.04	902.742	1181.82	1328.89	884.304	1024.22	980.56	1654.49	963.55	1114.21	1221.71	942.172	790.245	1563.15	1970.03	1286.24	1616.87	977.642	824.11	483.331	722.499		[M+CH3CN+Na]+ 62.0546 [M+2Na-H]+ 81.1108 [M+CH3CN+H]+ 84.0366 [M+H-H20]+ 143.076	63	0	0	FALSE	FALSE	0		0		0	0	-
298	M126T491	126.478	126.476	126.479	490.625	489.21	494.323	20	20	356	837.452	642.17	845.847	828.427	969.881	617.037	655.233	926.788	539.582	311.945	711.894	753.694	1106.39	909.07	771.147	670.016	734.904	838.596	376.297	771.949	876.432	738.983	465.666	406.012	634.078		[M+H-H20]+ 143.486	68	0	0	FALSE	FALSE	0		0		0	0	-
299	M127T55	126.947	126.946	126.949	54.802	52.586	58.66	19	19	653	1199.02	1049.66	1613.82	1492.55	1214.42	725.89	705.906	967.54	705.305	1148.03	1023.07	726.164	976.83	1349.02	1620.26	1281.65	1213.24	1315.43	1161.17	816.823	774.42	1320.61	514.24	1656.54	829.31		[M+H]+ 125.939	37	0	0	FALSE	FALSE	0		0		0	0	-
300	M127T489_1	126.959	126.959	126.96	488.971	484.509	493.532	24	24	6750	6530.75	7941.27	7542.84	11138	11314.8	6610.84	9770.82	11065	7969.49	9519.67	8437.93	7676.1	10410.5	10118.9	10405.2	11382	10291.1	10727.9	9553.89	8931.6	9544.79	12252.4	2485.8	6425.88	9738.36		[M+K]+ 87.9983	68	14	18	TRUE	FALSE	0		0		0	0	-
301	M127T65_1	126.971	126.97	126.971	65.452	64.068	69.637	25	25	548	1872.24	1969.85	1493.74	1792.68	1848.8	1659.84	2117.17	1745.72	1702.54	2170.58	1929.42	1855.94	1908.33	2182.41	1827.86	2089.15	2204.04	2318.77	2142.92	1988.57	1653.44	2393.11	1832.19	1463.72	2306.99		[M+Na]+ 103.992 [M+H]+ 125.974	89	1	10	TRUE	FALSE	0		0		0	0	-
302	M127T65_2	126.986	126.985	126.987	65.451	63.564	69.067	25	25	698	1438.29	1755.05	1618.36	1672.66	1653.92	1608.61	1934.36	1316.04	1830.27	1837.06	2097.57	1181.69	1751.47	2418.36	2149.47	1840.31	2107	2476.07	2360.54	1457.51	1402.85	2232.19	1312.37	1995.49	2359.47		[M+Na]+ 103.992 [M+H]+ 125.974	89	0	0	FALSE	FALSE	0		0		0	0	-
303	M127T489_2	126.989	126.986	126.989	489.307	486.191	507.454	26	25	1923	4901.58	4845.38	4886.46	5333.04	4804.26	5358.29	5321.96	5311.35	4912.95	5516.31	5765.07	5616.84	6052.74	5871.16	4801.83	4760.15	5594.31	5941.86	5492.74	5340.96	5040.84	4382.88	5634.71	5061.16	4979.72	[13][M+1]+		68	0	0	FALSE	FALSE	0		0		1	0	-
304	M127T491	127.006	127.004	127.007	491.328	488.123	499.996	15	14	4895	852.547	13211	9300.17	940.32	7969.45	5360.93	771.289	7893.73	1231.65	721.82	840.396	10821.6	13086.7	851.282	12141.7	796.603	11686.5	507.177	10788.3	626.697	1001.57	361.179	11583.4	543.897	532.744		[M+Na]+ 104.015	155	0	0	FALSE	FALSE	0		0		0	0	-
305	M127T58	127.038	127.038	127.039	58.0395	54.544	61.607	26	25	7588	40027	22200.9	45233	40392.7	40772.1	41583.4	37396.2	37510.9	35404.7	41667.6	29391.6	38054.4	21403.9	40488.8	36515	37212	36083.9	43335.9	28977.9	40872.8	38404.5	36902.9	39440.5	39023.9	39137.2		[M+Na]+ 104.055 [M+H]+ 126.033	27	23	19	TRUE	FALSE	1	score{0.9521}adduct{(M+H)+}name{1,2,3-Benzenetriol}labid{n00212}	0		1	1	1,2,3-Benzenetriol
306	M127T160	127.038	127.037	127.039	159.74	153.113	165.782	20	20	347	1661.13	1493.21	2896.06	1206.71	2076.26	1484.53	1450.79	1929.89	1406.65	1934.81	1247.87	1116.44	1140.47	1450.4	1207.86	927.825	1206.32	1449.71	1253.43	1040.66	1074.63	1543.55	1084.12	1507.05	1368.86		[M+3Na-2H]+ 60.0822 [M+Na]+ 104.05 [M+H]+ 126.031 [M+H-H20]+ 144.044	78	0	0	FALSE	FALSE	0		0		1	0	-
307	M127T189	127.038	127.037	127.039	189.452	185.196	199.756	15	15	678	1193.66	1159.72	1279.77	1711.91	756.387	1080.61	1542.24	955.132	3000.05	3155.14	891.903	1189.3	895.667	1145.37	1031.35	954.291	1183.11	1170.29	925.66	1100.44	2638.04	1345.46	1327.42	1117.52	1913.69		[M+H-H20]+ 144.044	52	0	0	FALSE	FALSE	0		0		0	0	-
308	M127T514	127.457	127.456	127.457	513.518	500.873	534.814	34	16	1536	7832.87	5527.18	9007.86	5639.86	5041.56	24200.8	7195.68	851.682	8312.56	12287.8	9978.64	5226.02	6902.37	17200.1	9893.34	10368.7	25638.8	14625.1	8342.86	14733.3	10798.9	18043.4	11536.2	9143.16	15960.5			147	0	0	FALSE	FALSE	0		0		0	0	-
309	M128T73	127.52	127.519	127.521	72.932	69.067	74.458	21	21	290	448.815	335.351	718.039	419.52	436.448	449.823	559.908	403.486	330.454	413.738	678.641	413.251	788.041	539.381	660.755	517.634	430.407	423.839	619.015	500.382	325.445	402.478	695.012	575.932	460.361			156	0	0	FALSE	FALSE	0		0		0	0	-
310	M128T43	128.019	128.018	128.019	43.313	42.263	48.425	25	25	1936	3360.72	3274.46	4317.52	3712.6	3549.77	3482.72	3765.04	4289.14	3559.08	3204.83	6392.14	2079.72	2488.94	3458.79	3363.86	2937.46	3728.04	3515.68	2352.15	3131.65	3120.16	3325.71	3158.27	3812.39	3312.85		[M+3Na-2H]+ 61.0624 [M+CH3CN+Na]+ 64.0025 [M+CH3CN+H]+ 85.9845	80	10	8	FALSE	FALSE	1	score{0.9898}adduct{M+}name{Barbituric acid}labid{S0381}	1	score{0.9725}adduct{M+}name{Barbituric acid}labid{S0381}	1	1	Barbituric acid
311	M128T58	128.041	128.041	128.042	58.452	54.368	61.022	25	25	1367	2413.12	1765.2	3224.89	4179.09	2739.34	2494.08	3980.71	2621.17	3093.21	4170.93	2188.28	3067.18	2842.45	3431.95	2616.56	2992.37	3950.58	4843.66	3352.14	3870.93	3633.44	2908.71	3718.13	3400.28	3004.34		[M+H]+ 127.036	27	0	0	FALSE	FALSE	0		0		0	0	-
312	M128T443	128.105	128.103	128.107	443.402	434.834	449.146	24	24	2392	5022.33	7162.04	6422.87	3346.69	2512.76	7684.97	1587.92	5324.69	5576.29	3193.03	4115.22	6508.41	7235.75	6070.14	5473.39	7235.24	4198.71	5173.19	4693.52	3122.44	963.771	4386.19	7252.48	7106.11	3849.67			5	0	0	FALSE	FALSE	0		0		0	0	-
313	M129T511	128.95	128.95	128.951	511.442	495.875	525.199	66	25	2952	56887.8	17785.7	8779.62	6082.93	1393.65	13448.1	1170.8	34382	55997.2	17421.6	67310.8	9662.58	22817.2	4455.99	12273	10125.2	27217.5	2174.11	7280.92	10770.3	5451.4	21942.7	13515.1	10012.8	7280.66			108	NA	22	TRUE	FALSE	0		0		1	0	-
314	M129T534	128.95	128.95	128.951	533.693	525.601	539.223	38	18	2555	5391.48	6076.11	4723.64	4163.12	5438.18	6876.01	15574.8	6104.31	5796.41	5159.94	5876.77	4084.07	5789.09	6362.07	6923.82	24275.3	9848.99	19560.3	6286.87	7090.29	2804.59	5307.99	7872.11	5856.93	3200.48		[M+H-2H2O]+ 163.961	178	NA	21	TRUE	TRUE	0		0		1	0	-
315	M129T65	128.95	128.95	128.95	64.95	54.536	69.067	29	24	1281	7158.56	5558.01	4941.23	5621.12	5815.89	3783.94	6403.68	6400.37	6749.53	6825.76	7204.87	5564.05	6499.83	6938.96	7057.37	6785.58	17787.4	15910.1	17725.5	7747.01	7511.92	7083.27	6024.94	6436.11	6709.31			89	1	5	TRUE	TRUE	0		0		1	0	-
316	M129T519	128.97	128.969	128.983	519.01	486.995	539.224	100	25	2286	17855.3	20431.9	1716.56	6265.81	8220.23	4142.83	15647.3	7436.65	7015.46	5898.9	14264.8	25199.8	680.765	29916.2	12092.3	8916.08	24318.6	10562.7	6770.17	9473.47	5670.97	27664.8	1697	15255.2	16455.2		[M+Na]+ 105.982	147	0	0	FALSE	FALSE	0		0		1	0	-
317	M129T44	129.019	129.019	129.021	43.522	42.249	48.425	25	25	328	673.39	572.777	859.771	637.005	505.686	664.333	719.936	899.537	806.918	502.828	1100.96	447.303	456.289	1040.12	571.473	574.505	574.06	610.415	521.455	563.89	487.432	646.75	551.384	587.594	606.422		[M+NH4]+ 110.994	80	0	0	FALSE	FALSE	0		0		0	0	-
318	M129T413	129.017	129.016	129.019	413.138	410.6	413.936	18	18	1429	689.108	1097.5	1160.83	644.685	457.214	921.65	1232.17	1143.69	1331.8	867.727	1041.74	1160.34	960.415	975.314	1067.2	900.627	1106.91	1193.42	970.331	994.033	1060.64	1112.19	1034.76	1199.71	1106.6			60	0	0	FALSE	FALSE	0		0		0	0	-
319	M129T62	129.054	129.052	129.054	62.063	59.266	76.969	29	25	939	1520.59	1471.4	1723.6	2007.99	1652.36	1926.81	1899.1	2170.27	1928.69	1808.01	1742.59	2448.87	1921.63	1346.37	1769.55	1748.08	1936.56	2422.19	1887.85	1835.98	2263.71	900.478	2086.34	2141	1787.65		[M+H-H20]+ 146.058	89	0	0	FALSE	FALSE	0		0		1	0	-
320	M129T209	129.053	129.051	129.054	209.467	203.815	214.233	13	13	1156	2051.17	355.994	3917.09	558.926	4056.19	2279.87	684.42	4156.74	1652.35	1754.24	901.335	853.031	1672.23	1193.8	443.9	871.941	563.637	1745.8	1350.83	1182.97	785.171	1281.14	1248.7	1463.53	1701.97			57	0	0	FALSE	FALSE	0		0		1	0	-
321	M129T201	129.09	129.089	129.091	201.326	193.007	213.861	26	25	1507	2313.79	2018.57	2768.36	1900.66	1972.06	3309.73	3586.95	3964.25	7486.1	3002	2722.24	3301.64	2302.68	3222.24	2767.33	2415.39	2648.79	2736.34	2832.81	3127.15	2505.16	3108.89	2920.73	2639.54	2715.29		[M+H-H20]+ 146.101	28	0	0	FALSE	FALSE	0		0		0	0	-
322	M129T180	129.09	129.089	129.091	180.208	178.18	187.686	17	17	548	2598.54	1779.96	2883.86	2117.12	1920.79	2881.31	3010.19	1637.98	2654.2	1835.39	1103.69	1223.36	1934.67	1611.37	1042.11	1845.76	1889.2	912.128	971.165	1471.78	1467.7	2372.02	1312.68	2554.7	2012.26			114	0	0	FALSE	FALSE	0		0		1	0	-
323	M129T362	129.127	129.126	129.127	362.301	361.32	363.045	21	21	1009	1680.69	5633.44	2339.09	2792.47	2624.21	2571.42	2533.11	2275.11	3136.65	2532.79	2324.72	2724.25	1842.9	2023.14	2404.31	3018.09	2929.93	2817.59	1903.78	1442.01	2487.95	1878.76	1962.02	2095.28	1722.54			107	0	0	FALSE	FALSE	0		0		1	0	-
324	M130T55	129.506	129.505	129.507	54.912	51.683	69.067	24	23	492	1322.79	1710.8	1641.74	1318.92	1160.25	1749.42	1410.96	1365.36	1578.35	1167.13	1355.27	959.211	1994.08	1826.52	1735.02	1429.22	684.866	1407.24	1230.46	1229.19	1126.97	1768.06	1286.15	1067.35	579.933			37	0	0	FALSE	FALSE	0		0		0	0	-
325	M130T489	129.978	129.977	129.979	489.173	486.191	490.778	25	25	1493	3823.64	4457.6	4352.91	3726.07	4188.38	3912.6	4089.52	3838.28	4478.17	3654.42	4287.25	4288.48	3762.56	4864.92	3975.65	4185.54	4072.66	4983.6	4482.9	4286.19	4490.52	4230.76	4429.03	3890.68	4028.1			68	0	0	FALSE	FALSE	0		0		0	0	-
326	M130T43	130.016	130.006	130.018	43.209	40.353	51.267	23	21	479	631.834	2140.29	707.449	1041.55	355.556	1975.62	513.229	524.801	710.15	1242.06	1085.51	1678.23	2069.96	2189.83	734.189	2212.55	760.929	566.49	350.416	502.026	559.398	453.624	381.61	511.363	478.408		[M+CH3CN+Na]+ 65.9996 [M+CH3CN+H]+ 87.9816 [M+K]+ 91.0462	80	0	0	FALSE	FALSE	0		0		0	0	-
327	M130T221	130.011	130.009	130.012	221.211	218.689	224.693	15	15	862	1264.38	850.896	364.992	903.037	372.79	990.719	440.631	406.779	928.447	1217.24	838.171	766.815	622.796	882.45	402.865	885.856	490.342	624.486	937.807	602.64	1479.41	1984.46	1320.8	512.352	1060.19			21	0	0	FALSE	FALSE	0		0		0	0	-
328	M130T52	130.049	130.049	130.05	52.238	50.855	56.874	25	25	13394	40572.5	36287.1	44044.3	45734.5	40293.3	46861.3	43606	41283.7	48090.1	44881.8	13418	13772.5	11194.4	13140.8	14492.4	11487.2	12313.5	14240.8	11708.4	12444.3	24398.6	26525.9	26625.6	29394.9	25050.2	[14][M]+		69	25	9	TRUE	FALSE	2	score{0.9787}adduct{(M+H)+}name{L-Pyroglutamic acid}labid{S0010};score{0.9664}adduct{(M+H-H2O)+}name{L-Glutamate}labid{S0056}	2	score{0.9464}adduct{(M+H)+}name{L-Pyroglutamic acid}labid{S0010};score{0.9377}adduct{(M+H-H2O)+}name{L-Glutamate}labid{S0056}	1	2	L-Pyroglutamic acid;L-Glutamate
329	M130T46	130.085	130.085	130.086	46.323	45.474	51.115	15	15	5970	852.571	695.109	835.85	551.168	497.006	1059.42	504.597	788.991	741.559	778.712	834.845	968.931	297.476	801.836	617.252	477.443	495.183	1770.01	887.8	915.183	4072.67	990.15	426.557	564.409	1419.05		[M+H]+ 129.078	149	0	0	FALSE	FALSE	0		0		1	0	-
330	M130T480	130.096	130.095	130.099	479.985	468	482.983	24	23	1397	4095.76	1602.41	2673.13	2007.01	4446.3	3980.96	3100.26	2717.66	2169.44	2850.02	3964.59	2472.07	2556.09	9943.85	10530.5	3238.99	4209.05	3333.27	3154.5	2226.05	3553.37	3650.52	2986.72	2259.95	2983.66		[M+Na]+ 107.103 [M+H]+ 129.09	63	0	0	FALSE	FALSE	0		0		1	0	-
331	M130T198	130.158	130.157	130.16	198.423	195.212	219.997	26	25	2479	6004.82	6452.81	7331.83	6866.8	8447.64	6746.29	8102.1	6608.72	5476.03	6878.84	7286.62	11029.9	6979.63	6184.31	5965.51	6330.54	6130.24	6566.77	6007.45	5715.41	10073.1	7495.14	12741.4	5615.51	8003.58			133	5	57	TRUE	FALSE	0		0		1	0	-
332	M131T52_1	130.525	130.524	130.526	51.823	50.855	66.459	31	25	1629	7235.65	5440.25	10341.6	6989.15	8198.96	7208.76	8358.55	7441.03	7457.53	6720.51	10070.8	5371.35	8120.19	7754.34	8390.1	7271.44	7349.72	7658.05	8036.63	7124.88	5299.59	8379.84	4758.64	8546.42	7114.11	[15][M]2+		69	0	0	FALSE	FALSE	0		0		0	0	-
333	M131T169	130.533	130.531	130.535	168.686	162.026	176.308	22	22	407	309.036	33.4349	477.112	489.043	436.72	440.365	446.829	473.757	572.565	394.22	464.999	463.785	456.826	401.541	480.152	412.622	493.191	535.04	494.494	526.153	629.1	388.267	12.6517	436.848	413.989			150	0	0	FALSE	FALSE	0		0		0	0	-
334	M131T492	130.932	130.932	130.933	492.288	490.192	494.726	25	25	694	2354.75	3115.13	2606.83	2616.13	2288.42	2497.91	3116.46	2354.85	2786.9	2279.07	2297.67	2604.64	3091.86	2299.51	2055.78	2566.85	2347.17	2323.11	2656.23	2329.61	2745.9	2243.23	2574.87	2463.34	2919.9			155	0	0	FALSE	FALSE	0		0		0	0	-
335	M131T3	130.966	130.965	130.966	2.567	1.119	12.338	22	21	10936	20840.2	78992.6	43633.5	63244.6	80299.5	89659.6	80183.4	90151	129663	50116.7	111276	35176.1	76646.9	73404.3	27400	84454.8	28263.2	68287	39490.6	24670.5	30895.7	21968.1	50308.2	43190.5	62497.1			121	18	5	FALSE	TRUE	0		0		1	0	-
336	M131T517	130.965	130.965	130.966	517.054	499.667	539.165	75	25	25090	609143	161267	618682	500193	639647	17550.9	347444	258985	611312	104617	111338	716680	136118	527940	36814.8	134224	36326	198049	740827	728885	443703	228171	404514	746695	756074			90	25	84	FALSE	FALSE	0		0		1	0	-
337	M131T71	130.998	130.997	130.999	70.6225	69.334	72.077	18	18	4005	741.191	414.181	593.489	700.839	584.27	737.015	567.035	573.251	807.649	641.619	538.88	21272.6	25736.1	503.551	404.529	434.065	424.988	487.968	25601.6	25318.4	25110.4	338.331	19754.7	540.618	26141.6			166	0	0	FALSE	FALSE	0		0		0	0	-
338	M131T52_2	131.027	131.025	131.028	52.345	50.169	56.296	20	20	3413	14299.1	15065.9	669.408	881.476	690.758	655.849	572.197	323.052	546.386	621.475	931.28	12332.9	914.17	667.532	448.571	640.734	13894.4	15997.6	1084.6	379.422	814.551	687.418	715.546	363.946	741.321	[15][M+1]2+		69	0	0	FALSE	FALSE	0		0		0	0	-
339	M131T194	131.048	131.047	131.049	194.116	192.841	205.258	23	23	3559	3134.07	2922.84	2838.38	3707.13	35811.8	2483.5	4062.22	30904.8	3291.67	4630.44	3521.38	3025.81	2139.43	3416.26	3567.64	2835.9	3304.61	4523.4	2747.65	4236.34	3521.45	3707.34	3256.25	3573.95	3137.28		[M+K]+ 92.0866	33	1	13	TRUE	FALSE	0		0		0	0	-
340	M131T222	131.048	131.047	131.049	222.097	207.122	234.822	33	25	1879	6870.14	5935.31	7534.28	4257.68	6866.99	7369.56	6395.31	3479.43	4065.67	3513.7	5066.52	7234.36	4868.81	6660.3	4059.28	4922.37	6569.21	5299.76	4279.2	6455.52	5870.57	6445.54	5900.38	3635.07	5289.57			65	0	0	FALSE	FALSE	0		0		0	0	-
341	M131T408	131.049	131.047	131.051	407.625	406.147	408.915	17	17	1025	828.508	581.265	705.97	166.326	510.71	1316.74	166.824	782.21	1193.63	957.046	1842.11	1322.23	1621.97	2215.33	1319.94	890.349	1376.63	1115.22	1004.6	1302.25	761.062	790.493	963.714	1257.85	793.834			95	0	0	FALSE	FALSE	0		0		0	0	-
342	M131T52_3	131.052	131.05	131.054	52.3255	51.342	56.874	24	24	940	2922.74	2341.09	2577.03	2501.34	2685.66	2670.52	2362.22	2812.05	2899.16	3109.2	333.202	829.97	838.844	677.424	1126.36	376.515	817.24	1158.18	1009.44	648.615	1631.93	1651.47	1604.96	1908.47	1501.91	[14][M+1]+		69	0	0	FALSE	FALSE	0		0		0	0	-
343	M131T271	131.087	131.085	131.089	271.04	269.31	282.677	24	23	2133	2766.92	2534.75	2236.85	2411.36	1928.6	2631.82	2634.28	3163.46	2439.83	2465.93	4340.83	4669.54	2208.83	2584.59	3291.13	2818.43	2382.05	2778.12	2917.03	2723.74	4214.04	2571.1	4107.13	2296.74	3458.07		[M+Na]+ 108.098 [M+H]+ 130.08	15	0	0	FALSE	FALSE	0		0		0	0	-
344	M131T204	131.084	131.083	131.086	203.713	197.798	215.656	20	20	619	2095.07	1241.09	897.44	1970.14	1838.28	1266.06	2804.71	1531.4	1667.91	935.047	898.526	1114.38	851.28	820.035	1204.3	970.208	717.073	1256.41	641.19	761.605	1320.92	564.862	1184.68	1346.52	1190.38			28	0	0	FALSE	FALSE	0		0		0	0	-
345	M131T198	131.161	131.159	131.163	198.141	194.987	210.288	22	22	482	456.845	326.673	680.088	569.975	652.3	288.168	611.587	457.402	482.958	458.955	505.804	1357.01	378.586	581.776	539.981	422.509	655.553	339.078	536.581	484.313	956.218	691.691	693.005	555.146	609.899			133	0	0	FALSE	FALSE	0		0		0	0	-
346	M132T511	131.929	131.928	131.93	510.649	501.141	521.862	58	25	1205	27505.8	5611.63	5683.29	3869.83	13122.1	6645.19	6857.33	2228.71	2317.37	4901.44	960.659	2713.49	871.873	8415.1	3515.72	6256.86	3875.61	3079.12	4973.38	3487.59	3160.76	5879.39	5383.25	2584.26	2384.8			62	19	26	TRUE	TRUE	0		0		0	0	-
347	M132T530	131.929	131.928	131.929	530.368	522.445	539.197	41	21	1096	3002.93	3026.67	2390.91	5489.71	3239.83	3731.91	3424.09	2436.84	8056.4	3631.87	3062.45	635.95	8945.56	3619.53	1867.17	3019.42	1915.44	5242.39	3590.3	4982.12	5352.72	5754.78	1657.65	1871.03	3475.84			158	17	17	TRUE	TRUE	0		0		0	0	-
348	M132T494	131.929	131.929	131.929	494.455	491.361	496.02	23	23	1938	6445.92	5861.37	6486.16	6174.54	7046.29	7070.89	6191.9	5685.46	6193.38	5846.99	5833.15	6177.99	7467.71	6274.38	6967.14	5911.01	6561.58	6505.08	5457.91	5799.38	7134.81	6777.8	6133.19	7485.09	7609.43			175	18	20	TRUE	FALSE	0		0		0	0	-
349	M132T50	131.929	131.929	131.929	49.7	30.666	51.435	28	23	1503	3179.72	3188.67	2980.75	2547.85	3452.7	3168.51	2896.69	2246.26	2998.53	2472.47	2627.15	1624.8	3436.14	2978.29	3308.31	2640.39	1944.88	3255.09	2589.15	2665.79	2381.74	3365.33	3100.61	3156.97	2659.43		[M+Na]+ 108.939 [M+H]+ 130.921	177	0	0	FALSE	FALSE	0		0		0	0	-
350	M132T63	131.95	131.949	131.959	62.504	52.238	66.713	16	14	666	2425.15	466.541	2735.08	2494.53	2638.88	1371.88	935.919	2374.93	1837.31	2431.63	2549.66	767.667	1289.89	1168.07	1006.06	823.355	1527.81	3085.23	1010.56	952.445	2048.37	2960.62	2761.36	1184.23	262.546		[M+H]+ 130.942	89	0	0	FALSE	FALSE	0		0		0	0	-
351	M132T521	131.967	131.966	131.968	520.647	507.554	538.224	38	16	1433	2581.56	4930.15	11876.2	4758.43	1419.06	2671.64	2384.31	4875.06	3197.47	4331.12	14400.5	5456.76	5359.76	6133.9	5659.71	6111.46	4939.62	4458.88	672.4	5665.95	5453.91	7023.15	5618.88	7836.09	4548.11		[M+CH3CN+Na]+ 67.9543 [M+CH3CN+H]+ 89.9363	147	0	0	FALSE	FALSE	0		0		0	0	-
352	M132T198	132.044	132.043	132.044	198.045	193.048	210.288	25	25	5765	12165	11709.9	11359.7	12898.7	11720.5	12622.2	12709.3	9424.65	8863.8	10138	3008.32	5866.99	3439.41	4092.09	4226.66	4133.55	4340.68	4479.18	3758.92	4216.33	9614.44	8292.09	9704.93	8562.84	8803.02			133	9	14	TRUE	FALSE	0		0		1	0	-
353	M132T227	132.052	132.05	132.053	226.933	217.137	233.912	14	14	388	797.526	193.878	532.467	594.77	561.928	369.264	703.877	547.824	283.918	320.606	401.049	539.957	356.198	413.725	334.558	394.737	397.257	394.622	292.89	348.984	667.316	414.269	519.986	351.539	493.324			104	9	19	TRUE	TRUE	0		0		0	0	-
354	M132T151	132.101	132.101	132.102	150.695	128.069	159.013	32	25	2335	4963.55	6319.29	5400.98	6807.51	7732.06	9008.1	6074.15	5371.22	5021	8080.65	2165.71	1120.86	1887.12	2841.6	2115.04	2319.58	2616.69	2503.19	1008.59	2394	3123.44	4453.96	3966.93	4186.24	4589.02		[M+H]+ 131.101	96	9	10	TRUE	FALSE	1	score{0.9024}adduct{(M+H)+}name{L-Leucine}labid{S0052}	0		1	1	L-Leucine
355	M133T493	132.929	132.928	132.931	493.013	490.691	506.968	23	22	347	1060.11	704.497	1062.47	1108.68	754.937	1008.57	845.147	1010.78	866.604	872.591	1121.39	652.657	610.641	867.389	1002.1	1035.92	1295.37	1182.44	1083.15	1148.16	1163.83	1224.22	1145.18	917.649	733.204			175	0	0	FALSE	FALSE	0		0		0	0	-
356	M133T495	132.954	132.953	132.955	494.623	491.084	498.914	14	14	387	1565.49	1996.57	1981.91	1764.74	1694.32	1828.71	1781.61	874.631	940.491	955.347	1523.68	1868.92	1829.3	1655.87	915.58	427.776	481.045	713.038	1214.85	903.012	676.079	1399.65	861.84	831.238	590.988		[M+Na]+ 109.967	175	0	0	FALSE	FALSE	0		0		0	0	-
357	M133T54	132.957	132.956	132.959	54.4245	52.333	64.556	18	18	353	620.575	215.203	994.562	922.389	818.338	763.268	1071.15	1167.16	1046.44	872.422	1076.65	653.858	538.748	1114.39	750.439	514.33	646.97	642.773	1033.18	805.585	575.595	1147.15	474.916	1191.55	481.889		[M+K]+ 93.9971 [M+H-2H2O]+ 167.972	37	0	0	FALSE	FALSE	0		0		1	0	-
358	M133T44	132.997	132.996	132.998	43.604	42.503	49.042	23	23	336	618.344	491.21	564.225	514.794	609.492	703.59	496.047	631.733	473.001	512.83	724.014	361.364	596.352	480.067	481.851	660.266	615.151	555.259	429.477	475.677	414.769	440.694	475.793	561.589	454.886		[M+Na]+ 110.004	80	0	0	FALSE	FALSE	0		0		1	0	-
359	M133T198	133.047	133.045	133.048	198.045	193.048	210.288	21	21	999	1213.65	980.596	475.93	1935.92	1432.34	1080.58	754.824	1336.3	773.297	1380.41	410.263	634.995	794.951	385.271	551.532	407.148	454.009	701.937	452.709	697.984	843.638	884.632	1200.69	964.573	753.285			133	0	0	FALSE	FALSE	0		0		0	0	-
360	M133T67	133.049	133.048	133.05	67.079	62.638	75.054	20	18	394	806.081	662.323	921.385	623.079	638.113	680.308	1286.13	831.453	1508.21	770.966	1313.71	867.545	1480.76	1636.15	753.44	1474.8	877.823	1262.02	637.8	702.921	491.996	1081.58	523.985	1204.5	1664.67			166	0	0	FALSE	FALSE	0		0		1	0	-
361	M133T51	133.06	133.059	133.061	50.584	49.848	55.722	19	19	708	1705.62	1623.18	2246.05	1899.06	1641.12	1897.93	1550.42	1691.62	2339.82	1623.91	548.595	1059.08	425.995	1108.37	1150.13	292.068	1180.18	680.616	238.795	420.142	1183.86	1067.2	1207.12	1546.83	895.47			177	0	0	FALSE	FALSE	0		0		1	0	-
362	M133T229	133.064	133.063	133.065	228.714	223.578	236.604	27	24	2909	3686.36	3930.42	5189.13	6984.59	3961.7	4628.76	4523.79	5640.93	7992.14	3497.97	3529.47	3469.3	2698.13	2992.25	3114.49	3006.5	3302.65	3329.52	3327.29	3324.93	3833.74	3830.68	3369.42	3284.4	3809.19			45	12	14	TRUE	TRUE	2	score{0.8802}adduct{(M+H-H2O)+}name{3-Methylphenylacetic acid}labid{S0077};score{0.8082}adduct{(M+H-H2O)+}name{3-Phenylpropanoic acid}labid{S0197}	1	score{0.8258}adduct{(M+H-H2O)+}name{3-Methylphenylacetic acid}labid{S0077}	1	2	3-Methylphenylacetic acid;3-Phenylpropanoic acid
363	M133T217	133.064	133.063	133.065	216.946	213.756	221.014	21	21	2909	3863.3	3730.16	3118.92	9399.71	3699.59	5302.47	5690.32	4265.88	5413.67	4679.31	3940.56	4659.36	3820.98	4198.36	4773.49	3933.81	4387.91	4264.62	3981.22	4331.71	4524.67	4101.95	4462.61	4229.79	4098.46			66	4	15	TRUE	FALSE	1	score{0.8363}adduct{(M+H-H2O)+}name{3-Methylphenylacetic acid}labid{S0077}	1	score{0.8031}adduct{(M+H-H2O)+}name{3-Methylphenylacetic acid}labid{S0077}	1	1	3-Methylphenylacetic acid
364	M133T187	133.064	133.063	133.065	186.645	185.2	200.54	25	25	2451	3159.23	1569.42	3351.28	1537.24	1818.28	2259.7	2106.02	3881.9	2209.15	2230.42	5175.27	5359.26	4959.85	5162.12	4782.64	4745.24	4847.9	5239.81	5148.34	5446.95	3482.75	4202.02	3334.04	3484.16	3650.52			99	2	12	TRUE	TRUE	0		0		1	0	-
365	M133T292	133.1	133.099	133.101	292.108	287.842	300.77	35	25	4101	5382.92	11661.5	6295.63	6966.05	9286.42	6323.99	6863.17	13913.2	4446.38	6821.14	5390.26	7419.05	7346.22	8089.44	6789.7	6313.79	10857.5	7233.37	13429.5	10854.4	6934.97	8167.04	6362.46	5474.71	6650.37			8	0	0	FALSE	FALSE	0		0		1	0	-
366	M133T415	133.1	133.099	133.102	414.792	405.306	420.355	19	19	2735	5318.69	4591.38	6896.82	6866.48	8910.81	8117.87	4998.44	8639.62	8657.31	2804.16	4805.46	7919.17	9501.02	9672.62	8104.9	9886.09	6720.37	6616.67	8503.63	8265.16	9630.89	11415.7	8231.12	8527.79	7166.03			9	0	0	FALSE	FALSE	0		0		1	0	-
367	M133T234	133.1	133.1	133.101	233.702	231.499	243.583	16	16	2498	9342.56	7656.15	12433.8	12600.2	10316.1	13047.3	12204.3	10845.3	8862.6	10400.2	4183.7	4713.96	6628.64	4740.84	5254.34	3924.76	6960.08	5775.01	1078.85	6852.36	7715.34	10287.8	8729.8	10257.1	8010.51			43	2	27	FALSE	TRUE	0		0		1	0	-
368	M133T489	133.473	133.472	133.475	489.374	486.487	491.589	13	13	516	525.393	679.787	707.811	1312.08	627.164	456.214	646.2	904.075	972.459	582.374	701.092	868.669	1060.5	1172.08	1192.45	766.859	1018.21	955.305	793.035	562.62	876.904	751.016	1007.11	532.342	928.248		[M+K]+ 94.5087	68	0	0	FALSE	FALSE	0		0		0	0	-
369	M134T50	133.926	133.925	133.927	49.9555	48.501	55.491	22	22	623	1020.18	1116.06	866.009	823.106	956.007	958.565	1039.13	789.121	814.025	911.53	871.522	720.076	996.904	910.813	1060.61	962.56	1131.14	1057.74	970.056	532.865	543.728	1276.02	421.391	797.452	967.078		[M+Na]+ 110.937 [M+H]+ 132.918	177	0	0	FALSE	FALSE	0		0		0	0	-
370	M134T494	133.927	133.926	133.929	493.628	488.966	514.776	25	22	884	3282.89	4131.87	3503.27	3141.71	4471.83	2169.79	3449.01	1901.27	4473.45	4282.91	4273.28	2994.75	2826.99	1469.49	3438.83	2774.39	3091.46	3606.68	4195.42	3095.32	3517.73	5545.01	3977.83	3655.39	2538.12		[M+Na]+ 110.935	175	0	0	FALSE	FALSE	0		0		0	0	-
371	M134T52	134.044	134.043	134.045	51.889	50.855	56.874	25	25	747	1737.73	1639.29	2225.57	1849.32	1483.47	2020.19	2281.68	1762.56	1857.35	1929.71	2037.03	2066.74	1357.54	1921.67	1977.5	1212.53	1473.53	1418.81	1480.37	1475.84	1637.69	2032.31	1844.82	2048.39	1681.16		[M+H]+ 133.042	69	0	0	FALSE	FALSE	0		0		0	0	-
372	M134T482	134.07	134.069	134.071	482.461	480.352	486.253	20	20	692	1098.84	1111.57	929.012	921.879	618.524	663.929	808.207	829.573	862.33	1058.03	1864.28	1681.6	1139.37	1750.19	768.577	1772.73	1194.22	693.813	1221.36	1708.99	327.796	1770.49	774.696	1025.24	1708.78			63	0	0	FALSE	FALSE	0		0		0	0	-
373	M134T186	134.067	134.064	134.069	186.353	185.136	188.535	13	13	620	174.358	302.72	275.088	355.723	137.994	204.296	392.322	341.817	336.57	415.768	481.81	433.953	618.822	460.248	545.841	332.894	710.48	396.346	648.32	682.648	544.641	591.706	368.214	495.199	475.138			162	1	15	FALSE	TRUE	0		0		0	0	-
374	M134T217	134.068	134.066	134.069	217.494	214.987	228.421	17	17	1372	3171.08	523.072	606.105	3520.77	1330.25	485.248	1322.49	234.134	507.017	621.186	475.614	570.836	594.871	399.447	678.75	1257.75	1193.7	398.255	544.462	370.082	1831.33	490.335	324.41	2161.68	528.353			66	4	7	FALSE	TRUE	0		0		1	0	-
375	M134T254	134.095	134.094	134.097	253.874	252.168	270.186	27	24	5885	12238.8	12208.4	22477.9	14050.7	13040.3	13044.2	10390	9512.04	11272.1	13548	7079.54	7553.37	5716.07	6989.64	6705.07	6082.31	6816.61	6601.69	8242.52	6254.27	8801.75	9754.93	9838.29	13656.6	9735.8			31	3	15	FALSE	FALSE	0		0		1	0	-
376	M134T294	134.095	134.095	134.096	293.654	283.791	294.717	24	23	6493	16849.8	21653.3	11395.1	12849.4	20239.8	12583.6	11070.1	10121.6	14741.7	10725.9	17076.7	20860	25260.2	24615.5	17118.1	15063.3	16671.8	16962.5	15251.5	20688.3	14915.5	13913.2	13929.9	16342.6	11669.5			8	9	48	TRUE	FALSE	0		0		1	0	-
377	M134T322	134.096	134.095	134.097	321.887	305.778	322.885	37	25	5126	10458.6	10033.1	13033.9	8887.88	12764.4	15848.3	13693.8	13527.7	14588	14401.9	7891.1	6945.7	10860.2	10473.3	11705.5	8406.63	9059.86	5758.24	11333.5	23548.1	13009.4	12769.1	15441.2	12202.1	19203.6		[M+H]+ 133.088 [M+H-2H2O]+ 169.11	18	10	26	FALSE	TRUE	0		0		1	0	-
378	M134T163	134.096	134.095	134.097	163.226	156.246	172.158	25	24	992	1751.01	1916.27	2038.98	1859.41	1859.3	1589.66	2088.69	1731.75	2069.94	2236.38	559.935	699.386	745.628	680.536	871.763	697.504	1336.46	956.386	471.272	451.43	1312.28	1339.81	1233.69	1440.83	1486		[M+H]+ 133.093	67	2	15	FALSE	TRUE	0		0		0	0	-
379	M134T221	134.096	134.095	134.104	220.502	212.018	233.097	20	19	1594	4030.77	3757.62	3867.67	3198.44	3290.36	3301.08	2709.54	2595.48	3251.29	3048.77	2078.04	2067.53	1841.07	2119.46	1633.79	1691.68	1790.27	1831.76	590.249	356.32	1853.16	1265.12	2304.78	1896.74	2431.09		[M+CH3COO+2H]+ 73.0645	21	18	11	FALSE	TRUE	0		0		1	0	-
380	M135T491	134.941	134.94	134.953	491.245	487.822	503.63	25	23	579	1714.47	722.893	939.06	794.549	1253.74	1190.12	1207.45	1217.6	1289.49	1394.04	695.029	913.674	1070.5	1260.89	1110.17	1207.58	779.354	1319.27	1602.56	1248.5	1157	1040.93	835.102	940.61	441.068		[M+CH3COO+2H]+ 73.9178	155	0	0	FALSE	FALSE	0		0		0	0	-
381	M135T479	135.002	135.001	135.003	478.621	472.644	484.891	27	25	1070	8282.77	5511.35	4489.8	5293.07	7854.15	6645.93	3449.11	8876.76	3077.09	7411.45	4123.98	9006.92	5246.27	2776.16	5793.78	7416.3	11372.4	8817.22	8884.03	7395.92	5260.11	2971.91	6963.14	6176.15	6250.95		[M+K]+ 96.0409	136	0	0	FALSE	FALSE	0		0		0	0	-
382	M135T208	135.043	135.042	135.044	207.923	204.422	218.603	25	25	4445	7779.42	8178.6	7939.93	8591.3	7452.82	8943.01	8220.8	8639.47	7602.73	8113.76	2883.59	2840.33	3247.75	3430.9	3184.65	3341.12	3057.5	3076.25	3053.82	2483	5791.54	5586.04	5803	5834.22	5833.55			57	0	0	FALSE	FALSE	0		0		1	0	-
383	M135T188	135.043	135.043	135.044	188.386	181.58	189.104	14	14	549	1337.43	1719.07	986.01	1710.54	1078.03	2075.08	1588.48	812.318	1593.07	1812.74	1474.89	1232.92	1330.99	1455	1604.51	1286.63	1975.68	1442.81	2242.24	1158.36	924.261	1449.87	1513.11	1861.26	1541.02		[M+H]+ 134.042	52	0	0	FALSE	FALSE	0		0		0	0	-
384	M135T423	135.079	135.079	135.081	423.034	420.534	436.237	26	25	36645	49261.4	49887	51984	55986.5	52582.1	53891.2	66712.6	51458.2	51584.9	49541.6	60154.1	60641.6	57989	55895.2	59740.9	56040.7	55586.4	69862.4	63233.9	55059.7	52882.8	57468.2	49935.5	55223.7	54376.1	[16][M]+		44	7	41	TRUE	FALSE	0		0		1	0	-
385	M135T220	135.08	135.079	135.08	219.631	216.004	228.783	25	25	11483	18821.6	18171.7	22667.9	20019.8	17987.9	18921.2	20779.5	21120.7	20271.2	25417.2	19741.9	17091.4	19458.6	17353.1	17588.9	17802.7	19379.4	22889.7	16411.5	18593.6	16489.9	22065.1	16999.2	18850.3	21505.6		[M+H-H20]+ 152.084	21	1	31	TRUE	FALSE	0		0		1	0	-
386	M135T190	135.08	135.079	135.08	189.772	188.757	191.431	17	17	2017	4739.46	2096.54	3623.5	3563.05	3164.68	3790.22	3623.77	3082.14	4456.25	4368.29	4065.09	5385.18	4088.74	4617.23	5260.6	6119.59	7628.65	5318.24	5604.11	8560.8	3132.98	3115.74	3284.86	2961.38	3168.99		[M+H-2H2O]+ 170.093	52	0	0	FALSE	FALSE	0		0		1	0	-
387	M135T298	135.079	135.077	135.081	298.118	278.572	301.546	23	20	2085	2593.93	4562.82	3582.14	3446.68	2644.7	3394.89	3278.18	3340.65	3160.91	2266.67	2812.75	533.508	2470.82	1850.2	5283.98	2793.56	1748.99	5474.18	6285.5	6412.42	2899.52	6997.75	2711.57	2889.96	3273.61			16	4	28	TRUE	TRUE	0		0		1	0	-
388	M135T240	135.116	135.115	135.117	239.568	235.91	243.583	25	25	2670	7833.88	10873.4	10374.8	10822.5	9364.66	9495.36	9124.81	11470.6	13557.7	8820.46	6712.74	7351.9	5870	8196.81	6090.67	6160.55	13523.5	9671.37	10222.5	7736.95	13845.9	6640.47	6621.54	6700.44	7696.49			26	6	14	TRUE	TRUE	0		0		1	0	-
389	M135T290	135.116	135.114	135.117	289.89	288.607	306.806	25	24	3759	12525.9	16252.9	6224.05	9953.01	11241	10531.3	11435.3	10586.9	6962.6	7975.17	12005.6	4833.02	9146.74	5924.18	4501.69	9604.06	8912.79	6979.63	5182.65	10644.6	7741.19	9871.67	8930.09	10028.8	8926.92			14	8	17	TRUE	FALSE	0		0		1	0	-
390	M135T202	135.116	135.115	135.116	202.322	198.375	213.079	25	25	2718	16504.2	7255.16	13776.1	7943.13	7052.27	8719.29	8046.13	13791.7	15741.7	11765.1	5752.21	6046.57	6295.77	6782.5	7594.35	14295.4	6438.81	7144.02	15269.1	6633.41	6834.95	6439.32	7288.31	7243.04	16822.4		[M+CH3COO+2H]+ 74.0914 [M+K]+ 96.1549	28	5	15	TRUE	TRUE	0		0		0	0	-
391	M135T418	135.116	135.115	135.117	417.765	403.868	420.5	16	14	36645	12267.3	55340.7	9320.79	3124.66	11243.6	58610.4	5206.53	14566.2	55076	12628.7	60593.9	9455.58	57422.7	15925.7	20430.2	64578.5	9107.23	69237.5	64267.5	11942.5	15401.6	58884.2	43674.7	55642.9	13751.2			9	1	7	FALSE	TRUE	0		0		1	0	-
392	M136T490	135.925	135.925	135.926	490.473	486.191	493.385	23	23	503	1087.97	1648.37	1215.23	628.866	1251.98	1155.92	1569.45	1510.52	1700.62	1563.27	1231.38	915.819	1184.57	1028.83	1221.62	1168.02	1355.39	1442.92	1116.66	1445.6	1216.68	577.382	1428.18	930.122	1199.88			68	0	0	FALSE	FALSE	0		0		1	0	-
393	M136T67	135.986	135.985	135.987	66.944	65.909	70.808	15	15	1023	964.624	549.711	530.106	556.319	2879.61	1086.48	1032.59	1003.73	506.597	620.668	601.209	887.316	741.538	1038.59	810.082	819.346	974.765	591.75	984.805	1031.04	712.209	780.077	831.724	481.311	601.307		[M+H-H20]+ 152.992	198	0	0	FALSE	FALSE	0		0		1	0	-
394	M136T420	136.021	136.02	136.021	419.654	399.295	441.769	36	20	3512	11932	11734.2	25889.7	9584.67	15751.8	22962.7	40594.2	27657.7	23714.2	20996.8	22844.6	77171.7	35152.4	25422.4	68070.3	35206.9	26504.1	32342.5	66617.1	21266.8	23007.3	41017.5	22069.3	69476.9	82331			24	12	35	TRUE	FALSE	0		0		0	0	-
395	M136T467	136.021	136.02	136.021	467.329	450.113	479.555	19	16	3076	12790.1	45729.2	50248.6	38444.4	18561.8	36706.2	8552.41	51724.4	20540.5	26224.2	42629	18885.3	11795	40769.7	40559.4	45883.8	49418.8	41372.3	42362.7	42528.7	14056.1	42690.2	16088.1	14049.6	39667.6			54	11	32	TRUE	TRUE	0		0		0	0	-
396	M136T57	136.047	136.046	136.049	56.668	54.407	65.594	15	13	2048	767.29	378.739	3990.47	803.162	6424.76	768.231	1543.61	618.567	1258.57	455.787	575.454	711.522	1234.94	381.89	1151.02	535.972	320.34	555.793	271.009	384.111	265.852	372.295	536.782	852.135	569.783			81	0	0	FALSE	FALSE	0		0		1	0	-
397	M136T208	136.046	136.045	136.048	208.204	204.996	218.022	15	15	561	708.571	658.663	817.342	1011.43	672.49	1094.85	843.228	1134.68	797.389	699.977	449.589	668.822	513.796	525.485	835.712	677.689	449.113	560.259	701.29	596.032	547.759	465.055	491.174	682.103	437.85			57	0	0	FALSE	FALSE	0		0		0	0	-
398	M136T484	136.061	136.06	136.062	484.466	472.948	486.836	24	23	661	2428.12	1739.26	1349.61	1543.63	1600.04	744.556	1095.06	1007.11	1170.07	1270.2	1867.31	2538.96	2357.86	1899.63	2113.58	2514.23	1566.89	3131.63	4305.67	1662.39	1899.41	1933.52	3577.24	1639.86	1773.49			135	0	0	FALSE	FALSE	0		0		1	0	-
399	M136T150	136.061	136.06	136.061	149.644	138.543	157.305	16	15	839	3464.63	4806.12	2428.88	2730.23	5140.98	3276.12	1950.41	2596.58	1343.82	1759.19	2814.97	1088.36	1747.56	3002.55	1736.57	3100.54	2786.97	2787	1805.64	2658.08	1315.32	6585.53	1380.15	2152.93	3332.75			96	8	17	FALSE	TRUE	1	score{0.9693}adduct{(M+H)+}name{Adenine}labid{S0054}	0		1	1	Adenine
400	M136T76	136.061	136.06	136.061	76.326	64.078	96.318	34	25	6825	10420.1	9494.99	8990.26	10140.4	9188.91	10532.2	9705.4	9741.55	11518.2	11215.7	6497.84	8975.91	4820.39	5718.6	5857.93	6222.92	7158.56	7106.52	5802.29	6366.34	11243.1	8874.96	12353.8	7969.49	6334.59			142	21	30	TRUE	FALSE	1	score{0.9939}adduct{(M+H)+}name{Adenine}labid{S0054}	1	score{0.8481}adduct{(M+H)+}name{Adenine}labid{S0054}	1	1	Adenine
401	M136T220	136.083	136.081	136.084	219.631	216.004	228.217	23	23	1795	1952.38	1795.64	2199.25	1877.59	2668.23	2450.81	2146.43	2503.88	2320.29	2414.43	1229.66	1616.02	2055.07	1503.86	2301.8	2302.34	1702.56	2101.07	2222.05	1906.12	1751.8	1910.03	1624.05	2867.31	2984.3		[M+CH3CN+H]+ 94.0452	21	0	0	FALSE	FALSE	0		0		0	0	-
402	M136T423	136.083	136.082	136.086	422.887	404.289	423.908	25	24	3939	5189.68	5383	5874.25	6388.71	5724.9	7702.05	6209.22	5530.36	6572.92	6818.71	6707.83	7272.54	5520.98	5550.24	6463.86	6807.13	5307.84	6646.12	6295.04	6761.59	5713.53	6260	7056.17	5877.49	6412	[16][M+1]+		44	0	0	FALSE	FALSE	0		0		1	0	-
403	M137T61	136.514	136.512	136.516	61.324	57.702	63.773	22	22	596	1329.57	1516.15	1109.68	1130.52	1623.5	1575.25	1159.04	1335.48	1379.94	1041.97	1528.25	2024.07	2085.29	1154.99	2090.34	1925.96	1993	1631.94	1689.08	1116.41	2677.98	2051.47	2915.42	1613.33	1418.7			89	0	0	FALSE	FALSE	0		0		0	0	-
404	M137T229	137.059	137.058	137.059	228.802	226.652	236.043	25	25	5291	12504.8	13081.8	13676.5	35949.3	13827.5	14256.9	14015.1	11420.4	13979.8	12558.5	10481.1	14480	9283.94	10404.2	9995.83	9710.62	14586.8	11902.5	10674	9913.16	11339.6	11316.3	11918.7	11662.9	12098.6	[17][M]+	[M+H-H20]+ 154.071	45	4	25	TRUE	TRUE	0		0		1	0	-
405	M137T168	137.059	137.059	137.059	167.934	151.32	183.085	30	25	4067	17218.1	8230.17	9034.73	8771.43	7962.66	7488.45	15835.7	2944.07	9846.08	8192.48	11538.8	11878.9	9686.08	8701.7	12038.7	9799.09	13935.5	11741.9	12022.4	9324.01	9412.32	8473.92	14467.2	9141.12	9697.04	[18][M]+	[M+K]+ 98.0966	79	9	36	TRUE	FALSE	0		0		1	0	-
406	M137T252	137.059	137.058	137.06	251.738	250.158	256.795	22	22	3759	7938.09	7705.02	10879.2	29189.3	8940.52	31656.5	10354.6	8639.4	9994.46	11451.6	6627.06	10733.8	7605.72	7931.64	7277.47	8098.35	9443.36	9351.2	31477.6	7248.32	7359.74	7995.94	7929.49	8141.04	7005.01		[M+Na]+ 114.062	49	16	22	TRUE	TRUE	0		0		0	0	-
407	M137T271	137.059	137.057	137.06	270.63	266.091	273.982	20	20	3759	6972.62	7351.06	33314.8	6616.38	8509.69	16747.6	33121.3	35948.8	9403.63	5897.65	7079.87	9193.73	4887.52	6866.41	9416.69	36369.3	7893.07	32941.9	8174.54	10103.3	4848.75	9382.95	4256.34	8823.8	6854.69			15	14	24	TRUE	TRUE	0		0		1	0	-
408	M137T197	137.059	137.058	137.059	196.522	193.718	208.514	15	14	3824	28025.2	5166.02	3568.65	28772.1	4452.74	4241.67	29273.3	3911.92	27816.5	4762.67	28819.5	9818.54	3973.44	29864.9	5136.04	31375.8	32650.9	32186.5	4837.46	30696.1	4527.81	4932.13	3386.16	30639.3	4850.51		[M+2Na-H]+ 92.0866	33	13	27	TRUE	TRUE	0		0		0	0	-
409	M137T75	137.08	137.079	137.082	74.941	61.907	77.179	22	20	6345	522.016	533.727	531.059	542.754	297.124	719.301	549.808	782.994	336.66	392.308	492.926	604.562	30123.4	280.757	30901.4	304.929	860.198	351.114	30864.8	26336.7	954.077	717.388	852.433	515.918	28011.2		[M+Na]+ 114.099	83	0	0	FALSE	FALSE	0		0		0	0	-
410	M137T289	137.095	137.093	137.096	288.897	287.772	292.955	22	22	4101	3768.77	12454.7	2438.75	4618.72	2574.56	14346.8	4000.28	2852.2	4742.1	2615.62	4640.89	3507.06	4384.61	4335.93	3059.81	3969.15	3344.21	4049.52	2672.06	3906.78	3201.4	4267.18	1929.79	15539.6	3393.21			14	0	0	FALSE	FALSE	0		0		1	0	-
411	M137T201	137.095	137.094	137.097	201.273	198.427	212.709	19	19	3912	2592.83	3096.02	2446.76	35939.7	2272.58	2451.31	2667.95	40208.8	2182.03	38421.7	1562.42	2153.04	1705.96	2968.49	1807.47	2188.68	2181.22	41481.5	37443.4	1485.49	42442.9	1230.8	2054.88	2625.1	2234.61		[M+H-2H2O]+ 172.105	28	0	0	FALSE	FALSE	0		0		0	0	-
412	M137T233	137.095	137.094	137.096	232.786	223.584	239.352	20	19	5094	2331.68	4416.41	43373.5	6741.19	5860.45	42877.6	2676.07	3332.31	2187.35	2107.56	1695.36	4122.97	4388.66	4354.24	2514.12	1953.94	842.55	7056.11	40019.5	3330.8	5072.32	1944.63	43087.7	42994	41617.1		[M+K]+ 98.1323 [M+H]+ 136.088 [M+H-H20]+ 154.101	85	0	0	FALSE	FALSE	0		0		1	0	-
413	M138T250	137.504	137.503	137.505	250.309	247.955	255.605	23	23	1713	2263.32	2171.49	2271.08	2959.05	4189.14	2614.41	3510.29	2076.43	2954.23	2372.68	2539.7	2810.9	2806.37	2885.85	2649.98	3342.6	3163.17	2960.73	2766.48	3072.94	2690.44	3215.84	1932.06	2681	2552.89			49	0	0	FALSE	FALSE	0		0		0	0	-
414	M138T232	137.522	137.521	137.524	232.228	230.765	239.368	13	13	487	796.818	255.759	35.2271	939.825	446.665	480.259	528.65	769.613	575.248	1112.61	382.048	319.953	351.064	370.656	360.992	217.709	389.098	398.661	301.28	441.814	381.711	427.607	243.033	330.378	618.423			85	0	0	FALSE	FALSE	0		0		0	0	-
415	M138T61	137.533	137.532	137.533	61.21	57.966	64.922	25	25	3462	15382.5	16265.9	16571.8	14344.7	15000.8	14391.6	14624.1	13831.5	14758.9	14695.1	16041.6	15340.4	16488.7	14571.8	17334.3	15269.1	16698.3	16042.9	16123	15761	17384.1	14848.3	16289.4	15827.4	14126			27	0	0	FALSE	FALSE	0		0		0	0	-
416	M138T491	137.963	137.963	137.964	490.646	487.313	494.308	25	25	2054	10054.4	18717.9	13390	13038.5	11893.3	11391	15899.1	12853.9	13024.4	12798.7	15373.9	14171.8	14639.7	16481.7	15699.1	15325.4	17320.8	17167.8	17949.6	15491	14552.7	12882.7	15706.3	14774.9	11946.4			68	1	10	TRUE	FALSE	0		0		0	0	-
417	M138T512	137.963	137.963	137.964	511.657	500.673	520.547	37	19	1166	3807.96	3069.58	3716.37	5714.75	1572.25	1383.64	4825.17	2617.1	1998.98	3175.46	255.438	1796.81	1676.08	5609.25	2921.06	3194.69	3643	4847.23	5205.45	1868.06	3012	4401.7	2912.21	2969.13	3117.9		[M+Na]+ 114.975	108	1	10	TRUE	TRUE	0		0		0	0	-
418	M138T531	137.964	137.963	137.964	531.427	522.343	539.202	35	15	783	1660.46	1717.46	1293.12	7839.62	1760.8	1057.65	1381.81	1604.55	1973.47	1458.33	2530.01	2893.17	855.512	1586.85	1887.1	1856.49	1675.26	2959.01	2377.67	3405	2031.69	1407.25	1825.61	1807.61	1908.4			158	1	10	TRUE	TRUE	0		0		0	0	-
419	M138T62	138.034	138.033	138.036	62.4645	60.015	68.135	24	24	735	2105.7	1637	2052.29	1503.02	1599.31	620.985	2128.28	1818.6	1766.05	1800.86	1983.35	1526.15	2219.89	1742.9	1367.93	1928.38	1784.67	1567.01	1622.29	2454.44	1914.33	2020.48	2152.78	1693.13	1490.03			89	0	0	FALSE	FALSE	0		0		0	0	-
420	M138T60	138.053	138.05	138.054	60.2425	57.061	62.308	14	14	2051	1142.18	726.176	1284.11	5296.84	1174.67	973.581	1077.89	5019.48	5556.29	1181.13	5121.3	4127.23	460.212	6123.48	737.217	4649.03	4482.27	5039.19	4555.49	5271.71	645.411	576.485	352.694	720.955	800.172		[M+Na]+ 115.063	27	0	0	FALSE	FALSE	0		0		1	0	-
421	M138T229	138.062	138.061	138.064	228.758	225.652	236.303	20	20	881	827.711	1017.87	1219.5	3603.89	1180.4	2786.95	1342.61	921.564	3436.26	1333.19	1500.19	726.176	959.186	1016.97	2992.83	898.001	1297.5	2986.57	789.698	1053.54	1068.06	1042.33	1122.06	1075.2	1228.49	[17][M+1]+		45	0	0	FALSE	FALSE	0		0		0	0	-
422	M138T168	138.062	138.062	138.063	167.955	162.026	176.308	25	25	547	896.8	901.068	615.237	902.373	626.146	731.158	889.53	628.207	1000.88	846.572	1149.12	1106.82	870.47	826.665	1139.76	958.853	1275.26	1003.23	933.349	775.395	775.739	678.524	672.748	745.195	914.822	[18][M+1]+		79	0	0	FALSE	FALSE	0		0		0	0	-
423	M139T50	138.511	138.511	138.513	50.278	49.316	61.942	26	25	923	1223.54	1691.19	1355.45	1512.45	1065	1243.82	1447.86	1239.24	1406.97	1538.84	1388.64	1631.35	1874.17	1605.66	1489.85	1531.98	1124.44	1348.42	1251.24	1188.65	1172.83	1639.97	1260.51	1858.05	1075.98			177	0	0	FALSE	FALSE	0		0		0	0	-
424	M139T208	138.53	138.528	138.531	207.988	203.696	218.022	19	19	569	854.564	894.144	840.826	724.607	611.143	1103.02	682.606	862.179	631.019	725.173	350.683	336.614	309.861	351.213	301.617	371.106	380.51	322.014	241.42	218.762	685.827	628.878	530.945	544.856	543.715			57	0	0	FALSE	FALSE	0		0		0	0	-
425	M139T491	138.972	138.969	138.98	490.745	485.067	514.426	31	25	1995	3297.54	4820.48	3395.07	3650.3	3135.47	4001.19	3368.58	2641.19	2662.09	3508.73	4716.18	3654.2	3114.38	4599.39	4418.56	3749.65	3512.26	3420.12	4509.22	3529.59	3645.54	3462.02	3996.57	3413.67	2937		[M+H]+ 137.962	68	0	0	FALSE	FALSE	0		0		0	0	-
426	M139T194	139.038	139.038	139.039	194.346	174.663	210.736	50	25	13694	18686.3	17181.8	36994.8	18441.3	34436.3	20367.9	19217.3	38543.2	16545.9	43698.2	7759.58	8808.95	6831.54	8526.01	9227.48	8401.36	10515.8	32174.7	7818.04	10389.8	13258	13105.4	13651	13044.9	13068.7			33	3	28	TRUE	TRUE	3	score{0.9958}adduct{(M+Na)+}name{Methyl acetoacetate}labid{n00146};score{0.9356}adduct{(M+H)+}name{Salicylic acid}labid{S0380};score{0.8662}adduct{(M+Na)+}name{Levulinic acid}labid{S0202}	0		1	3	Methyl acetoacetate;Salicylic acid;Levulinic acid
427	M139T72	139.038	139.037	139.039	72.073	59.863	74.701	39	25	2179	5877.54	3872.83	7386.52	6891.35	4285.82	4743	4841.91	4319.49	6220.02	4373.45	8602.25	6482.59	5046.98	7160.33	5616.15	4308.98	5028.88	4708.82	4818.49	5290.11	4615.47	6570.44	5271.39	4498.74	4526.93	[19][M]+	[M+H-2H2O]+ 174.052	156	3	9	TRUE	FALSE	1	score{0.8873}adduct{(M+H)+}name{Salicylic acid}labid{S0380}	0		1	1	Salicylic acid
428	M139T166	139.038	139.038	139.039	166.491	159.983	172.608	15	14	1125	2733.21	2525.36	3180.36	2641.17	2712.31	2616.01	2650.04	969.507	2993.6	2628	1137.46	1055.36	978.752	1023.17	1097.87	1049.07	1046.99	1068.44	960.959	1156.74	1698.18	3985.39	1676.41	3637.51	3620.12			79	8	24	TRUE	TRUE	5	score{0.9958}adduct{(M+Na)+}name{Methyl acetoacetate}labid{n00146};score{0.9735}adduct{(M+H)+}name{Salicylic acid}labid{S0380};score{0.9611}adduct{(M+H)+}name{4-Hydroxybenzoate}labid{S0014};score{0.8831}adduct{(M+H)+}name{3-Hydroxybenzoate}labid{S0388};score{0.8407}adduct{(M+Na)+}name{Levulinic acid}labid{S0202}	2	score{0.9393}adduct{(M+H)+}name{4-Hydroxybenzoate}labid{S0014};score{0.8533}adduct{(M+H)+}name{3-Hydroxybenzoate}labid{S0388}	1	5	Methyl acetoacetate;Salicylic acid;4-Hydroxybenzoate;3-Hydroxybenzoate;Levulinic acid
429	M139T485	139.049	139.048	139.05	485.3	480.721	486.6	20	20	1501	639.488	1177.32	8792.21	1163.74	9479.15	550.576	587.598	883.296	9109.96	540.484	11293.4	589.155	724.498	612.444	9201.8	717.777	709.674	726.74	829.326	587.481	928.861	670.489	871.652	946.824	866.157			97	0	0	FALSE	FALSE	0		0		1	0	-
430	M139T448	139.111	139.11	139.112	447.931	430.548	464.553	24	15	3417	14055.2	12859.8	16175.5	11447.2	19332.9	18788.3	25893	13452.7	14680.4	11462.6	17178	15935.1	15716	15686.3	16954.3	16196.7	15306.6	17643.6	28560.3	15003.9	14217.5	17961.6	15188.5	54041.5	14291.8			73	12	18	FALSE	TRUE	0		0		1	0	-
431	M140T51	139.53	139.528	139.531	51.247	48.822	63.928	27	25	704	929.541	726.629	546.757	419.464	611.712	781.521	699.94	616.496	672.225	324.564	1462.4	881.078	877.79	599.229	1345.93	1077.44	973.833	1359.2	835.446	520.801	746.266	704.518	1060.61	797.639	617.441			177	0	0	FALSE	FALSE	0		0		0	0	-
432	M140T168	139.538	139.537	139.539	167.934	161.821	174.098	24	24	515	736.241	570.372	730.355	618.186	688.296	754.047	742.535	156.165	919	617.915	898.047	750.71	589.722	674.544	742.053	679.851	938.767	690.25	812.191	666.823	710.601	599.452	699.628	590.24	802.389			79	0	0	FALSE	FALSE	0		0		0	0	-
433	M140T509	139.963	139.962	139.963	509.139	495.574	521.044	48	25	4097	14715.9	11085.4	37118.7	73531.4	65174.3	99298.3	31442.8	95370.8	42581.7	12233.1	36323.5	29091	11211.9	113586	34389.1	61537.4	90686.9	37608.7	97302.3	12249	122830	12503.5	37546	12848.8	104828			108	0	0	FALSE	FALSE	0		0		0	0	-
434	M140T531	139.963	139.962	139.963	531.347	523.087	539.251	26	14	4767	36997.8	6918.67	1243.13	13116.9	11576.9	11776.2	10225.2	12480.6	21400.9	11561	13087.8	33802.1	12509.6	13883.6	22184.2	26230.6	10505.7	32758.5	12034.8	13347.6	13830.1	15604.1	16685	22518.2	11520.8			158	0	0	FALSE	FALSE	0		0		0	0	-
435	M140T489	139.987	139.982	139.988	488.865	485.633	510.166	28	25	5155	10154.3	12544.1	10765.1	12139.7	11696.1	11930.6	11566.2	10324.1	10331.9	11224.6	10989.2	12949.9	11792.9	12185.8	11645.1	11002.9	11446.8	11235.5	12604.7	10377.3	13700.6	13191	12764.3	11935.2	12349.8			68	0	0	FALSE	FALSE	0		0		0	0	-
436	M140T185	140.042	140.04	140.044	185.252	182.035	207.686	36	25	1851	3589.67	3991.64	3675.67	4435.89	3299.86	4110.81	3771.78	3358.81	5049.63	4204.42	1013.4	1513.61	2182.56	1815.82	1287.88	1320.92	2395.87	1956.28	1756.4	1900.9	2380.81	2306.06	2674.14	2417.46	3203.17		[M+Na]+ 117.051	61	0	0	FALSE	FALSE	0		0		0	0	-
437	M140T73	140.042	140.041	140.043	73.178	71.78	74.991	14	14	2022	8011.04	11424.8	8993.53	9782.5	9419.93	575.091	429.374	344.781	286.378	303.044	447.905	10128.2	408.9	560.484	454.346	11441.1	732.807	327.146	524.091	472.746	10530.6	248.6	11269.1	10409.8	10496.2	[19][M+1]+		156	0	0	FALSE	FALSE	0		0		0	0	-
438	M140T486	140.068	140.067	140.068	486.24	482.738	487.593	25	25	17911	53621.3	42303.1	46269.3	48710.6	51707	53591.9	51998.3	52091.3	52669.9	55203.1	53464.5	56888.2	52336.2	48174.3	55716.1	52039.4	55928.3	52089.6	55237.2	52504.6	53734	55359.6	54598.8	51634.8	53216.9	[20][M]+	[M+Na]+ 117.078	97	22	9	TRUE	FALSE	0		0		1	0	-
439	M140T490	140.476	140.474	140.479	489.936	486.765	491.589	23	23	1006	1732.4	2396.74	923.749	1829.68	1416.1	2071.68	1549.6	1415.1	1477.41	1863.98	1961.4	1516.11	2676.57	2368.01	1735.18	2541.4	1981.76	1127.6	1140.52	1572.8	2001.54	2744.28	2122.06	2348.84	1907.27			68	0	0	FALSE	FALSE	0		0		0	0	-
440	M141T492	140.922	140.915	140.923	491.589	486.757	493.947	19	19	961	700.688	457.753	858.29	688.476	798.122	559.462	1095.28	654.425	822.664	378.672	1018.85	1201.59	1118.46	1605.47	1101.31	670.927	708.528	1671.13	809.748	690.27	473.758	1317.24	969.033	1320.53	641.996			155	0	0	FALSE	FALSE	0		0		0	0	-
441	M141T489_1	140.961	140.96	140.962	489.466	486.191	491.328	25	25	12317	43256.3	45195	46062.6	45946.8	46337.2	46762.9	47186.4	45124.6	46329.2	42031.6	51441.4	55715.8	53501.9	55225.9	50726.2	52851.9	47833.2	54791.2	53281.9	49663.1	54219.2	54876.8	53480.9	52495.7	49178.1			68	25	25	TRUE	FALSE	0		0		0	0	-
442	M141T43	140.961	140.961	140.962	43.491	42.263	49.042	24	24	3508	12127.9	11777.3	16509.8	12094.2	13010.3	13984	24061.2	25377.8	25848.5	11176	13004	10205.2	18383	11737.3	11294.7	9483.47	11798.5	21024.4	10049.8	21115.9	11226.8	11212.5	11841.5	12660.7	12242.5		[M+3Na-2H]+ 74.005 [M+Na]+ 117.971 [M+H]+ 139.953	80	0	0	FALSE	FALSE	0		0		0	0	-
443	M141T21	140.961	140.961	140.961	20.5965	17.88	23.298	24	24	1650	4736.64	9267.92	4150.54	12211	4248.09	11810.2	5406.2	5765.65	4470.75	11118.5	4739.47	3504.7	4958.79	13389.9	5423.86	4570.54	5476.05	6883.4	6336.89	8044.8	4331.8	6890.43	5732.31	13525.3	13615.6			190	0	0	FALSE	FALSE	0		0		0	0	-
444	M141T519	140.961	140.961	140.961	518.93	500.676	536.855	83	25	5711	40403.6	26415.5	21555.6	10343.1	29311.8	52185.1	19938.3	8893.57	81760	85183.1	37950.7	27160.7	37921.9	23119.6	47943.1	17306	11642.5	62510.8	26804.1	29860	35039.3	120123	34195.8	16581	74111.8			147	25	18	TRUE	TRUE	0		0		0	0	-
445	M141T489_2	140.995	140.995	140.995	488.721	485.067	490.317	25	25	4604	11187	12235.8	11248.1	12123	12046.2	11829.2	10655.4	10495.1	10748.3	10465.4	12633.1	11895	11675.6	11228	12832.7	12320.4	11160.7	12262.7	12464.3	11606.3	12579.4	12252.4	12987.8	11862.8	12026.6			68	0	0	FALSE	FALSE	0		0		1	0	-
446	M141T65	141.002	141	141.003	64.974	63.928	68.445	23	23	480	728.877	672.674	530.929	595.471	452.268	513.183	732.388	602.295	630.755	685.727	787.174	1376.01	791.485	735.827	819.857	771.307	1156.24	899.091	914.363	670.644	1583.68	503.259	379.273	701.753	891.174		[M+K]+ 102.033	89	0	0	FALSE	FALSE	0		0		0	0	-
447	M141T75	141.017	141.016	141.02	75.418	63.822	77.179	20	20	738	734.321	650.097	415.672	490.438	500.752	425.95	424.945	672.89	600.219	3314.85	504.8	397.428	420.347	316.771	291.626	3715.89	557.494	318.977	372.613	489.858	2387.8	3765.86	2359.35	310.517	324.388		[M+K]+ 102.061	83	0	0	FALSE	FALSE	0		0		0	0	-
448	M141T60	141.054	141.053	141.055	59.728	57.061	62.402	25	25	6635	17281.8	13410.1	17150.3	16085.2	13965	16580.9	16123.3	15381.9	15673.3	18006.1	18766.8	18580.4	14470.8	18479.1	16280.3	16305.1	16146.3	17804.3	13870.3	15090.9	18605.5	14075.2	17679.1	16618.5	14594.3	[21][M]+		27	2	31	TRUE	FALSE	0		0		1	0	-
449	M141T199	141.054	141.052	141.054	199.018	194.6	217.15	27	25	8730	16552.1	17393.3	20816.3	20486	18380.2	20547.1	19096.7	14224.5	13546.8	13885.6	18610.4	20659.1	16630.3	16600	16725.4	14869.4	19427	17936.2	15495.9	19076.5	17617.6	18677.6	18199.8	14970.1	18290.7	[22][M]+	[M+H]+ 140.048	133	7	36	TRUE	FALSE	0		0		1	0	-
450	M141T172	141.054	141.052	141.054	172.476	159.959	183.248	26	25	1351	2455.26	2591.74	2456.31	2501.86	2167.74	2509.58	2743.75	2667.63	2617.43	2553.82	956.81	1249.65	1323.62	1618.44	1056.96	1352.87	1885.67	1648.65	1303.44	1409.5	1887.99	2187.3	1916.36	1969.03	2060.1			111	4	45	TRUE	TRUE	0		0		1	0	-
451	M141T486	141.071	141.07	141.072	486.24	482.165	487.687	25	25	1079	2929.89	2849	2660.66	3481.02	2593.9	2379.08	2739.34	2363.65	3197.17	3718.79	2996.44	3458.07	3928.23	2699.36	3704.67	3158.3	3491.54	3476.11	3234.52	2740.52	3408.77	2874.65	2765.41	3328.83	3384.48	[20][M+1]+		97	0	0	FALSE	FALSE	0		0		1	0	-
452	M142T490	141.935	141.934	141.938	489.995	486.719	501.319	22	21	797	2043.47	1021.29	2218.57	2253.62	1727.55	1817.76	1250.53	2251.62	2029.13	949.036	1298.45	1955.82	2572.36	2071.31	2085.79	1853.44	1574.79	2094.86	1757.94	1704.55	1829.55	1360.79	1723.57	1787.84	2154.35		[M+Na]+ 118.946	68	0	0	FALSE	FALSE	0		0		0	0	-
453	M142T510	141.958	141.958	141.958	510.418	506.213	527.052	30	25	49496	1.26278e+06	1.57364e+06	1.44505e+06	1.43354e+06	1.41371e+06	1.38362e+06	1.34472e+06	1.29508e+06	1.24575e+06	781877	1.33672e+06	1.64727e+06	1.64148e+06	1.59485e+06	1.58564e+06	1.49411e+06	1.36026e+06	1.32693e+06	1.32551e+06	1.32664e+06	1.69534e+06	283412	1.78021e+06	1.4415e+06	551142		[M+3Na-2H]+ 75.0018 [M+Na]+ 118.968 [M+H]+ 140.95	62	25	20	TRUE	TRUE	0		0		0	0	-
454	M142T87	141.958	141.957	141.958	86.814	77.961	101.332	36	25	24501	707636	12017.7	855485	623693	667948	549207	580464	712494	461603	381583	226378	371978	971519	134821	1.02421e+06	439305	1.01929e+06	689456	951640	536403	551750	825450	104455	497309	339406			91	25	11	FALSE	TRUE	0		0		0	0	-
455	M142T40	141.958	141.957	141.958	40.005	38.692	50.4	28	25	31206	402283	519405	469987	88527.6	423199	187745	439821	83359.4	424302	429541	423514	409733	558389	510211	542001	107241	417310	444289	421210	101450	404757	593314	306177	501264	507962			80	14	11	FALSE	TRUE	0		0		0	0	-
456	M142T4	141.958	141.957	141.958	3.597	1.119	11.485	27	25	27851	211608	154341	227501	235273	236949	153871	69318.8	230258	207362	141067	484352	409455	589778	265253	258948	117298	493749	185302	135170	483860	504443	98031.9	193725	75975.4	255291			86	20	31	FALSE	TRUE	0		0		0	0	-
457	M142T18	141.958	141.957	141.958	18.072	15.208	22.264	17	16	28228	145252	128002	183618	256277	107078	109799	206273	250533	157270	113155	166069	151961	201987	163457	134291	258888	164872	162990	216001	156090	168303	205435	240572	186085	221939			84	15	11	FALSE	TRUE	0		0		0	0	-
458	M142T146	141.958	141.957	141.958	146.476	134.124	177.328	28	19	18299	116307	287174	16955.3	688322	341680	87837	229203	108924	225237	82526.1	229980	229831	302876	8395.41	266327	198836	316123	318275	311513	141086	259610	594815	293615	312859	528293			96	18	9	FALSE	TRUE	0		0		0	0	-
459	M142T489	141.983	141.982	141.983	488.627	485.633	490.232	25	25	2386	4099.64	4693.2	4464.95	4465.27	3914.84	4391.73	4307.58	3901.76	4133.08	3309.46	4415.8	5532.04	5303.71	4033.65	4507.87	5096.63	4765.2	4196.04	4601.02	3469.49	4270.34	4617.25	4865.76	4434.41	4715.14			68	0	0	FALSE	FALSE	0		0		0	0	-
460	M142T221	142.017	142.016	142.02	221.249	218.213	230.505	20	20	6008	1570.77	1376.31	1940.78	1977.47	1401.28	1360.29	1692.39	2100.09	1703.47	1635.67	20827.9	25521.3	324.433	821.559	27109.5	530.145	787.179	22523.4	423.44	613.718	1609.64	1442.67	1366.13	22278.5	941.569			21	0	0	FALSE	FALSE	0		0		1	0	-
461	M142T60	142.057	142.056	142.058	59.596	57.966	62.402	25	25	1025	1223.51	1240.12	1543.14	1230	1720.58	1375.26	1259.67	1859.28	992.551	1004.94	1073.06	1388.1	1457.05	618.378	1499.75	1258.07	1625.26	1603.56	1187.69	1347.19	1374.39	1082.63	1716.58	1118.69	1188.86	[21][M+1]+		27	0	0	FALSE	FALSE	0		0		0	0	-
462	M142T199	142.058	142.057	142.059	198.904	194.6	210.899	25	25	956	1177.69	1464.34	1451.67	1142.81	969.061	1804.58	1315.49	1270.66	1213.42	1321.63	1576.21	1545.45	1275.02	1075.59	1194.99	1175.69	1392.83	1354.52	1157	1449.88	1776.11	1433.39	1595.1	1180.09	1418.15	[22][M+1]+		133	0	0	FALSE	FALSE	0		0		0	0	-
463	M142T175	142.085	142.084	142.086	175.264	159.536	181.434	26	24	507	1212.45	679.41	904.677	733.233	670.166	1049.9	709.045	1006.21	566.559	626.288	467.758	630.185	917.984	503.544	405.799	467.529	433.351	511.638	1207.34	1045.47	758.777	565.987	571.414	665.106	596.752			74	0	0	FALSE	FALSE	0		0		1	0	-
464	M142T443	142.122	142.12	142.123	442.957	440.008	449.194	26	25	2392	7623.59	10990	4210.51	6426.04	8108.61	3548.32	9857.49	5969.3	7431.77	5196.25	7843.63	10866.8	10518.6	7658.64	8003.41	7266.16	9232.31	8756.7	9443.39	8831.59	10850.3	6274.38	11055.6	8882.34	9735.71			5	0	0	FALSE	FALSE	0		0		1	0	-
465	M142T213	142.122	142.121	142.123	212.875	207.276	221.633	23	23	479	725.714	546.71	306.761	671.745	450.466	769.25	533.383	664.3	623.524	582.766	653.445	688.887	571.277	585.712	628.697	686.287	596.293	519.874	524.927	687.437	949.068	495.441	814.909	632.26	524.858			77	0	0	FALSE	FALSE	0		0		1	0	-
466	M142T418	142.122	142.12	142.123	417.801	407.008	423.522	27	21	1823	5054.5	8743.89	3685.9	5276	4486.06	3239.77	3740.49	3663.15	2556.56	5744.82	4696.25	5684.51	3943.02	5002	2588.97	7640.02	3870.54	4983.3	5335.6	4172.96	5360.02	4184.46	4931.24	5387.87	4124.12			9	0	0	FALSE	FALSE	0		0		1	0	-
467	M143T509	142.96	142.96	142.961	509.276	493.12	523.427	34	23	3819	10375.4	79927.9	39440.6	70863.1	69405.3	41750	19518.9	51408.3	23962	62797.5	65613.1	83720.1	82999.1	54083.5	12254.2	75180.2	42757.9	9038.41	41289.5	64442	77035.8	32459.8	87896.1	44885.3	72806.1		[M+K]+ 104.002 [M+H-H20]+ 159.97	108	0	0	FALSE	FALSE	0		0		0	0	-
468	M143T492	142.976	142.975	142.976	492.493	488.953	493.763	22	22	1696	4912.96	3887.53	4492.42	4297.3	4196.04	3900.25	4756.73	11797.4	5604.79	12505	4943.36	4005.5	4335.82	5357.93	4422.94	4892.7	5404.16	4471.3	12225.6	4937.98	4564.61	4530.48	4746.92	4101.23	4704.61		[M+K]+ 104.015	155	8	39	TRUE	FALSE	0		0		0	0	-
469	M143T489	142.99	142.99	142.991	488.627	485.067	490.232	25	25	2497	4170.58	6447.42	4970.53	5798.72	5107.24	5660.77	5150.06	4839.89	5556.88	5094.78	5629.45	6190.05	6144.48	5853.72	5411.43	5905.43	5207.89	5571.36	5244.79	4977.91	5196.48	6112.4	6515.81	5627.03	5486.51		[M+CH3CN+Na]+ 78.9743 [M+CH3CN+H]+ 100.956	68	0	0	FALSE	FALSE	0		0		0	0	-
470	M143T279	143.088	143.086	143.089	278.532	277.556	283.328	25	25	1723	2287.63	2397.85	2677.04	2671.7	2040.6	2661.94	2606.65	2137.67	2342.14	2160.13	3704.4	4072.61	3507.94	3331.75	2568.81	3662.45	2890.02	3192.06	3949.14	2743.21	4326.24	2392.05	4541.57	4032.79	2968.16		[M+Na]+ 120.098 [M+H]+ 142.08	34	0	0	FALSE	FALSE	0		0		0	0	-
471	M144T75_1	143.504	143.503	143.505	75.2745	68.312	76.628	24	24	383	567.902	690.617	493.597	442.047	455.868	502.281	390.147	533.803	455.175	453.696	412.96	680.124	396.453	434.366	480.103	547.243	498.697	432.983	354.174	389.6	736.268	583	793.087	473.68	508.099			83	0	0	FALSE	FALSE	0		0		0	0	-
472	M144T489_1	143.958	143.958	143.959	488.721	485.067	490.232	25	25	26162	57510.6	71071.5	66255.7	65597.3	64684.9	62531.7	60030.1	57951.2	54959	53337.9	61140.8	67190	66784.9	64729.8	66995.5	64897.9	64482.8	63601.8	67941.3	63472.9	72490.4	69924.4	70213.7	62837.7	64029.7	[23][M]+	[M+Na]+ 120.962	68	25	27	TRUE	FALSE	0		0		0	0	-
473	M144T489_2	143.996	143.995	143.996	489.379	486.191	491.328	25	25	1754	5666.4	5036.66	4822.58	6120.13	4660.14	5105.96	5545.81	5291	6067.62	6035.84	5330.11	5845.99	5756.47	5836.36	5065.38	5300.72	5278.14	5955.23	5782.04	5231.11	4926.76	4993.93	5406.26	5726.05	5289.2			68	0	0	FALSE	FALSE	0		0		1	0	-
474	M144T75_2	144.101	144.1	144.103	75.1335	62.455	77.179	30	25	1881	1155.14	1154.41	1358.77	1521.38	3212.54	1064.8	931.068	1164.47	1117.09	1172.56	999.04	1791.47	725.145	1028.57	1024.19	884.675	1399.5	1111.58	921.684	1077	1275.36	1328.23	1323.1	1048.87	747.513		[M+CH3CN+H]+ 102.061	83	0	0	FALSE	FALSE	0		0		0	0	-
475	M145T75	144.523	144.522	144.523	75.268	68.929	76.628	25	25	848	1461.97	1539.15	1449.75	1358.5	1727.08	1301.52	1244.29	1685.02	1450.84	1495.96	1287.07	2092.51	1010.86	1244.44	1157.56	1343.42	1195.91	1322.74	1052.91	1466.07	2109.27	1360.62	2787.82	1395.13	1271.32			83	0	0	FALSE	FALSE	0		0		0	0	-
476	M145T55_1	144.957	144.956	144.959	54.857	52.294	59.241	23	23	4917	1680.41	24576.1	2116.41	1507.49	1029.5	1212.18	1315.71	1515.91	2087.64	1291.53	1751.08	19677.5	1475.18	2022.18	2441.43	1623.79	1100.29	1736.99	1092.32	1449.99	944.545	1842.84	624.456	1915.5	1719.28		[M+2K-H]+ 68.0294	37	0	0	FALSE	FALSE	0		0		0	0	-
477	M145T489	144.959	144.956	144.963	489.119	485.633	512.526	23	19	1740	2260.99	2475.32	5838.65	2718	2813.23	2777.59	2484.32	2674.45	4691.69	1061.22	2751.5	2485.77	2785.47	3215.57	2879.2	3315.17	2981.94	5079.65	4651.58	2108.88	1920.07	3093.54	2399.23	5141.94	4874.26	[23][M+1]+		68	0	0	FALSE	FALSE	0		0		1	0	-
478	M145T65	144.981	144.979	144.982	64.8115	51.801	69.067	40	25	466	2191.4	1700.8	1890.37	2524.29	3807.19	765.71	1560.25	1462.23	1561.22	1954.84	1492.86	1507.73	1594.75	2168.46	2020.11	1747.11	4509.61	1977.55	1713.11	1815.71	1824.32	2187.83	1749.78	1966.35	2163.39		[M+K]+ 106.02	89	0	0	FALSE	FALSE	0		0		0	0	-
479	M145T53	145.007	145.005	145.017	53.2495	44.33	54.812	18	18	5221	425.596	424.604	621.513	21308.5	550.228	628.129	528.206	19276	423.37	558.6	722.777	381.238	604.931	476.721	589.224	14367.8	745.222	447.193	16546.9	756.515	543.668	18890.3	3963.55	596.61	15128.1			69	0	0	FALSE	FALSE	0		0		0	0	-
480	M145T490	145.016	145.015	145.018	489.922	486.719	491.875	21	21	1614	1082.17	1417.01	8902.45	1012.21	1162.23	1315.05	1234.63	816.224	1075.09	1096.6	1162.67	8817.38	950.764	1205.9	948.553	7283.96	1166.97	1064.04	1110.39	968.328	848.896	9670.96	846.798	1069.99	875.663			68	0	0	FALSE	FALSE	0		0		1	0	-
481	M145T502	145.035	145.034	145.035	501.791	497.292	511.223	23	22	1357	15507.7	15029.6	17588	13108.3	10971.7	10556.7	15238.5	11584.1	9861.17	15180.3	11720.4	10003.1	1753.04	11060.7	17881.1	4220.76	9177.52	16191.8	11706.3	7235.71	9413.23	7302.22	10451.9	9787.93	9874.43			108	0	0	FALSE	FALSE	0		0		0	0	-
482	M145T232	145.028	145.026	145.036	232.242	221.008	249.428	30	24	1164	2205.4	2115.64	2008.92	1804.63	1753.2	2161.66	2423.76	2435.54	2237.72	2709.81	1844.05	2298.28	1817.78	1349.89	2333.44	1641.86	2477.19	1532.66	2626.99	2233.26	487.976	1047.17	866.004	2152.17	1623.64		[M+2Na-H]+ 100.055	85	0	0	FALSE	FALSE	0		0		0	0	-
483	M145T55_2	145.049	145.048	145.049	54.785	53.368	59.241	25	25	6233	21375.3	27684	23825.8	24598.3	21440.1	22996.3	23748.5	22429	22661.6	25047.8	20420.7	19545.2	19911.7	20386.1	19810.9	20300.9	22516.4	24558.5	22427.2	20650.3	16571.4	23175	17981	21966.4	22242.9	[24][M]+	[M+H-H20]+ 162.055	37	16	25	TRUE	FALSE	2	score{0.9805}adduct{(M+H-2H2O)+}name{D-Mannose}labid{S0138};score{0.9219}adduct{(2M+H)+}name{Pyruvaldehyde}labid{L0281}	1	score{0.8897}adduct{(M+H-2H2O)+}name{D-Mannose}labid{S0138}	1	2	D-Mannose;Pyruvaldehyde
484	M145T159	145.049	145.048	145.05	159.29	152.395	166.207	22	22	412	1389.68	1701.7	989.13	1771.55	1818.76	1730.34	1264.12	1428.49	2497.75	1328.98	1628.84	1512.06	1107.15	1579.3	1223.74	1218.15	1184.53	1591.92	1129.3	1518.17	1418.18	1392.78	1394.9	1307.97	1577.21		[M+Na]+ 122.058 [M+H]+ 144.044	78	0	0	FALSE	FALSE	0		0		1	0	-
485	M145T76	145.049	145.048	145.049	75.515	73.543	76.628	16	16	1350	1749.96	4632.38	1574.86	1505.65	4743.66	1570.64	1486.25	1565.91	1958.06	1858.93	1768.96	1288.39	4105.47	2321.61	1786.72	3101.86	2030.34	1827.74	1567.23	1912.12	1527.95	2166.82	2120.29	1382.95	3539.8		[M+Na]+ 122.053	83	11	21	TRUE	TRUE	3	score{0.9529}adduct{(M+H-2H2O)+}name{D-Mannose}labid{S0138};score{0.8936}adduct{(M+Na)+}name{Erythritol}labid{L0435};score{0.8604}adduct{(2M+H)+}name{Pyruvaldehyde}labid{L0281}	0		1	3	D-Mannose;Erythritol;Pyruvaldehyde
486	M145T190	145.049	145.048	145.051	190.043	188.546	215.747	17	17	683	1806.84	2181.72	1866.47	2154.02	2010.02	1906.85	2394.18	703.129	3622.47	2649.33	1360.68	2315.06	1097.69	1274.93	1687.92	1606.74	1314.38	2218.74	1248.44	2356.53	919.876	2043.51	789.069	1573.19	1485.64		[M+CH3COO+2H]+ 84.0197 [M+H]+ 144.044	52	0	0	FALSE	FALSE	0		0		0	0	-
487	M145T416	145.1	145.096	145.101	416.335	403.684	431.762	17	15	1367	5340.29	1989.71	853.227	3998.86	1821.59	746.005	3064.27	2107.32	5837.72	8687.84	4008.93	1236.77	4465.49	5863.89	5190.41	4402.37	3454.02	1227.69	5041.77	2718.35	4058.94	4558.52	5316.82	5539.82	1802.23			9	0	0	FALSE	FALSE	0		0		0	0	-
488	M145T487	145.169	145.168	145.171	486.574	483.33	488.499	17	17	548	631.947	147.178	257.231	101.01	354.795	446.616	0	515.682	298.107	435.339	574.764	455.006	548.836	667.826	652.974	651.343	687.759	631.822	639.387	920.072	415.101	517.704	427.856	658.757	585.134			97	0	0	FALSE	FALSE	0		0		1	0	-
489	M146T60	145.519	145.518	145.52	60.478	58.61	64.355	25	25	1536	5759.32	7461.44	6671.48	5542.56	5142.66	5114.05	5170.19	4798.91	5798.64	5749.05	6030.01	8901.72	7040.35	7747.66	7077.5	6561.61	6850.46	5111.24	5964.85	6580.49	9016.65	8218.68	9062.03	5966.89	6383.46	[25][M]2+		27	0	0	FALSE	FALSE	0		0		0	0	-
490	M146T297	145.574	145.573	145.575	297.058	289.008	300.114	15	13	1288	1613.71	915.96	1825.8	1074.63	179.326	875.914	897.346	1287.54	0	979.202	466.573	1332.08	840.66	557.148	426.768	986.867	958.579	927.451	746.538	586.474	1201.62	1005.53	782.442	1429.94	1192.89			16	0	0	FALSE	FALSE	0		0		0	0	-
491	M146T516	145.929	145.928	145.931	516.029	500.812	526.396	45	23	1015	4120.02	2114.41	2387.72	2083.04	2657.44	1521.88	1355.23	2359.9	3093.14	397.404	2565.99	2192.74	2918.84	2924.57	2081.44	545.723	3171.14	5656.35	2828.78	2305.38	2542.05	2368.32	4684.85	2589.33	6186.88			147	0	0	FALSE	FALSE	0		0		0	0	-
492	M146T533	145.929	145.928	145.93	532.708	526.927	539.224	26	18	734	2940.26	2476.48	2564.01	1873.06	3906.39	2459.11	5346.01	2614.6	2673.03	3180.74	2287.15	4382.39	1984.53	2301.3	2246.96	3687.08	2647.97	2551.21	1109.81	2343.07	2640.89	2595.53	2214.57	2037.63	4586.11		[M+Na]+ 122.941 [M+H]+ 144.924	158	0	0	FALSE	FALSE	0		0		0	0	-
493	M146T489	145.954	145.953	145.954	488.674	485.067	500.892	26	25	9963	21341.9	28654.1	26957.8	25265.8	23575.5	23414.3	21963.6	20876.2	20711.8	21813.5	25186.4	25362.4	24779.6	24780.6	25260.1	24205.6	24197.7	26324.5	24321.7	23087	25593.1	26677.8	27985.6	24671.7	24046.1	[23][M+2]+		68	25	15	FALSE	FALSE	0		0		0	0	-
494	M146T61	146.02	146.018	146.023	60.856	53.303	63.773	22	22	602	2583.06	1249.86	1438.57	671.46	962.564	2480.69	728.018	1386.92	878.087	1124.01	1186.99	1509.47	3041.72	928.384	1145.39	863.04	738.749	605.955	1226.7	868.653	1067.2	1341.54	1666.36	998.613	1352.57	[25][M+1]2+		27	0	0	FALSE	FALSE	0		0		0	0	-
495	M146T490	146.02	146.019	146.022	489.627	482.738	492.541	20	20	8734	1209.34	1559.85	801.444	29494.4	29074.1	748.43	1123.47	1668.35	1343.58	26915.7	25749.3	28738.8	1422.65	1325.84	1224.03	971.078	1200.83	638.979	994.456	1138.65	1092.14	1355.17	1232.13	1074.07	878.657		[M+Na]+ 123.031	68	0	0	FALSE	FALSE	0		0		1	0	-
496	M146T159	146.04	146.04	146.041	158.647	151.32	164.124	17	17	354	1263.18	1868.88	1784.31	591.935	598.336	534.607	1181.56	602.379	413.79	1349.75	808.304	1340.92	510.313	609.864	689.816	396.051	689.841	565.815	621.162	666.983	1501.18	527.048	1357.89	579.058	572.18		[M+Na]+ 123.048 [M+H]+ 145.03	78	0	0	FALSE	FALSE	0		0		0	0	-
497	M146T54	146.052	146.051	146.054	54.377	52.945	59.241	24	24	705	1728.59	1937.55	2216.23	2249.16	2154.24	2317.76	1892.12	2214.71	1291.41	1911.04	1995.58	589.091	1816.35	1351.67	2139.85	1440.69	2217.77	1442.85	1628.43	1944.44	1234.58	2286.08	1311.71	1818.55	2217.89	[24][M+1]+		37	0	0	FALSE	FALSE	0		0		0	0	-
498	M146T76	146.092	146.091	146.093	75.9455	68.445	77.179	16	16	387	478.436	311.671	553.536	441.972	432.955	398.679	342.291	586.583	570.592	498.834	397.003	63.5528	298.644	273.025	298.461	217.538	362.112	266.521	203.334	194.101	102.785	466.048	506.788	369.643	367.258		[M+H]+ 145.085	83	0	0	FALSE	FALSE	0		0		1	0	-
499	M147T61	146.538	146.536	146.541	61.096	59.678	66.665	24	24	684	1015.55	2195.48	1362.11	1793.28	1952.19	1286.93	1801.61	1457.66	1242.04	1048.1	2515.11	1917.48	2045.05	2265.54	2100.38	1912.55	2583.64	1824.41	1384.79	2527.8	1716.11	1530.63	1546.37	1932.82	1614.67			27	0	0	FALSE	FALSE	0		0		0	0	-
500	M147T532	146.937	146.936	146.937	532.102	522.365	539.251	51	21	1735	3927.8	4304.98	4011.98	3868.59	6508.79	4090.58	4065.97	3497.79	6139.33	7296.49	3274.53	1365.56	1359.84	2877.8	978.692	8967.26	3930.83	4013.54	11813.7	4882.26	16334.7	4890.7	3448.47	3990.52	3019.32		[M+H-2H2O]+ 181.953	158	0	0	FALSE	FALSE	0		0		0	0	-
501	M147T512	146.937	146.936	146.937	511.657	498.437	519.684	43	25	1663	28234.7	4654.02	11933.6	6694.32	5348.14	7458.16	17982.9	2394.82	8443.28	3779.58	869.046	10790	20186.5	10554.6	9692.33	9411.37	4956.65	19562.1	3149.6	5381.76	10845.1	11451.9	1808.96	6371.25	28626.9		[M+Na]+ 123.946 [M+H-2H2O]+ 181.952	108	0	0	FALSE	FALSE	0		0		0	0	-
502	M147T489	146.955	146.954	146.957	488.846	485.633	490.232	25	25	1085	1490.61	2092.17	2400.55	1199.6	2244.72	1994.2	2066.01	1860.55	1478.99	2023.64	2148.48	2205.62	1806.21	1805.05	2285.05	1733.31	2017.03	2020.21	1759.52	2180.66	1917.65	2275.68	2231.93	2042.9	1743.07	[23][M+3]+		68	0	0	FALSE	FALSE	0		0		0	0	-
503	M147T162	147.043	147.043	147.044	162.411	151.889	175.121	40	25	19579	33755.2	20140	38856.9	38545.5	52021.8	18575.7	36856.4	35924.6	36611.7	21050.2	68162.6	24302.7	41027.6	47749.1	73347.4	63438	45479.7	70223.1	63965.1	72593.8	21731.9	59874.2	20932.8	56169.7	37779.5	[26][M]+	[M+3Na-2H]+ 80.0873 [M+K]+ 108.079	67	16	23	TRUE	FALSE	2	score{0.8998}adduct{(M+H-H2O)+}name{4-Hydroxycinnamic acid}labid{L0258};score{0.8971}adduct{(M+H-H2O)+}name{trans-3-Hydroxycinnamic acid}labid{n00503}	2	score{0.898}adduct{(M+H-H2O)+}name{4-Hydroxycinnamic acid}labid{L0258};score{0.8952}adduct{(M+H-H2O)+}name{trans-3-Hydroxycinnamic acid}labid{n00503}	1	2	4-Hydroxycinnamic acid;trans-3-Hydroxycinnamic acid
504	M147T195	147.043	147.043	147.044	194.808	191.027	207.702	28	25	30062	87152	85501.7	8964.86	86528.5	6224.15	92035.8	92995.1	8892.18	81663.1	86137.7	106106	85396.3	61352.8	109088	106071	70072.5	82762.9	79051.9	67299.8	81225.2	82426.5	81511.1	83849.7	80079.7	85574.3	[27][M]+		33	15	23	TRUE	FALSE	2	score{0.8768}adduct{(M+H-H2O)+}name{trans-3-Hydroxycinnamic acid}labid{n00503};score{0.8755}adduct{(M+H-H2O)+}name{4-Hydroxycinnamic acid}labid{L0258}	2	score{0.8722}adduct{(M+H-H2O)+}name{trans-3-Hydroxycinnamic acid}labid{n00503};score{0.8712}adduct{(M+H-H2O)+}name{4-Hydroxycinnamic acid}labid{L0258}	1	2	trans-3-Hydroxycinnamic acid;4-Hydroxycinnamic acid
505	M147T223	147.043	147.043	147.044	222.623	219.757	237.619	25	22	7875	27901	20122.9	25761.8	27115.9	23893.4	23851.5	25194.2	17627.4	19471.3	18025.3	21876.2	27461.9	17137.8	23768.3	25388.1	21575.2	26716.3	24199.5	23448.4	18064.9	18270.6	23989.3	20016.3	25596	17165.3		[M+H]+ 146.04	65	12	27	FALSE	TRUE	2	score{0.894}adduct{(M+H-H2O)+}name{4-Hydroxycinnamic acid}labid{L0258};score{0.893}adduct{(M+H-H2O)+}name{trans-3-Hydroxycinnamic acid}labid{n00503}	2	score{0.8919}adduct{(M+H-H2O)+}name{4-Hydroxycinnamic acid}labid{L0258};score{0.8907}adduct{(M+H-H2O)+}name{trans-3-Hydroxycinnamic acid}labid{n00503}	1	2	4-Hydroxycinnamic acid;trans-3-Hydroxycinnamic acid
506	M147T182	147.043	147.043	147.044	181.539	176.854	184.38	13	13	7653	7763.03	6202.68	21420.4	8395.88	5499.68	5680.73	7821.23	19376.7	8784.95	7960.39	7532.48	8444.78	7141.89	8396.91	8603.86	6678.88	9081.11	8118.08	8342.47	8318.29	6874.88	7187.05	7436.36	7834.56	7648.9			98	2	9	TRUE	TRUE	2	score{0.846}adduct{(M+H-H2O)+}name{4-Hydroxycinnamic acid}labid{L0258};score{0.8208}adduct{(M+H-H2O)+}name{trans-3-Hydroxycinnamic acid}labid{n00503}	0		1	2	4-Hydroxycinnamic acid;trans-3-Hydroxycinnamic acid
507	M147T62	147.064	147.053	147.065	61.781	51.846	62.764	20	18	2372	2714.01	2446.96	2196.87	2360.28	2169.16	2149.77	2303.38	2074.24	2231.09	2617.87	349.965	3023.99	2897.5	1392.57	2645.92	2536.09	3047.46	2947.47	2406	2705.57	2959.08	2112.13	7515.32	2541.66	2234.58		[M+H]+ 146.058	89	0	0	FALSE	FALSE	0		0		1	0	-
508	M147T76	147.064	147.063	147.066	75.628	74.109	76.955	13	13	342	915.767	643.039	1017.72	1001.03	579.028	1105.94	1135.38	1100.41	1040.4	339.833	899.407	1011.02	1039.29	660.609	951.581	399.863	1097.9	1010.61	1010.32	736.108	964.119	1194.67	1301.36	630.787	1112.14		[M+Na]+ 124.073 [M+H]+ 146.055	83	0	0	FALSE	FALSE	0		0		0	0	-
509	M147T52	147.076	147.075	147.078	51.765	50.855	59.354	26	25	13011	33483.3	31247.5	35664.4	33468.1	33656.6	36943.6	34413.3	31853.2	39697.5	35497	8726.32	8214.17	7299.15	9385.45	9500.12	6516.36	8055.73	8766.06	8882.66	7883.1	19560.8	20019.5	21703.4	21865.8	19213.2	[28][M]+	[M+H]+ 146.068	69	15	44	TRUE	FALSE	2	score{0.9984}adduct{(M+H)+}name{L-Glutamine}labid{S0055};score{0.9969}adduct{(M+NH4)+}name{L-Pyroglutamic acid}labid{S0010}	2	score{0.9984}adduct{(M+H)+}name{L-Glutamine}labid{S0055};score{0.9961}adduct{(M+NH4)+}name{L-Pyroglutamic acid}labid{S0010}	1	2	L-Glutamine;L-Pyroglutamic acid
510	M147T202	147.116	147.115	147.117	202.365	198.375	220.897	29	25	1147	3722.5	2899.26	3594.79	2800.78	3475.5	3441.51	3445.15	2992.15	3298.27	2838.67	1948.13	2309.56	2502.47	2386.86	2065.84	3077.88	3105.4	2498.64	2165.82	2341.43	2112.29	2688.41	2635.52	2886.81	2622.44		[M+H]+ 146.101	28	0	0	FALSE	FALSE	0		0		0	0	-
511	M147T46	147.113	147.111	147.118	46.3945	40.018	50.663	22	21	2804	947.879	1406.16	885.074	834.456	1264.74	953.074	696.041	1065.82	1036.81	873.406	954.433	1100.46	5083.36	858.009	1299.06	5862.19	518.639	504.649	5173.68	5709.28	745.055	673.359	644.634	767.317	921.272		[M+NH4]+ 129.078	149	0	0	FALSE	FALSE	0		0		1	0	-
512	M147T419	147.116	147.114	147.117	419.136	404.518	439.923	27	22	1709	6447.87	4709.1	7192.3	9371.66	7048.19	4816.57	3971.09	3618.6	5488.14	5769.7	8383.72	2974.83	13715.9	7101.46	5801.98	6259.35	4356.99	7416.71	3243.68	6185.81	4747.46	3707.99	8288.06	14357.9	7287.15			24	0	0	FALSE	FALSE	0		0		0	0	-
513	M148T489	147.951	147.951	147.952	488.808	485.633	490.317	25	25	1920	2710.49	4532.93	3818.7	3814.67	3835.93	3746.61	3666.73	3224.48	3380.12	3352.48	4498.76	3545.54	3498.11	3614.75	3853.93	3790	3645.97	3850.7	3875.23	3623.42	3958.43	4189.22	4254.89	3867.78	3514.55	[23][M+4]+		68	0	0	FALSE	FALSE	0		0		1	0	-
514	M148T162	148.047	148.046	148.048	162.248	151.889	176.854	37	25	2718	3508.48	1908.99	4577.05	3801	4110.18	1978.43	4152.06	3866.64	3752.19	3726.57	7108.98	2482.82	6661.91	4931.54	5835.65	5970.36	4618.46	7478.84	6951.42	7176.21	4162.92	5870.4	2032	5859.48	4091.54	[26][M+1]+		67	0	0	FALSE	FALSE	0		0		1	0	-
515	M148T195	148.047	148.046	148.047	194.878	193.139	207.943	25	25	3441	9916.11	9314.76	9499.41	9963.42	10017.2	10565.8	10137.2	11321.5	8448.06	9796.48	8700.08	7959.93	6595.39	8840.45	8894.91	8211.12	8199.3	8114.63	7321.22	8186.92	10698.7	8317.16	9227.94	8379.3	8836.04	[27][M+1]+		33	0	0	FALSE	FALSE	0		0		1	0	-
516	M148T223	148.047	148.045	148.047	222.706	219.011	231.621	23	23	1525	2107.26	2524.56	3100.2	2645.96	2010.62	3030.79	2332.21	2105.45	1643.71	2895.95	1643.88	2745.36	2122.97	2780.8	2465.59	2341.58	2037.69	2682.45	2703.54	2708.79	2040.31	2249.42	2434.85	2411.26	2098.02		[M+H-H20]+ 165.052	65	0	0	FALSE	FALSE	0		0		0	0	-
517	M148T54	148.06	148.059	148.06	53.504	52.294	58.058	25	25	7310	17822.4	19161.1	21100.8	21852.6	20012.5	20768.8	21109.7	20261.1	21872.4	18896.3	12538.8	12354.9	9989.59	12272.1	12863	9174.55	12064.1	11968.4	11204.3	11806.1	15347.2	15301.8	14052.4	17457.8	14947.8		[M+3Na-2H]+ 81.108	69	23	16	TRUE	FALSE	1	score{0.9975}adduct{(M+H)+}name{L-Glutamate}labid{S0056}	1	score{0.9952}adduct{(M+H)+}name{L-Glutamate}labid{S0056}	1	1	L-Glutamate
518	M148T52	148.079	148.078	148.08	51.758	50.34	56.874	21	21	5061	1994.79	2198.69	2160.82	1830.79	1645.26	2492.47	1950.99	2163.81	2487.18	1962.29	677.65	11809.4	320.252	10425.4	584.213	8170.6	580.303	499.888	514.22	445.329	1238.37	13645.6	1653.3	1038.52	943.57	[28][M+1]+		69	0	0	FALSE	FALSE	0		0		1	0	-
519	M148T482	148.086	148.085	148.087	482.284	471.95	484.076	26	25	860	2420.43	2774.19	3495.32	3033.14	3144.88	2980.08	4036.39	4146.74	3064.95	2573.19	3133.55	2753.19	3139.91	3367.75	3201.13	2919.55	2437.4	2965.08	3321.96	4014.65	3294.12	2904.78	3049.78	2555.44	4229.34			63	0	0	FALSE	FALSE	0		0		1	0	-
520	M149T437	149.023	149.022	149.023	437.445	436.304	452.874	22	21	4607	14896.4	19296.3	17300.5	38994.9	19363.9	17388.2	17095.8	14619.1	17786.7	21675.9	11175.1	39260.6	16164	17291.7	14463.9	13815.8	13471.4	12027	13966.9	11909	23174.8	17361	14932.4	15064.9	13143		[M+H-H20]+ 166.028	59	11	19	TRUE	FALSE	1	score{0.8118}adduct{(M+H-H2O)+}name{1,2-Benzenedicarboxylic acid}labid{n00525}	0		1	1	1,2-Benzenedicarboxylic acid
521	M149T400	149.023	149.021	149.024	399.542	398.621	400.696	25	25	10728	27778.4	24206.8	27438	26239.4	27092.1	30843.2	29114.5	25514.8	31543.8	29228.4	21053.2	28086.7	22187.6	27265.7	22195.1	22920.8	24646	40871.5	34654.2	31432	25020.5	48793.8	26920	23016.6	22690.7			17	5	18	TRUE	FALSE	0		0		0	0	-
522	M149T253	149.044	149.043	149.045	253.119	251.238	263.038	23	22	5286	9463.31	9259.44	7495.5	7774.52	8691.51	10019.9	10064.2	8091.81	9336.1	9500.16	9307.55	8810.94	10137.1	8190.29	7639.05	7895.82	8768.01	8526.87	10395.4	10926.5	8119.02	7176.56	10238.2	9297.45	10079.1			31	2	26	TRUE	FALSE	0		0		1	0	-
523	M149T56	149.043	149.042	149.045	55.886	54.226	58.66	13	13	645	3291.36	931.86	1449.7	3318.27	1066.99	1117.01	1366.28	3534.05	742.173	3043.45	1152.07	3153.53	3416.14	3217.16	3481.07	3527.8	1089.7	1067.71	3346.09	1167.74	1048.1	678.858	821.833	3498.38	3349.26			37	0	0	FALSE	FALSE	0		0		1	0	-
524	M149T262	149.058	149.058	149.06	262.335	259.164	268.317	23	23	3076	11048.6	7336.11	18994.5	11623.5	9474.55	5416.54	11316.8	7577.56	7433.09	3167.56	7729.73	9013.63	4411.39	6380.59	7607.7	6518.77	6637.38	6058.58	13450.6	9047.9	7016.92	12117.3	9116.59	8863.36	9674.89			1	0	0	FALSE	FALSE	0		0		1	0	-
525	M149T164	149.059	149.046	149.06	163.835	157.577	171.781	16	15	542	4117.83	1054.79	1153.57	4270.98	1418.35	1062.4	1368.53	354.576	945.149	4195.99	3865.96	4048.16	4043.8	971.807	1500.15	1061.5	576.914	809.691	4036.38	4209.62	3693.98	917.371	3965.21	916.641	782.496	[26][M+2]+		67	5	28	TRUE	TRUE	0		0		1	0	-
526	M149T309	149.058	149.057	149.06	309.358	301.728	323.305	14	14	1777	9455.45	8985.25	8465.38	2426.08	3322.64	735.064	8612.14	8722.9	9057.15	9256.27	1484.54	1903.09	8647.19	3592.93	1592.26	9417.36	2420.48	8790.83	8160.63	4298.95	3906.81	3086.36	9009.28	2883.06	1258.24			3	3	28	TRUE	TRUE	0		0		1	0	-
527	M149T53	149.063	149.061	149.065	53.419	52.294	58.058	23	23	675	1617.06	1141.72	1371.91	1608.3	1141.46	1386.59	1873.19	1324.02	1885.64	1695.8	609.906	619.079	898.934	557.248	3461.06	617.288	951.615	693.917	800.809	3363.42	1029.18	821.348	994.435	1199.37	1140.75	[28][M+2]+		69	0	0	FALSE	FALSE	0		0		0	0	-
528	M149T483	149.081	149.069	149.082	482.862	476.596	485.35	17	16	949	759.915	4017.02	4830.69	4591.51	1349.82	4425.65	1924.95	1127.96	4745.88	1050.7	220.248	2866.73	1459.64	1352.89	1951.98	1217.22	1055.42	1251.67	4377.14	4649.17	1748.42	2266.2	5536.44	4790.91	1210.29			63	0	0	FALSE	FALSE	0		0		1	0	-
529	M149T243	149.095	149.094	149.096	243.236	229.165	249.083	29	24	2999	4840.31	9348.87	4850.59	5807.16	4980.71	4954.93	5842.59	8596.02	4637.72	5303.34	3735.57	2145.4	4446.49	7535.09	3783.86	3101.09	4497.27	3068.03	6698.72	3281.02	3652.3	4967.5	4164.96	4463.66	3313.86			20	1	26	TRUE	TRUE	0		0		1	0	-
530	M149T203	149.095	149.095	149.096	202.595	198.375	213.079	25	25	3553	8418.42	8046.19	9117.89	8236.23	8258.45	8978.6	8058.82	7840.32	8392.46	8896.19	6014.07	6430.19	5294.53	6167.47	6574.73	4912.26	5839.63	6548.96	5387.28	5715.07	5910.92	6504.01	6910.06	7909.84	6113.13			28	1	26	TRUE	FALSE	0		0		1	0	-
531	M149T413	149.095	149.094	149.098	413.199	389.37	420.458	14	13	3759	16972.2	654.187	14426.6	1388.95	18303.1	2975.16	3908.6	15049.3	1398.58	4683.95	13965.2	627.328	3063.51	15070.9	2432.32	14930.2	5555.19	4727.93	12531.8	15035.2	2415.18	2969.56	14007.3	11267.4	14821.6			60	0	0	FALSE	FALSE	0		0		1	0	-
532	M149T233	149.116	149.115	149.117	232.678	230.518	239.859	14	14	1406	6325.07	654.293	1365.68	589.555	748.749	7106.09	475.16	6095.39	299.601	6463.41	5887.67	1080.47	5282.53	6445.12	770.255	352.275	726.676	802.714	759.7	470.584	6303.96	5427.02	579.049	5588.87	5552.55			85	4	26	TRUE	TRUE	1	score{0.9593}adduct{M+}name{Methamphetamine}labid{n00363}	0		1	1	Methamphetamine
533	M149T419	149.132	149.131	149.133	418.848	394.325	432.42	34	24	3759	15736.8	13642.7	35049.7	17178.4	19835.6	4124.36	13142.8	16397	15219.1	17383.9	16480	17856.1	16140.8	31581.4	12111.4	16403.3	11291.7	18219.2	16693	20531	14884.2	18773.1	17890.9	24196.9	15359			24	15	18	TRUE	TRUE	0		0		1	0	-
534	M150T491	149.952	149.95	149.953	491.165	486.765	509.053	22	19	1408	6088.04	6769.99	6254.55	5232.63	9112.58	4971	4532.56	5538.79	5489.65	4521.87	19831.5	1110.27	13021.8	5666.74	12452.2	5176.33	17827.3	5602.09	6306.04	13511.1	12960.6	5178.81	5348.07	5770.16	19977.3			155	0	0	FALSE	FALSE	0		0		0	0	-
535	M150T45	149.952	149.951	149.953	44.539	43.042	49.728	22	22	620	2085.34	2473.66	1954.07	2641.8	2348.85	2530.61	2654.63	3263.25	2127.46	2007.21	1993.97	2194.76	2510.71	2628.08	2294.36	2256.21	1919.11	3871.12	3411.49	1985.87	2562.56	3168.88	2656.05	2599.66	2375.66			143	0	0	FALSE	FALSE	0		0		0	0	-
536	M150T502	149.987	149.987	149.988	501.741	491.944	516.06	14	13	1408	11511.6	13968	212.264	233.565	12696.1	12311.6	2765.32	2632.62	2188.32	11730	4027.15	5885.37	13146.2	8403.2	12510.1	13628	13016.3	12630.6	4630.32	3864.99	6812.89	12657.5	7161.3	12707.6	5875.96		[M+CH3CN+Na]+ 85.972	108	0	0	FALSE	FALSE	0		0		0	0	-
537	M150T400	150.026	150.023	150.027	399.954	398.12	405.889	23	23	1709	2625.94	2218.65	3007	2679.44	2000.01	2706.22	3846.58	2450.56	2388	2306.18	2273.15	3389.11	1098.1	2611.74	2658.95	2108.47	2707.17	3551.66	2535.53	3004.7	2221.02	3847.06	2389.3	1086.49	2740.22			51	0	0	FALSE	FALSE	0		0		0	0	-
538	M150T158	150.025	150.025	150.026	158.033	149.113	162.566	25	25	366	806.831	483.74	1229.21	825.742	597.354	609.618	834.278	660.33	985.334	466.688	648.222	997.629	807.836	708.943	985.888	664.908	609.496	853.958	799.744	788.746	655.949	719.071	718.668	630.201	704.967			100	0	0	FALSE	FALSE	0		0		0	0	-
539	M150T253	150.044	150.042	150.046	252.9	251.238	257.829	20	20	980	1110.86	342.994	576.372	678.277	1308.12	316.96	1255.98	1427.73	1618.76	73.8915	1108.33	1311.08	1373.45	1126.07	829.532	1259.28	1186.19	1248.31	1506.92	1741.44	1196.49	1103.49	779.504	1419.71	703.72			31	0	0	FALSE	FALSE	0		0		0	0	-
540	M150T79	150.054	150.054	150.055	78.618	75.776	81.077	25	25	1667	3212.75	3869.22	4026.73	4129.87	3638.06	3658.01	3612.53	3896.99	3766.2	4032.14	1392.87	1636.8	1265.91	1786.46	1516.86	1653.68	1857.26	1857.78	1408.64	1993.17	2619.08	2697.15	2880.14	2770.86	2466.15		[M+3Na-2H]+ 83.0983 [M+H-H20]+ 167.06	180	9	29	FALSE	FALSE	0		0		0	0	-
541	M150T60	150.054	150.052	150.057	59.561	57.061	62.402	15	15	1297	1019.12	1849.86	1563.77	1620.68	1366.68	1475.71	1601.55	1452.67	1222.87	1283.63	918.36	2320.57	1102.68	1203.54	811.323	1303.13	1276.56	868.307	1204.01	1549.8	3524.94	768.015	3783.68	1003.29	788.52		[M+CH3CN+Na]+ 86.0381 [M+CH3CN+H]+ 108.02 [M+H-H20]+ 167.066	27	3	38	FALSE	TRUE	0		0		0	0	-
542	M150T482	150.102	150.101	150.102	481.762	478.195	482.88	25	25	1384	5793.07	5492.35	6934.08	5174.3	6639.82	5102.91	5702.53	4532.28	4739.46	6061.73	4777.58	6925.79	6724.07	7342.98	4846.4	6677.58	5699.18	6384.59	6568.11	5033.51	5519.96	5797.1	6757.3	5188.27	7150.05		[M+H-2H2O]+ 185.118	63	0	0	FALSE	FALSE	0		0		1	0	-
543	M150T202	150.099	150.098	150.102	202.415	198.375	213.079	22	22	1025	770.546	1616.68	1593.76	2410.09	811.92	1956.56	914.705	1082.25	977.048	981.505	874.036	999.285	885.736	1318.9	783.68	1057.9	606.363	1505.27	1184.31	1149.08	721.07	622.783	781.52	1276.95	1244.31			28	0	0	FALSE	FALSE	0		0		1	0	-
544	M151T253	151.023	151.022	151.024	253.204	250.69	258.224	16	16	911	675.468	863.609	1095.34	790.784	1574.04	624.809	1155.26	719.583	1154.98	1147.94	645.54	974.029	827.257	1046.89	830.246	1135.02	855.743	1243.32	994.717	1184.12	766.169	1278.43	1449.01	1603.22	1372.12			31	0	0	FALSE	FALSE	0		0		1	0	-
545	M151T43	151.035	151.034	151.039	43.43	42.437	57.971	33	25	2265	2972.08	2876.17	4043.99	3093.23	2892.86	3101.17	3339.09	3380.63	3046	2878.22	5872.68	2964.42	2651.6	3830.33	3093.96	2664.53	2845.13	3023.16	2151.83	2587.84	3021.99	2658.12	3571.54	3243.73	2930.58			80	8	35	FALSE	FALSE	0		0		0	0	-
546	M151T488	151.034	151.034	151.035	488.44	485.067	489.784	25	25	1678	1982.45	2112.5	1922.27	1774.99	1906.59	1881.91	2325.3	2139.22	2485.1	1865.79	2123.97	2386.78	2613.1	2079.57	2735.98	2642.76	2544.94	2206.85	2206.47	2334.62	2431.8	2405.43	2535.62	2636.05	2362.86		[M+CH3CN+Na]+ 87.0198	68	0	0	FALSE	FALSE	0		0		0	0	-
547	M151T185	151.038	151.036	151.039	184.736	182.035	195.062	26	23	1581	3874.41	2912.27	4662.63	4069.85	1005.18	4104.7	3905.86	854.562	4040.62	3821.46	2096.13	2980.78	1676.99	2018.73	2144.32	1843.49	3887.73	3446.06	2533.58	2214.71	2768.46	3246	2936.71	4789.7	3069.2			61	14	13	FALSE	TRUE	0		0		1	0	-
548	M151T151	151.038	151.037	151.039	151.308	127.51	164.262	33	24	1850	7582.98	1923.18	10775.5	9143.45	9782.14	10400.1	9520.19	9104.94	8391.53	2336.15	4202.8	2550.08	1447.68	2445.89	1824.01	2089.87	2589.1	2063	1961.55	3375.34	1875.49	5882.12	1617.1	4924.36	6452.42		[M+3Na-2H]+ 84.0878	96	13	13	FALSE	FALSE	0		0		0	0	-
549	M151T206	151.038	151.035	151.039	205.995	195.903	224.476	20	17	1142	2305.27	1963.09	2334.25	2281.83	1585.86	3521.31	2584.7	3876.77	2407.58	934.582	1994.32	1448.22	1545.07	1265.33	1447.57	1197.01	1496.6	1656.4	1165.27	1877.05	1849.95	1761.83	1684.86	2085.13	1781.84		[M+H-H20]+ 168.044	70	7	13	FALSE	TRUE	0		0		0	0	-
550	M151T252	151.04	151.034	151.042	252.447	236.085	257.996	14	13	847	1355.65	837.403	990.487	1538.36	1848.07	635.283	2240.38	935.457	1760.48	1732.14	847.073	1087.99	1479.1	981.05	680.74	692.294	2269.56	1237.83	1482.41	957.483	529.727	1575.33	1775.1	703.612	1619.22			117	1	6	FALSE	TRUE	0		0		1	0	-
551	M151T195	151.075	151.071	151.075	195.342	191.45	215.115	29	24	1847	4858.31	6572.24	3811.82	3914.22	3623.01	3737.51	4671.65	5740.66	4193.11	6824.43	1782.92	3999.2	1718.56	2286.07	1640.04	1442.88	2851.73	4681.76	2912.47	1497.47	3016.66	3176.75	3121.45	4716.33	2959.54		[M+H]+ 150.068	33	2	15	FALSE	FALSE	1	score{0.8391}adduct{(M+H)+}name{3-Methylphenylacetic acid}labid{S0077}	0		1	1	3-Methylphenylacetic acid
552	M151T384	151.074	151.073	151.076	384.165	382.608	385.167	18	18	883	1306.43	3688.77	1592.89	2128.08	1330.78	3386.37	1266.85	3975.67	2244.33	1463.59	2013.93	1696.34	3641.43	1424.3	1455.06	3474.78	3360.9	1914.62	1597.33	3352.92	1652.14	1616.79	1499.04	2706.65	2071.26			160	0	0	FALSE	FALSE	0		0		1	0	-
553	M151T165	151.074	151.074	151.075	165.277	159.271	176.363	18	16	529	1410.91	1177.22	1215.36	1051.54	1526.25	1262.58	2680.03	1406.38	1049.53	1302.69	1870.13	930.087	999.123	1869.94	2112.2	1901.17	1746.97	1780.08	1564.13	1899.92	827.94	932.488	1971.33	1044.85	2195.58		[M+H]+ 150.073	79	2	20	FALSE	TRUE	0		0		0	0	-
554	M151T480	151.097	151.096	151.098	480.43	476.374	483.625	20	20	1054	3720.49	2944.54	3720.7	3938.57	6125.15	6742.44	3939.54	4326.21	4158.75	5646.01	5439.11	5370.67	3944.27	4104.1	3676.31	6723.29	6800.81	9789.03	5370.25	5838.62	2975.06	5394.89	4193.77	4639.44	2798.24			63	0	0	FALSE	FALSE	0		0		1	0	-
555	M151T202	151.147	151.146	151.148	202.353	197.707	212.709	24	24	1115	3783.38	1251.14	1394.15	1356.77	1068.13	1209.81	854.35	1014.47	1657.49	1231.7	903.248	1247.06	803.291	1034.48	1025.08	778.683	1091.24	1275.78	1017.21	798.081	823.034	1043.51	1041.76	1314.72	1106.54		[M+H-H20]+ 168.149	28	0	0	FALSE	FALSE	0		0		0	0	-
556	M152T45	151.949	151.948	151.95	44.657	42.967	49.267	24	24	438	1168.05	1792.36	1688.31	2174.94	1586.95	1433.74	1548.33	1926.29	1455.47	646.755	957.387	1180.31	1449.1	1970.44	1110.81	1117.5	1061.49	1683.08	1896.2	1280.85	1782.61	1397.19	2390.62	1388.18	1515.56			143	0	0	FALSE	FALSE	0		0		0	0	-
557	M152T499	151.949	151.948	151.95	499.295	487.265	509.735	19	17	820	6557.71	4426.29	6590.75	2067.97	6815.8	8675.74	2850.05	4345.15	6670.83	6807.21	7682.84	9841.91	5975.48	7614.68	7741.33	6505.93	7426.63	2820.07	7689.84	7203.9	7025.34	7642.65	2899.18	6721.79	7339.04			163	0	0	FALSE	FALSE	0		0		0	0	-
558	M152T43	152.035	152.031	152.037	43.365	41.756	55.278	29	25	405	724.638	642.52	914.376	443.781	550.083	647.511	759.256	523.203	661.404	604.176	1336.43	422.205	485.647	644.202	664.817	493.124	666.844	701.982	505.633	581.807	700.107	547.937	676.669	359.283	585.291		[M+CH3CN+H]+ 110.004	80	0	0	FALSE	FALSE	0		0		1	0	-
559	M152T157	152.041	152.04	152.042	157.449	140.665	164.124	30	25	887	1886.72	1811.66	2015.94	2025.87	1977.5	2823.09	1778.64	1787.41	2088.6	1794.05	1476.52	1317.45	1358.94	1421.07	1476.66	1492.95	1485.78	1450.21	1335.89	1475.96	1027.32	1515.09	982.662	1529.73	1912.7		[M+Na]+ 129.057	100	0	0	FALSE	FALSE	0		0		1	0	-
560	M152T76	152.056	152.054	152.057	75.9985	63.822	90.323	26	25	2225	3242.59	3030.42	2922.95	2952.55	3006.24	3286.91	3024.19	3351.85	3551.9	3680.25	1034.63	1092.5	955.614	1087.58	1025.56	1356.26	1324.92	1052.71	817.539	1161.85	2519.44	2392.4	2672.03	2394.34	1744.9		[M+Na]+ 129.062	83	4	13	TRUE	FALSE	1	score{0.9261}adduct{(M+H)+}name{2-Hydroxyadenine}labid{S0183}	1	score{0.8665}adduct{(M+H)+}name{2-Hydroxyadenine}labid{S0183}	1	1	2-Hydroxyadenine
561	M152T154	152.056	152.055	152.057	153.797	145.928	158.285	21	18	549	1040.03	1312.74	3252.03	1303.18	2144.47	2173.97	1613.24	1274.19	1103.45	2011.08	540.244	475.654	730.827	951.262	557.89	698.138	814.994	732.121	638.147	584.563	421.33	1210.81	400.355	1102.37	1167.83		[M+3Na-2H]+ 85.0953	109	0	0	FALSE	FALSE	0		0		0	0	-
562	M152T485	152.081	152.08	152.082	484.646	472.818	486.836	21	20	522	1614.34	2594.84	2214.95	2319.83	2883.59	2004.38	1557.39	1884.61	1288.73	2027.54	1906.69	2199.19	2831.8	1971.66	1517.39	2151.12	1053.97	1513.66	1108.59	1432.66	1407.86	2642.33	2671.13	2427.38	2186.34			135	0	0	FALSE	FALSE	0		0		1	0	-
563	M152T190	152.081	152.078	152.083	190.005	189.366	194.548	13	13	406	771.754	651.658	504.686	606.428	375.285	808.369	730.902	559.67	1079.24	1003.16	719.959	536.813	709.657	776.62	536.763	985.399	772.109	680.907	537.694	898.813	915.582	841.84	836.406	575.728	985.236		[M+NH4]+ 134.042	52	0	0	FALSE	FALSE	0		0		0	0	-
564	M152T213	152.106	152.104	152.113	212.666	207.276	231.295	20	19	529	1445.46	634.384	566.169	1100.19	753.566	941.108	843.718	730.925	689.928	693.635	919.942	1051.31	511.21	544.712	867.088	411.068	583.468	853.999	960.602	486.039	770.897	637.273	864.107	418.734	564.387		[M+H-2H2O]+ 187.121	77	0	0	FALSE	FALSE	0		0		1	0	-
565	M152T504	152.477	152.476	152.478	503.63	493.914	518.053	17	13	871	8169.75	5864.38	4398.77	4953.98	1500	1054.17	4793.56	4881.88	4990.67	6534.69	4254.11	5443.76	4730.61	4871.08	4012.76	4175.68	4822.03	4973.42	5152.18	5604.51	4955.52	3870.24	5801.32	7361.38	7222.66		[M+CH3CN+Na]+ 88.4593	108	0	0	FALSE	FALSE	0		0		0	0	-
566	M153T75	152.509	152.507	152.51	75.064	68.312	76.628	23	23	346	491.577	469.104	397.456	512.992	386.513	464.889	472.908	467.287	445.648	462.881	315.266	620.279	366.056	412.661	392.886	491.349	320.642	313.338	276.421	376.816	748.213	679.318	703.808	388.555	339.585			83	0	0	FALSE	FALSE	0		0		0	0	-
567	M153T490	152.947	152.945	152.95	489.542	486.719	504.697	24	22	646	1915.87	2172.54	2198.97	2064.58	2410.88	1618.24	2301.05	2377.06	1572.42	2349.56	2470.76	1332.8	2377.87	2346.84	3055.58	2641.04	1806.28	2424.11	2151.47	1053.69	2771.88	2282.59	2146.38	2548.1	2278.03			68	0	0	FALSE	FALSE	0		0		1	0	-
568	M153T54	152.967	152.964	152.971	54.3755	52.863	59.842	14	14	574	961.762	978.809	888.994	1093.3	670.595	466.055	820.836	686.64	917.433	990.48	404.612	695.031	874.438	560.343	1337.41	607.202	413.987	1070.34	1024.88	384.436	580.62	1114.23	424.333	1092.96	1029.16		[M+Na]+ 129.986	37	0	0	FALSE	FALSE	0		0		0	0	-
569	M153T492	152.972	152.971	152.975	491.854	487.313	507.529	14	13	411	1841.38	1196.19	832.219	1949.23	1948.81	1770.71	1974.83	1085.16	1837.36	1900.04	1166.74	2460.09	1154	1189.29	2046.32	2021.43	1428.38	2215.62	2166.48	2086.77	2179.12	1534.28	1616.69	2045.94	1983.32			155	0	0	FALSE	FALSE	0		0		1	0	-
570	M153T156_1	153.003	153.002	153.003	156.327	137.53	163.876	20	20	812	966.265	1407.7	1136.95	988.276	707.893	863.232	1104.94	1193.92	1311.46	1249.38	996.827	1638.28	1178.29	220.826	1438.41	897.176	849.702	1159.36	1004.94	804.495	1403.7	1490.61	1611.97	1342.96	1880.29			100	0	0	FALSE	FALSE	0		0		1	0	-
571	M153T250	153.017	153.017	153.019	250.338	247.955	255.605	25	25	3417	5066.46	4437.01	6330.97	5749.42	7485.31	12021.3	6765.52	6537.79	7190.94	7964.63	5899.8	5411.25	5038.86	5821.35	5736.22	5399.13	5618.49	6175.3	5055.25	5641.28	5263.01	7136.8	5609.82	4584.42	5818.94		[M+K]+ 114.062	49	0	0	FALSE	FALSE	0		0		0	0	-
572	M153T230	153.018	153.017	153.018	229.723	227.529	236.762	21	21	2465	5495.02	3320.23	4164.39	4088.74	3655.28	6782.01	4202.76	4362.5	4913.09	4737.58	3160.26	3315.83	2442.92	4003.67	3262.94	2902.09	3338.05	3954.65	3312.74	3372.3	3420.69	3625.44	3716.61	3458.83	3233.22			45	0	0	FALSE	FALSE	0		0		1	0	-
573	M153T43	153.032	153.031	153.033	43.328	42.443	48.425	25	25	381	511.252	692.064	671.334	433.025	615.329	643.475	585.023	527.948	521.382	475.675	1034.41	503.531	525.596	645.752	563.382	465.337	422.66	791.208	405.289	397.024	608.641	464.991	476.245	528.176	288.448		[M+CH3CN+H]+ 110.994	80	0	0	FALSE	FALSE	0		0		0	0	-
574	M153T162	153.049	153.048	153.053	162.248	155.204	172.539	33	25	921	1495.74	1477.86	1331.81	1760.38	787.559	883.873	1311.15	1467.82	1649.63	1589.77	1535.22	1927.88	1534.65	1282.76	1985.84	1634.32	1553.77	1937.88	1681.47	1710.02	1663.64	1204.14	1609.63	1639.42	2040.35		[M+2Na-H]+ 108.079	67	0	0	FALSE	FALSE	0		0		0	0	-
575	M153T234	153.054	153.052	153.054	234.001	231.568	239.526	15	15	933	2184.99	1505.93	4756.31	1488.12	1437.2	1386.41	1826.37	3997.73	1524.96	619.988	1715.18	1270.97	1324.35	1357.81	4018.32	3236.05	3499.11	3211.78	3247.78	3329.24	4427.65	4268.37	1145.48	1765.96	1330.73			43	0	0	FALSE	FALSE	0		0		1	0	-
576	M153T478	153.065	153.054	153.065	478.188	470.521	482.381	16	16	941	3397.83	2182.71	2049.68	4804.49	3936.41	2841.91	2159.47	1718.05	4933.96	4462.53	5860.1	3738.03	711.814	485.421	1776.4	5725.07	870.737	4773.84	3426.37	5317.09	1975.31	4895.77	2134.91	5020.99	2578.99			136	0	0	FALSE	FALSE	0		0		1	0	-
577	M153T156_2	153.065	153.064	153.066	156.363	149.951	160.523	14	14	871	554.746	391.528	644.565	651.2	876.153	349.846	1796.12	501.812	1866.54	1796.76	416.428	1873.13	1928.18	659.82	2003.31	525.011	534.27	1715.97	380.666	537.107	2027.2	827.656	1799.97	1693.8	1779.02			100	0	0	FALSE	FALSE	0		0		1	0	-
578	M153T405	153.09	153.089	153.092	405.2	403.247	416.227	22	21	1881	7589.71	5180.42	6311.41	3068.3	2718.82	2478.74	1691.39	3162.53	2800.03	7685.89	1997.35	4875.65	4472.97	6391.32	4255.31	8224.1	3223.44	5808.52	1930.07	3330.18	3512.84	3808.19	4366.12	4904.03	3401.69		[M+H]+ 152.083	47	0	0	FALSE	FALSE	0		0		1	0	-
579	M153T219	153.09	153.088	153.092	219.131	201.52	227.064	14	13	1218	1806.7	3161.47	1407.32	2702.21	2550.84	1665.73	3343.07	6694.95	3266.32	6317.79	4948.24	4920.2	4724.85	1928.83	4919.48	2262.79	4301.28	2087.18	1806.19	4708.27	4513.43	5580.38	5572.01	5134.94	1175.33		[M+H]+ 152.084	21	0	0	FALSE	FALSE	0		0		1	0	-
580	M154T254	153.571	153.569	153.572	253.687	248.709	257.996	18	17	1121	173.042	552.616	822.552	0	399.019	0	0	0	408.989	680.255	822.558	948.919	700.864	953.203	1034.34	879.219	836.401	780.032	782.654	946.785	941.945	663.224	703.458	646.101	1073.21			31	0	0	FALSE	FALSE	0		0		0	0	-
581	M154T45	153.948	153.947	153.949	44.55	42.687	50.179	17	17	315	927.891	1427.71	1430.59	1288.11	898.219	1243.89	890.473	1689.09	1088.15	1165.77	603.028	823.324	1021.99	952.259	1446.58	1106.03	1246.45	1304.29	1624.16	1262.93	1060.4	1476.8	877.767	909.228	1337.72			143	0	0	FALSE	FALSE	0		0		1	0	-
582	M154T491_1	153.958	153.957	153.959	490.711	488.945	504.063	20	20	832	2501.55	1232.15	2547.44	1814.52	1724.07	2100.94	2512.56	2155.67	1935.5	2605.03	2441.05	1870.71	2160.76	2713.66	1825.85	2708.81	1807.56	1480.75	2424.27	521.954	3338.85	2820.94	2097.16	2812.01	1971.81			68	0	0	FALSE	FALSE	0		0		0	0	-
583	M154T54	153.978	153.976	153.979	53.855	51.683	58.66	23	23	546	877.414	1104.31	887.887	1233.73	942.062	971.012	883.29	1054.69	945.586	880.039	1294.82	890.488	1184.77	1590.54	568.776	1047.63	717.92	1153.66	1174.14	767.387	498.857	1230.65	697.04	986.119	786.602			37	0	0	FALSE	FALSE	0		0		0	0	-
584	M154T67	153.997	153.996	153.999	67.011	65.411	70.808	25	25	563	2415.69	1896.23	1755.79	2366.4	2267.85	2390.43	2476.71	2495.24	1876.09	2120.92	2388.75	2613.72	3089.36	3074.65	2635.32	2687.62	2391.74	2273.2	2710.32	2318.04	2154.72	2425.37	2152.65	2646.09	2945.03		[M+CH3CN+Na]+ 89.981 [M+CH3CN+H]+ 111.963 [M+Na]+ 131.008 [M+H]+ 152.992	198	2	51	FALSE	FALSE	0		0		1	0	-
585	M154T76	154.038	154.037	154.039	76.031	73.219	77.77	15	15	256	437.904	423.4	252.121	329.757	357.428	346.267	335.12	479.813	376.44	291.481	378.934	526.312	249.31	432.963	339.6	361.115	568.894	480.242	446.661	310.119	428.339	383.913	528.982	463.384	349.659			83	0	0	FALSE	FALSE	0		0		0	0	-
586	M154T188	154.086	154.085	154.087	188.059	185.2	201.142	23	23	638	863.381	773.262	158.805	1268.24	826.952	1067.15	973.79	888.824	1262.15	1040.48	524.714	587.855	485.458	484.266	469.484	430.216	573.164	554.205	439.248	584.027	625.619	657.869	556.332	671.227	653.662			52	0	0	FALSE	FALSE	0		0		1	0	-
587	M154T238	154.085	154.084	154.088	237.554	236.01	242.828	17	17	696	1024.09	679.204	1225.32	1162.47	1320.36	874.891	852.075	985.9	769.238	1477.31	592.882	535.125	703.477	505.24	599.43	487.229	608.046	734.481	719.202	461.458	529.138	582.683	374.7	423.767	410.202			58	0	0	FALSE	FALSE	0		0		1	0	-
588	M154T482	154.097	154.095	154.098	481.727	473.406	483.924	25	24	555	2349.15	1799.91	1747.86	1048.13	1791.69	1398.86	2379.88	1058.52	1715.52	933.685	1781.6	1609.91	1832.36	1738.43	1968.67	2138.09	1458.49	2194.19	1158.82	1737.47	2823.33	2722.5	1675.99	1548.52	2676.22		[M+H-2H2O]+ 189.111	63	0	0	FALSE	FALSE	0		0		1	0	-
589	M154T491_2	154.474	154.472	154.475	491.008	488.349	492.976	13	13	354	534.875	371.301	642.644	986.259	889.343	520.537	664.048	562.48	792.455	544.388	827.779	767.139	949.5	912.087	1045.83	855.683	1059.16	844.188	914.419	1213.22	690.807	1010.1	730.118	795.615	822.185			155	0	0	FALSE	FALSE	0		0		0	0	-
590	M155T240	154.58	154.578	154.581	239.833	238.811	242.115	16	16	488	415.774	0	0	596.63	578.072	668.826	739.104	148.599	718.525	539.76	825.51	762.032	546.644	642.488	788.303	645.172	617.538	740.099	623.551	918.245	385.524	872.317	594.153	983.193	382.73			26	0	0	FALSE	FALSE	0		0		0	0	-
591	M155T522	154.966	154.966	154.967	522.475	500.96	539.239	119	25	1975	14717.6	5618.51	1692.79	4150.25	10181.3	4922.43	14298.3	6188.74	6100.4	7917.2	3812.42	4621.92	10058.5	6643.22	15679.7	5663.46	5598.15	4455.51	7819.28	5894.69	13105.1	6391.73	8627.85	1159.94	5702.54		[M+H]+ 153.963	159	25	14	TRUE	TRUE	0		0		0	0	-
592	M155T492	154.966	154.966	154.967	492.318	489.03	499.551	26	25	3878	26834.7	30215.3	26996.1	23175.6	35358.3	33430.6	31554.1	31300.8	28018.9	27028	38457	36476.7	28614.1	26540.7	24708.8	32373.4	29516.4	30619.4	29605.4	27307.3	35611.7	35983.3	30396.6	27418	27208.4		[M+Na]+ 131.977 [M+H]+ 153.959	155	25	14	TRUE	FALSE	0		0		0	0	-
593	M155T55_1	154.966	154.964	154.966	55.047	52.945	57.162	23	23	2023	13061.2	10703.4	12563.2	9956.56	10450.2	12091.5	15528.5	12176.8	14736	9562.77	15050.8	5824.56	17949.5	14254.3	12582.6	10298	15777	11286.3	13660.1	14546.3	7512	15048	8953.96	11489	19853.7			37	0	0	FALSE	FALSE	0		0		0	0	-
594	M155T65	154.981	154.98	154.988	64.986	63.047	80.459	21	21	968	853.056	1050.42	484.292	1344.69	1036.69	777.362	707.461	704.636	747.936	646.171	874.804	211.452	691.917	651.225	1069.11	1052.22	3733.52	502.462	1178.54	382.19	4336.69	781.184	5086.05	1238.15	4243.13		[M+K]+ 116.014	89	0	0	FALSE	FALSE	0		0		0	0	-
595	M155T250	155.006	155.005	155.007	250.269	248.489	255.086	24	24	1916	2133.03	2168.67	5045.14	3763.78	2677.5	3170.16	3926.51	3125.91	3295.69	2599.06	2683.61	3112.14	2462.07	3392.91	3797.85	2981.88	2759.65	2760.66	2375.04	2694.24	2859.97	2542.79	2161.26	2534.29	2296.01		[M+H-2H2O]+ 190.028	49	0	0	FALSE	FALSE	0		0		1	0	-
596	M155T55_2	155.028	155.026	155.029	55.047	53.195	59.241	21	21	1870	995.329	982.449	785.092	998.079	821.886	1099.17	7588.04	1075.51	1056.91	796.487	861.252	418.704	1008.14	1087.7	857.036	1010.9	916.912	860.454	1734.21	879.786	6774.36	1209.27	641.523	9241.25	7711.92		[M+CH3COO+2H]+ 93.9971	37	0	0	FALSE	FALSE	0		0		0	0	-
597	M155T266	155.069	155.069	155.07	265.937	264.846	271.822	25	25	96159	181780	169008	219618	193795	193469	196792	196818	185107	190165	201032	199192	217023	206346	211947	212492	181861	201125	213271	172748	207185	175382	180709	172049	165176	186022	[29][M]+		2	25	100	TRUE	FALSE	0		0		1	0	-
598	M155T408	155.106	155.105	155.107	408.193	405.603	409.398	24	24	2734	8240.59	21805.2	10670	8918.36	7674.75	7125.23	4982.03	9291.44	5653.12	5852.15	7807.47	8620.92	7692.08	13329.1	8813.01	9316.37	6627.76	9746.32	8876.93	9049.19	7650.2	7736.49	6611.29	8230.15	7618.87			38	1	12	TRUE	FALSE	0		0		1	0	-
599	M155T230	155.106	155.105	155.11	230.226	227.718	237.529	25	25	4183	12187.4	13917.2	14573.2	13901.3	11654.2	15589	12288.8	12657.4	12162.9	13044	10052.3	17037.4	8705.51	9712.54	8320.22	9471.38	8793.07	11047.7	11245.8	10387	13772.4	10583.9	15675.8	9425.46	9201.03		[M+H]+ 154.098	45	1	7	TRUE	FALSE	0		0		1	0	-
600	M155T382	155.124	155.122	155.125	382.269	381.825	382.668	24	24	963	950.489	1401.9	1460.48	1426.16	1396.29	1216.98	1404.11	1475.8	1296.42	1569.03	1075.5	1749.32	1390.32	1228.53	1416.53	1292.53	1470.52	1786.01	1269.09	1441.08	1120.35	1386.55	1397	1104.81	1322.44		[M+Na]+ 132.135 [M+H]+ 154.117	94	0	0	FALSE	FALSE	0		0		0	0	-
601	M156T492	155.967	155.965	155.968	492.302	488.953	495.574	17	17	2732	3622.71	2919.37	3812.02	6980.85	7827.3	6035.71	3800.54	3703.83	8909.9	3012.98	4214.1	3146.78	2114.48	3966.42	3798	3448.72	3903.26	9930.57	8402.44	1749.45	5192.69	9802.87	4298.31	7578.55	3291.5		[M+H]+ 154.959	155	0	0	FALSE	FALSE	0		0		0	0	-
602	M156T54	155.973	155.973	155.974	53.814	52.294	64.95	27	25	4813	11036.6	14813.2	13559.9	12610	12358.7	11955.1	19092.7	11133.1	12109.1	12529.2	12716.2	8381.68	16286.2	13429.2	15476.3	13737.2	13716.1	12101.2	11870.6	10907.5	9837.89	17610.1	10073.3	14897.8	14397.4			37	1	8	FALSE	FALSE	0		0		0	0	-
603	M156T44	156.013	156.012	156.014	43.612	42.249	49.042	20	20	2002	465.455	608.501	628.518	394.86	4942.54	504.338	591.447	545.23	434.012	585.034	961.003	327.186	289.342	637.482	4767.71	5697.83	5945.15	310.757	403.018	507.466	6250	692.126	327.967	464.39	344.582		[M+NH4]+ 137.974	80	0	0	FALSE	FALSE	0		0		0	0	-
604	M156T185	156.014	156.012	156.015	184.801	182.208	198.724	13	13	611	1055.63	736.449	1084.02	980.178	969.808	1484.73	768.506	725.292	1077.7	1265.76	484.526	1495.58	409.984	1189.18	401.809	1167.75	1254.56	344.37	1127.48	1135.06	393.012	495.012	1243.57	1532.74	442.69		[M+K]+ 117.051	61	0	0	FALSE	FALSE	0		0		0	0	-
605	M156T47	156.042	156.036	156.042	46.92	45.367	56.781	26	25	2377	7568.07	8947.07	9691.85	8280.55	6442.45	6215.63	6254.04	9257.08	8366.17	6662.68	7199.73	6769.59	7158.82	6662.28	6363.6	9412.19	9089.68	7009.12	9160.61	8115.84	6688.01	7962.94	6043.16	7286.65	7007.31	[30][M]+		149	13	24	TRUE	FALSE	0		0		1	0	-
606	M156T486	156.042	156.039	156.042	486.223	482.738	487.593	25	25	7728	18203.4	14834.7	14933	16068.4	18355.8	17376.6	18659.5	17391.8	18026.1	17872.9	18579.6	20817.3	19199.9	19505.9	20292.2	21445.3	20598.4	19354.8	18504.7	18035.9	19633.5	22452.7	20211.1	20358.9	19561.1	[31][M]+	[M+K]+ 117.078	97	23	8	FALSE	FALSE	0		0		1	0	-
607	M156T49	156.076	156.075	156.078	48.612	46.765	53.114	25	25	459	831.122	819.689	1557.13	912.433	2049.42	922.383	985.144	2267.78	979.193	768.143	856.26	578.051	485.753	692.912	796.544	532.079	575.05	659.154	610.473	640.452	1007.03	436.458	755.595	928.888	624.015		[M+Na]+ 133.085	200	0	0	FALSE	FALSE	0		0		0	0	-
608	M156T266	156.073	156.072	156.074	265.937	264.365	272.059	25	25	10252	18735.7	17324.3	19958.2	19810.9	19913.1	20275.3	18313.8	18550.6	20826.8	17964.3	19200.1	21838.3	18798.3	19516	20350.8	17411.9	19564.4	21033.6	18569.7	20860.7	18635.4	18218.9	16661.7	15013.9	17721.1	[29][M+1]+		2	0	0	FALSE	FALSE	0		0		0	0	-
609	M156T230	156.109	156.104	156.11	230.302	228.23	246.317	25	24	654	1424.21	1005.14	1291.21	966.983	1248.9	1508.24	1576.49	1745.84	1001.9	1365.38	1112.11	2025.16	1051.4	1071.25	1057.38	1117.01	1062.52	1002.02	723.715	1114.89	1070.11	963.484	1835.15	1079.19	1391.49		[M+H]+ 155.096	45	0	0	FALSE	FALSE	0		0		1	0	-
610	M156T340	156.119	156.119	156.12	340.121	333.592	341.871	13	13	769	2402.13	3138.43	2252.8	2024.72	1923.99	1457.51	1380.27	2002.48	2046.62	1018.29	1865.89	2507.99	2038.48	1917.73	2436.33	2930.34	2552.75	1485.82	2457.47	2485.82	8601.97	2700.49	3024.45	2099.86	2354.15			64	0	0	FALSE	FALSE	0		0		0	0	-
611	M156T444	156.137	156.136	156.139	443.973	438.679	454.04	30	25	2734	5591.31	13552.7	12761.1	6086.33	3906.87	7323.72	10056.7	5893.46	4836.35	6190.59	9413.76	8818.48	9359.43	7705.94	10267.5	15022.7	8378.77	9181.18	11305.5	9186.29	8243.13	11315.1	13593.7	10726.3	10446.1			6	0	0	FALSE	FALSE	0		0		1	0	-
612	M156T155	156.138	156.137	156.139	154.821	135.277	160.523	26	24	609	994.671	1339.41	1083.65	1421.21	1697.34	1741.01	1522.52	1314.15	1109.21	1357.18	1353.26	372.847	1332.17	1469.62	1311.72	1399.14	1301.02	1287.85	934.453	1176.31	636.577	1094.65	319.154	1104.34	1423.04			109	0	0	FALSE	FALSE	0		0		1	0	-
613	M156T420	156.138	156.136	156.139	419.738	416.865	424.519	16	16	1709	3894.51	5106.99	3948.82	3908.59	3135.08	4174.47	5468.07	4298.96	3990.93	4946	2636.99	4698.75	2951.82	3790.61	4316.55	4591.38	4025.77	5717.41	4627.88	3143.87	3754.61	5072.25	5181.95	4532.3	5379.8			24	0	0	FALSE	FALSE	0		0		1	0	-
614	M157T491	156.889	156.888	156.89	490.745	487.822	493.402	25	25	818	2712.83	2423.76	3067.91	2742.38	2756.7	2376.63	3302.65	3181.19	3016.92	2950.35	2390.58	2002.65	2502.14	2501.88	2029.7	2154.97	2670.59	2853.38	2466.64	2307.81	2439.37	2424.55	2353.21	2257.2	2219.18			68	0	0	FALSE	FALSE	0		0		0	0	-
615	M157T492	156.982	156.981	156.985	491.612	489.03	495.236	17	17	579	2305.37	2163.66	1070.77	1000.46	2037.61	830.939	1094.76	959.685	1881.53	800.83	1226.79	978.387	2486.32	2366.38	2522.28	1795.8	1126.92	1700.94	1471.39	1119.3	486.876	1062.99	1355.48	815.554	2151.85			155	0	0	FALSE	FALSE	0		0		1	0	-
616	M157T71	157.01	157.01	157.011	70.645	68.929	72.795	25	25	1030	3543.32	3087.88	3657.8	3708.81	3120.94	3761.71	3612.2	3660.85	4027.71	3321.3	2708.94	2945.53	2743.41	3049.33	3288.38	2745.74	3277.6	2934.43	2592.33	3335.68	2620.72	3207.62	2638.63	2953.31	3135.89			166	6	5	TRUE	FALSE	0		0		1	0	-
617	M157T54	157.007	157.005	157.008	54.373	52.457	55.763	15	15	813	1098.03	908.601	1083.81	1312.31	471.77	1285.99	1531.94	870.734	1289.01	1800.81	1551.71	1243.05	907.629	668.42	1606.09	939.495	478.309	1419.56	1687.22	614.964	1119.61	918.343	1456.98	955.89	1954.23		[M+H]+ 155.996 [M+H]+ 155.996	37	3	5	TRUE	TRUE	0		0		0	0	-
618	M157T486	157.045	157.044	157.046	485.941	482.165	487.593	25	25	600	941.887	678.832	750.829	986.96	933.682	990.474	839.075	749.611	798.188	993.338	680.958	1315.67	1189.52	1078.04	1514.97	1193.84	1417.57	1333.54	1359.6	1353.61	1273.43	1247.56	1272.16	1223.58	923.525	[31][M+1]+		97	0	0	FALSE	FALSE	0		0		1	0	-
619	M157T47_1	157.045	157.044	157.047	47.104	45.367	51.693	15	15	500	1668.95	2061.93	645.296	571.537	559.762	1798.23	458.171	494.146	1742.86	443.886	561.385	355.129	586.008	527.651	476.095	1721.76	1721.13	1708.54	1766.82	1806.67	475.342	525.72	460.394	1719.77	469.09	[30][M+1]+		149	0	0	FALSE	FALSE	0		0		1	0	-
620	M157T62	157.049	157.048	157.05	61.7515	59.863	74.458	38	24	927	1460.82	1303.03	1613.63	1672.56	1488.74	1207.92	1440.76	1829.11	1628.75	2189.32	2600.42	2647.53	2461.06	1931.51	1967.09	2302.49	2800.53	2294.16	2922.48	2309.06	2060.51	1823.71	2648.63	1574.27	1649.09			89	0	0	FALSE	FALSE	0		0		1	0	-
621	M157T266	157.074	157.072	157.077	266.168	263.969	272.437	21	21	2050	2524.47	1519.7	2582.17	2968.04	2296	791.785	2447.27	2138.66	2390.46	2184.74	3465.35	2261.24	1644.05	2601.3	2602.54	1577.45	1581.92	2691.13	2289.92	1900.22	2102.74	1212.24	1736.97	1731.74	2777.2	[29][M+2]+		2	0	0	FALSE	FALSE	0		0		1	0	-
622	M157T184	157.083	157.082	157.083	184.285	168.971	197.926	34	25	1222	1699.13	1791.94	1952.84	1638.06	1886.39	1719.96	1910.14	1670.25	1816.4	2668.03	2031.79	2296.5	4290.99	3344.38	2229.43	2317.49	1799.8	1939.92	1873.95	2061.66	2535.29	2837.94	2697.2	2549.22	3086.32			61	0	0	FALSE	FALSE	0		0		1	0	-
623	M157T47_2	157.169	157.168	157.17	46.676	45.335	50.663	24	24	419	890.11	667.732	1079.97	679.37	719.885	638.1	696.091	892.424	831.662	462.061	639.755	562.472	624.429	595.504	443.223	733.456	558.414	942.031	1256.49	946.934	1242.39	1131.09	1344.35	1176.22	1122.27			149	0	0	FALSE	FALSE	0		0		1	0	-
624	M158T488	157.974	157.973	157.977	488.49	485.363	489.917	17	17	752	1668.61	2321.59	882.485	621.54	806.511	989.229	750.412	515.712	851.148	2307.49	2700.18	1036.34	2557.47	2291.37	2429.07	413.381	541.497	2635.37	899.708	609.066	720.16	865.663	811.75	762.254	1030.89			68	0	0	FALSE	FALSE	0		0		0	0	-
625	M158T71	157.989	157.988	157.991	70.6	68.325	72.59	25	25	366	1362.62	1356.08	1353.51	1210.47	961.872	1440.2	1129.32	1088.03	1150.71	1170.3	970.518	948.615	1169.76	1777.94	1232.04	1039.57	1381.24	1426.3	896.171	1266.61	1365.81	1591.25	1500.26	1482.92	1066.27			166	0	0	FALSE	FALSE	0		0		0	0	-
626	M158T490	158.012	158.011	158.013	489.973	486.765	492.446	22	22	731	1003.12	2876.4	2208.61	2818.46	1792.02	1953.58	2319.61	1983.24	2588.01	1947.46	2679.04	2117.45	2193.32	2014.56	1934.68	2037.46	2510.55	2915.57	2419.78	2732.09	1663.59	3118.82	2020.93	1786.56	2543.93			68	0	0	FALSE	FALSE	0		0		1	0	-
627	M158T486	158.04	158.038	158.042	486.136	482.738	502.609	26	25	752	1214.58	1054.51	1263.83	1571.55	1148.94	1155.62	1172.29	1426.67	934.413	1727.54	1385.05	1518.55	1993.29	1240.83	1581.81	1323.05	1573.69	1689.22	1742.82	1424.41	1886.38	1567.39	1552.3	1364.03	1831.82	[31][M+2]+		97	0	0	FALSE	FALSE	0		0		0	0	-
628	M158T62	158.046	158.043	158.048	61.7015	57.435	75.711	26	24	435	1174.49	1765.28	625.671	851.789	1114.15	380.554	1267.12	1738.45	757.547	873.876	1694.22	1772.07	1158.42	1645.21	1090.78	1481.22	904.144	1224.86	1463.35	1398.2	1414.64	1590.92	1605.01	1593.82	922.938		[M+CH3CN+H]+ 116.014	89	0	0	FALSE	FALSE	0		0		0	0	-
629	M158T47	158.04	158.039	158.041	46.7955	45.505	51.693	22	22	346	593.474	656.747	577.024	505.662	612.598	524.864	486.243	595.071	426.786	504.844	302.862	628.327	643.466	710.53	832.931	717.251	747.093	496.587	348.484	726.818	659.357	829.013	569.622	592.817	648.556	[30][M+2]+		149	0	0	FALSE	FALSE	0		0		0	0	-
630	M158T333	158.153	158.152	158.154	333.294	332.528	334.754	25	25	7933	18872.6	19243.2	17976.6	20786.9	17863.3	20667.8	18644	16476.2	14800.6	14760.7	14545.8	19965.5	14324.4	16002.5	15667.2	15651.5	15114.4	17153.2	17066.2	13154.5	15596.2	14035.3	15702.4	13051.3	12918	[32][M]+		56	9	22	FALSE	FALSE	0		0		1	0	-
631	M159T483	158.963	158.963	158.964	483.074	480.16	484.639	21	21	8818	32788.6	29190.6	32110.2	31174.9	32762.3	31459.2	33882.1	32910.4	30342.6	33690.6	33935.5	33533.1	34117.3	36317.1	33636.6	34404	36859.3	38195.3	36201.3	35290	33093.3	37571.4	32537.4	35240.5	66755.3		[M+Na]+ 135.974	63	18	36	TRUE	TRUE	0		0		0	0	-
632	M159T2	158.961	158.96	158.961	1.859	0.802	5.031	19	19	5126	42696.5	16947.6	21252.5	20262.5	48878.9	25270.5	9782.28	15399.5	20831.6	19136.5	19994	6339.58	12454.9	19896.4	21389.8	9926.14	13451.7	48072.5	24977.3	13991.6	12527.5	66803.7	12379	46446.9	31008.1			153	15	15	TRUE	TRUE	0		0		0	0	-
633	M159T53	158.996	158.993	158.998	53.4275	51.857	64.909	24	22	2131	865.769	485.336	768.506	649.328	414.643	797.746	430.18	741.434	574.803	409.791	1305.58	483.328	903.04	926.421	1111.56	945.06	728.784	1196.66	11994.1	9884.12	6425.19	1094.94	708.708	985.786	782.74		[M+Na]+ 136.006	69	0	0	FALSE	FALSE	0		0		0	0	-
634	M159T201	158.995	158.993	158.997	201.471	193.718	212.709	24	24	1759	796.392	1147.56	1305.98	754.089	1121.72	12878.4	980.08	1269.66	1235.28	943.736	1247.54	677.087	783.939	1124.99	972.686	718.238	1273.4	1468.75	1000.37	1211.23	1082.73	1290.73	1580.41	1034.64	764.822		[M+Na]+ 136.006	28	0	0	FALSE	FALSE	0		0		0	0	-
635	M159T158	159.031	159.03	159.031	157.863	150.148	163.07	25	25	451	824.017	881.626	942.88	926.602	583.597	702.013	689.593	658.228	848.89	510.634	651.475	466.008	709.994	777.058	772.398	884.176	847.143	1024.2	721.067	789.827	439.914	686.883	413.801	680.608	682.13		[M+H-H20]+ 176.047	100	0	0	FALSE	FALSE	0		0		1	0	-
636	M159T60	159.064	159.064	159.065	59.613	57.702	62.402	25	25	4101	12545.8	11557.7	11239.7	12420.2	10376.7	12030.2	10853.7	11293.8	11329.1	13561	11235.5	13075.9	10828.1	12315.4	11873.9	11743	11348.8	12847.7	11141.9	11339.8	12734.3	9368.91	12352.4	10887.3	9690.69		[M+H-2H2O]+ 194.079	27	0	0	FALSE	FALSE	0		0		1	0	-
637	M159T416	159.116	159.114	159.117	416.499	396.006	418.662	22	18	1709	2607.61	3230.45	1807.09	2534.44	3098.86	4389.74	3124.43	4198.24	875.435	4364.91	5002.82	5173.74	2275.41	4999.28	3125.98	5013.67	3680.24	4324.9	5621.95	5645.27	3596.24	4249.12	4300.41	5653.04	5406.28			9	0	0	FALSE	FALSE	0		0		1	0	-
638	M159T355	159.137	159.136	159.138	354.656	353.318	355.598	18	18	378	535.061	491.917	432.55	611.727	448.028	537.956	506.827	493.661	405.146	2040.12	452.079	588.955	486.478	466.981	491.631	2034.7	2014.48	2038.86	2113.3	2106.66	487.366	531.766	544.3	499.427	2125.33			113	0	0	FALSE	FALSE	0		0		1	0	-
639	M159T334	159.156	159.155	159.157	333.636	332.878	334.817	24	24	1289	2853.86	2616.69	2678.11	2552.78	2170.57	2133.4	2388.82	1958.42	2158.51	1657.64	2026.46	2311.05	1319.13	2053.82	1720.23	1871.33	2026.74	1729.18	1609.58	1423.15	1972.73	1529.59	1930.07	1800.54	1529.64	[32][M+1]+		56	0	0	FALSE	FALSE	0		0		0	0	-
640	M160T71	159.945	159.944	159.946	71.053	55.071	72.41	18	16	276	1175.49	1699.82	1349.35	1539.08	907.889	1367.21	1371.78	1400.96	1324.39	1246.99	1066.57	767.537	1642.28	1252.16	1160.05	1720.94	1535.36	1517.06	1697.02	1248.89	885.424	1749.53	519.56	1364.44	1188.97			166	0	0	FALSE	FALSE	0		0		0	0	-
641	M160T161	160.038	160.037	160.039	160.653	145.121	168.396	27	25	1399	5079.66	4490.86	5686.41	5090.26	4467.65	4917.63	5239.96	5010.59	4114.71	5700.96	3156.41	2709.36	3292.55	2860.75	3848.48	2963.66	2739.13	3332.7	2465.34	3329.18	3071.36	3674.7	3361.73	3424.92	3391.29	[33][M]2+		79	1	8	FALSE	FALSE	0		0		0	0	-
642	M160T60	160.067	160.065	160.069	59.8395	57.702	62.619	22	21	789	1291.45	841.02	1120.15	1390.51	569.447	816.108	1019.54	1052.39	1096.79	1484.98	1331.84	1336.56	946.526	1016.7	973.107	917.845	637.54	1288.52	751.433	970.298	951.564	843.595	1828	970.458	844.653			27	0	0	FALSE	FALSE	0		0		1	0	-
643	M161T161	160.54	160.538	160.54	161.325	154.869	168.396	20	20	275	726.782	249.524	809.893	824.42	635.764	854.679	676.868	841.452	627.417	444.318	525.958	414.932	442.93	433.283	420.883	442.847	441.189	488.647	87.1404	468.558	457.004	621.892	529.82	568.714	515.333	[33][M+1]2+		79	0	0	FALSE	FALSE	0		0		0	0	-
644	M161T489	160.616	160.615	160.618	488.846	485.932	490.232	13	13	399	475.245	343.063	195.295	569.184	434.644	226.628	565.106	376.711	450.884	265.4	805.407	559.391	731.946	488.448	432.872	536.5	677.517	527.599	736.71	798.61	438.917	461.17	446.238	430.465	467.625			68	0	0	FALSE	FALSE	0		0		0	0	-
645	M161T490	160.948	160.947	160.95	490.081	488.123	494.165	17	17	499	906.98	1611.25	1124.49	943.46	1738.39	1369.58	1614.35	1345.03	1359.08	1405.41	1415.09	1095.84	1602.25	1454.29	674.605	1461.3	1182.14	1525.62	1543.7	1363.58	689.085	1914.41	1092.74	1174.92	1002.99		[M+Na]+ 137.962	68	0	0	FALSE	FALSE	0		0		0	0	-
646	M161T54	160.952	160.951	160.954	53.855	52.738	58.058	16	16	373	1168.73	840.362	645.659	1213.79	886.092	767.36	1083.98	1199.2	1382.64	1184.98	807.485	949.505	1226.93	1389.89	1173.35	752.442	1002.86	337.748	1230.72	822.275	654.859	1111.99	525.855	656.172	1006.37		[M+3Na-2H]+ 93.9971	37	0	0	FALSE	FALSE	0		0		0	0	-
647	M161T256	160.99	160.989	160.991	256.475	253.278	261.702	18	18	1367	2095.51	357.729	60.3536	334.389	1059.48	354.376	1392.92	255.467	135.201	292.501	1671.45	2943.28	2215.12	2079.99	1990.62	1729.06	1826.93	1722.48	2224.2	1499.39	2768.95	1593.21	2962.34	1715.24	1825.68		[M+K]+ 122.031	101	0	0	FALSE	FALSE	0		0		0	0	-
648	M161T185	160.99	160.988	160.991	184.784	182.848	207.686	19	18	781	1101.58	551.543	1140.79	1886.78	1243.97	1538.85	1057.61	579.82	1375.57	1444.93	734.3	811.344	735.527	1109.74	457.487	747.268	1397.27	778.491	984.436	930.844	1339.06	1572.04	1079.43	1467.05	1112.4		[M+K]+ 122.031	61	0	0	FALSE	FALSE	0		0		0	0	-
649	M161T44	160.992	160.991	160.993	43.61	42.162	48.425	22	22	373	694.421	469.195	277.193	697.054	820.525	624.296	669.959	612.161	724.319	532.173	967.279	468.027	871.076	650.097	421.056	530.339	608.813	808.308	550.365	710.532	615.849	384.108	537.711	467.167	590.557		[M+H]+ 159.98	80	0	0	FALSE	FALSE	0		0		0	0	-
650	M161T162	161.035	161.034	161.037	161.674	154.869	168.914	21	21	631	487.422	828.576	615.395	660.186	727.675	715.207	570.331	518.076	620.418	597.879	850.033	780.931	906.809	776.584	987.736	735.218	760.119	599.87	917.181	644.531	719.796	757.376	743.904	598.237	493.919		[M+Na]+ 138.038	67	0	0	FALSE	FALSE	0		0		0	0	-
651	M161T77	161.046	161.045	161.048	77.012	74.622	78.31	18	18	335	357.615	397.298	330.312	691.844	448.852	329.781	393.881	444.907	304.062	474.261	358.5	625.478	791.304	353.942	738.928	697.886	623.629	379.728	622.135	477.473	632.367	839.553	572.89	343.26	280.478			142	0	0	FALSE	FALSE	0		0		1	0	-
652	M161T208	161.059	161.058	161.06	207.988	203.696	218.022	25	25	5586	7822.31	7014.57	8646.36	8423.15	8245.13	8538.31	9549.02	9105.59	8589.31	8708.08	3271.22	3263.41	3423.18	3069.31	3558.08	2969.36	3771.74	3869.16	2820.03	3096.38	5242.73	5470.89	5159.68	5390.97	6139.84			57	1	11	FALSE	FALSE	0		0		1	0	-
653	M161T230	161.059	161.057	161.06	229.818	221.602	230.497	15	15	1793	5337.85	1900.07	2784.17	454.061	4116.87	6324.02	5074.32	2484.1	6220.37	4738.88	1637.24	1489.4	951.867	1916.54	1835.03	1497.57	1837.45	3069.97	1799.55	1907.69	1316.41	1245.04	1411.44	1471.9	1434.1			45	1	11	FALSE	TRUE	0		0		1	0	-
654	M161T188	161.059	161.057	161.061	188.272	184.596	189.088	18	18	479	1677.93	539.923	1150.9	615.844	979.188	1514.31	364.56	1156.14	484.599	632.137	980.928	1050.17	1434.44	929.314	1175.21	787.836	1025.31	1600.7	1098.4	799.982	576.323	878.077	831.014	1021.4	668.736		[M+H-2H2O]+ 196.076	52	1	11	FALSE	TRUE	0		0		1	0	-
655	M161T392	161.095	161.095	161.097	391.698	376.782	393.02	26	25	6906	12199.4	11898.9	12326.6	13421.7	11898.2	13282.7	12147.7	12938.8	13458.4	12549.2	14237.5	15165.6	10530	11567.3	10249.2	11598.6	12000.9	14223.5	16295.9	14702.5	13235.5	11984.6	15902.3	9767.62	13275.5			103	0	0	FALSE	FALSE	0		0		0	0	-
656	M161T340	161.095	161.095	161.096	339.834	339.003	341.312	25	25	3714	5453.69	4733.22	4484.15	5198.76	4963.27	11350.8	6414.73	4604.77	4447.31	4786.61	4326.99	6971.23	4328.5	4995.53	4534.2	4645.82	4651.94	5304.39	4604.92	5291.21	5895.9	9157.92	5624.42	4217.85	5288.66		[M+H-H20]+ 178.101	64	0	0	FALSE	FALSE	0		0		1	0	-
657	M161T231	161.132	161.131	161.133	231.49	228.61	238.697	25	25	2071	4780.23	4232.81	4214.17	4975.61	4428.26	5434.63	4920.12	4101.07	4535.13	3404.99	1935.15	1952.23	1700.35	1817.14	2251.26	1339.99	1976.48	2659.81	2061.57	1891.59	2094.46	2592.9	2920.58	2259.82	2298.04		[M+H-H20]+ 178.137	85	0	0	FALSE	FALSE	0		0		1	0	-
658	M161T203	161.132	161.131	161.133	202.635	197.707	214.451	30	25	2655	7407.74	5170.66	7931.2	5299.08	4314.91	8294.05	4241.05	5145.16	7788.52	4378.8	3142.38	3488.43	4259.12	3862.01	4156.02	2869.77	3364.83	4704.04	3906.15	3265.17	3696.94	3661.84	3733.47	3956.87	3316.97		[M+CH3COO+2H]+ 100.097	28	0	0	FALSE	FALSE	0		0		0	0	-
659	M161T418	161.131	161.129	161.133	418.224	397.576	441.445	35	24	2050	7175.87	3987.9	6729.33	5871.23	7927.1	9852.92	6477.94	5756.27	11451.9	6919.45	6249.09	7467.82	7146.94	6401.46	7639.85	7905.21	4057.89	8061.72	8069.73	6968.72	6400.31	13040.8	8370.45	6924.97	9174.18			140	1	42	FALSE	TRUE	0		0		0	0	-
660	M161T318	161.131	161.129	161.133	317.747	295.789	320.788	25	19	1025	2799.54	1074.08	2835.03	2007.19	2746.94	2259.93	894.682	1380.95	2330.79	2295.09	1629.84	2276.84	1327.44	531.888	1960.36	1521.87	979.659	2010.39	999.978	466.917	2380.54	1859.65	1289.95	2885.22	1023.59		[M+H-H20]+ 178.137	46	5	37	TRUE	TRUE	0		0		1	0	-
661	M162T489	161.969	161.967	161.97	488.905	485.633	490.317	22	22	745	1118.19	1413.54	840.915	738.177	1058.83	776.308	953.901	974.947	1089.56	1053.35	805.041	1053.28	810.563	857.055	960.363	595.745	766.201	1101.31	907.951	922.238	793.149	783.769	1142.25	881.374	847.842			68	0	0	FALSE	FALSE	0		0		0	0	-
662	M162T206	162.061	162.053	162.063	205.95	194.987	218.022	35	25	1147	1183.66	952.674	947.625	842.112	1158.95	997.725	1020.05	1338.08	1217.91	1128.2	351.538	379.578	310.909	460.987	854.449	403.572	380.814	794.507	670.083	806.893	608.613	460.427	650.901	298.301	548.179			70	0	0	FALSE	FALSE	0		0		0	0	-
663	M162T54	162.075	162.074	162.077	54.226	52.457	59.842	25	24	876	1103.23	780.17	942.238	941.013	2630.22	984.298	1366.39	1024.72	1239.39	964.868	1500.73	1302.43	822.373	1117.14	1326.37	1014.67	1304.8	1478.69	1003.11	828.288	1137.59	935.178	1135.77	590.903	1077.13		[M+H]+ 161.074	37	0	0	FALSE	FALSE	0		0		0	0	-
664	M162T340	162.099	162.097	162.1	339.717	338.043	341.318	16	16	743	1085.03	673.092	725.632	880.768	932.378	1077.72	790.326	622.466	856.723	839.433	654.602	1762.75	749.884	1311.22	878.486	682.737	1224.8	1041.04	575.93	741.612	756.021	643.535	868.819	624.14	960.968			64	0	0	FALSE	FALSE	0		0		1	0	-
665	M162T392	162.099	162.097	162.109	391.769	379.845	392.322	23	23	1464	1573.39	1666.05	1939.07	2018.55	1691.36	1923.85	1131.77	1933.78	1534.91	1923.05	1150.25	2098.42	1837.18	465.573	1891.11	1858.27	1876.21	1634.01	1839.72	1957.93	2613.1	1591.89	1961.45	2652.68	1747.1		[M+H]+ 161.091	103	0	0	FALSE	FALSE	0		0		0	0	-
666	M162T485	162.112	162.111	162.112	484.802	481.023	486.053	25	25	2603	7115.09	4033.8	5323.72	5983.88	6056.38	6822.65	6126.48	6372.45	7055.87	7178.45	7852.9	7044.57	6522.66	5640.96	7027.3	8526.27	7456.3	7278.31	6470.36	7535.73	6750.77	6689.86	6405.42	6411.38	6394.46		[M+H]+ 161.104	135	4	12	TRUE	FALSE	1	score{0.9174}adduct{(M+H)+}name{L-Carnitine}labid{S0060}	1	score{0.8422}adduct{(M+H)+}name{L-Carnitine}labid{S0060}	1	1	L-Carnitine
667	M162T64	162.112	162.111	162.113	63.596	55.027	71.174	21	20	876	431.673	352.864	885.409	939.19	2174.85	578.886	377.475	497.24	535.654	472.297	415.421	777.094	292.741	395.7	428.002	348.493	373.961	558.496	428.24	350.101	628.851	451.353	1025.66	491.413	508.348		[M+Na]+ 139.131	89	0	0	FALSE	FALSE	0		0		0	0	-
668	M162T202	162.135	162.134	162.135	202.308	197.798	213.079	13	13	608	789.917	760.06	609.302	756.756	393.23	1318.38	1134.24	912.6	771.858	673.971	443.319	415.174	586.517	614.378	627.61	409.475	409.819	524.647	680.849	606.448	568.234	321.936	462.518	917.237	543.335			28	0	0	FALSE	FALSE	0		0		1	0	-
669	M163T482	162.906	162.905	162.908	481.509	477.09	482.983	23	23	817	1473.82	1990.22	2774.25	2741.19	1912.52	2070.79	1593.27	1731.75	1518.14	1993.15	1997	1476.6	1459.8	1683.51	1628	2174.7	1946.63	2343.83	1646.11	1352.34	2149.16	2669.58	2312.12	1496.4	1640.51			63	0	0	FALSE	FALSE	0		0		1	0	-
670	M163T479	162.997	162.996	162.998	478.92	472.408	483.871	23	23	955	3853.97	5595.49	4584.2	2686.97	5901.44	5147.72	6461.13	2418.21	6214.72	4166.3	7282.65	6584.1	5350.14	5000.57	4772.23	6352.52	3232.01	7772.5	6775.57	2348.99	3963.73	5223.27	6410.45	4630.5	5017.99		[M+3Na-2H]+ 96.0409	136	0	0	FALSE	FALSE	0		0		0	0	-
671	M163T230	163.003	162.998	163.005	230.077	228.732	250.69	23	22	718	1035.48	1406.3	1294.3	1286.56	925.061	1089	831.41	1362.44	1745.99	810.684	594.714	786.905	765.493	742.771	554.491	1337.82	868.972	669.421	607.49	527.798	786.899	706.455	950.832	509.814	616.491			45	0	0	FALSE	FALSE	0		0		1	0	-
672	M163T199	163.038	163.037	163.04	199.106	191.027	212.108	25	22	1526	5822.86	4138	3381.69	3459.33	3530.15	4304.53	4419.83	3208.99	4125.63	4044.67	2939.79	2841.49	2628.2	2979.22	2073.75	2748.44	861.832	3064.72	6239.77	2598.99	2988.93	3487.55	3334.12	2412.82	3596.9		[M+Na]+ 140.048	133	1	13	TRUE	TRUE	0		0		1	0	-
673	M163T181	163.038	163.037	163.039	180.815	178.704	184.38	19	19	1470	3592.53	2584	1851.32	3195.05	1561.8	3975.91	2192.53	1708.75	2644.27	3131.69	2165.23	2104.34	1958.09	3309.78	2433.24	2527.84	2111.65	2800.67	2259.39	2448.73	3329.49	2964.77	4257.62	2636.21	3268.8			114	0	0	FALSE	FALSE	0		0		1	0	-
674	M163T306	163.038	163.036	163.04	306.358	304.811	309.351	18	18	1709	859.744	1475.59	788.632	2875.03	3765.9	2237.89	1594.61	2240.43	1109.28	2117.18	1982.13	3621.51	3625.37	1993.63	1757.82	1910.72	1535.72	1926.78	2827.84	1431.12	1891.83	2425.14	2283.01	919.169	2123.84			30	0	0	FALSE	FALSE	0		0		1	0	-
675	M163T54	163.06	163.059	163.06	54.407	52.945	58.66	25	25	5764	18598.6	24812.1	22269.6	21729.2	21111.9	21992.4	24487.7	19285.6	22123.8	22671.8	17913	15456.4	16983	17014.9	19448.8	15763.4	18796.5	20083.7	19466.1	17653.3	12539.7	21228.6	12915.7	19064.1	20665.6	[34][M]+	[M+H]+ 162.055	37	23	22	FALSE	FALSE	2	score{0.9534}adduct{(M+H-H2O)+}name{D-Mannose}labid{S0138};score{0.845}adduct{(M+H-H2O)+}name{.alpha.-D-(+)-Talose}labid{n00634}	0		1	2	D-Mannose;.alpha.-D-(+)-Talose
676	M163T221	163.074	163.074	163.075	221.329	207.307	245.415	39	25	2536	9383.63	2331.19	12525.5	7875.57	9802.3	13396.7	4833.44	5816.9	5222.21	4869.66	5388.09	10503.2	5027.54	6459.13	5286.27	5761.52	4808.02	9234.12	8268.56	6483.14	9458.62	8871.4	9198.18	5796.78	8084.19			21	9	20	TRUE	FALSE	0		0		1	0	-
677	M163T194	163.075	163.074	163.075	194.222	191.557	195.848	22	22	1704	4859.92	4108.88	2311.97	4719.27	2104.87	4799.42	5433.6	1707.61	4070.23	3565.92	4613.76	4501.08	3938.23	4235.78	4842.37	3986.73	4789.17	4679.39	4157.01	3691.59	4494.79	4706.6	4437.52	4567.89	4769.72		[M+Na]+ 140.081	33	12	15	TRUE	FALSE	1	score{0.8228}adduct{(M-H+2Na)+}name{Ethanol, 2-butoxy-}labid{n00164}	0		1	1	Ethanol, 2-butoxy-
678	M163T168	163.075	163.074	163.076	167.913	162.026	176.308	25	25	1848	3552.56	3183.91	3289.24	3654.09	3065.22	2843.39	3628.94	3491.09	4160.86	3668.77	5729.39	4900.45	4565.29	4131.57	5110.28	3314.48	4360.81	5544.19	4014.03	4202.52	3750.62	3651.72	3713.02	4725.87	4444.26	[35][M]+	[M+H-2H2O]+ 198.089	79	5	14	FALSE	FALSE	0		0		1	0	-
679	M163T314	163.074	163.072	163.075	313.891	311.791	322.774	15	14	1078	3893.15	3022.29	1596.25	3524.92	3470.4	2572.71	1900.95	2138.3	1600.07	1629.84	1912.42	1706.3	2221.37	3780.38	4170.54	3456.55	3341.93	1976.03	3128.01	2151.52	4467.82	5349.72	2855.03	2619.8	3800.32			22	6	20	TRUE	TRUE	1	score{0.8973}adduct{(M-H+2Na)+}name{Ethanol, 2-butoxy-}labid{n00164}	0		1	1	Ethanol, 2-butoxy-
680	M163T484	163.097	163.096	163.098	483.647	480.721	485.97	25	25	764	1700.39	1722.47	2413.21	2228.27	1609.02	1454.68	2395.38	1775.19	1725.66	2356.03	1673.89	2690.48	2593.93	2362.82	2077.01	1808.98	2148.6	2145.92	2359.16	2031.97	2360.22	2208.81	1928.52	1681.07	1429.08		[M+H-H20]+ 180.103	63	0	0	FALSE	FALSE	0		0		1	0	-
681	M163T388	163.111	163.109	163.113	387.938	387.445	404.632	30	25	2412	4189.48	5786.28	4448.33	7958.23	7068.7	4710.53	4735.35	9355.82	5660.69	5137.3	5217.98	7313.32	5947.33	5564.23	6207.32	6158.06	4886.81	5384.43	4344.45	4921.52	4784.47	7259.74	6565.03	5714.86	4216.19		[M+H]+ 162.104	115	3	30	TRUE	FALSE	0		0		0	0	-
682	M163T202	163.111	163.11	163.112	202.322	197.707	213.079	25	25	3024	5123.7	4363.53	4545.07	4734	2732.61	5840.81	4111.06	5238.67	4415.11	4125.97	3216.12	3869.86	3020.79	5033.96	4052.89	3039.84	3266.29	3963.48	3314.45	3316.16	3274.73	3677.85	3796.18	3612.89	3512.99		[M+3Na-2H]+ 96.1549 [M+K]+ 124.149	28	0	0	FALSE	FALSE	0		0		0	0	-
683	M163T323	163.111	163.109	163.113	322.661	311.281	325.44	23	22	2738	3905.54	5086.16	2071.13	3709.66	4039.09	5763.8	5060.49	3765.07	3816.65	5940.22	648.934	2364.54	3470.11	4009.37	2662.27	2849.43	1768.42	5517.19	2345.51	3741.3	4972.57	5718.77	6001	5745.85	6202.6			18	8	30	TRUE	TRUE	0		0		1	0	-
684	M163T259	163.132	163.13	163.133	259.253	257.148	264.274	18	18	2392	2815.96	2595.61	1573.08	3478.4	3430.66	2576.8	2669.41	5211.9	3138.61	2258.02	2813.13	3978.91	2288.71	3032.62	2993.55	1699.51	2885.4	3910.63	2639.28	2732.37	2421.32	3029.38	2629.12	2492.32	3347.43		[M+H]+ 162.123	1	0	0	FALSE	FALSE	0		0		0	0	-
685	M163T419	163.147	163.146	163.149	418.786	416.325	424.519	22	22	2050	9704	10423.7	7211.82	8261.18	8040.86	4097.28	5783.44	8013.12	9810.86	7894.78	7911.39	6395.4	14114.7	8653.98	11349.9	9415.22	4764.23	14674.9	12658.7	5978.28	4162.98	8734.93	6162.6	9689.28	4785.74			24	3	25	TRUE	TRUE	0		0		0	0	-
686	M163T275	163.147	163.146	163.15	275.022	272.464	291.288	23	20	1360	2400.3	2206.4	3233.92	2004.04	2015.58	1999.62	2148.48	2265.04	2184.99	2193.04	1818.78	1899.85	2419.45	1912.19	1485.63	1229.87	530.895	2549.5	2171.24	1622.08	1361.36	2015.03	2377.98	2021.32	1821.65		[M+H-H20]+ 180.153	105	1	7	FALSE	TRUE	0		0		1	0	-
687	M164T250	164.012	164.011	164.014	250.284	247.955	255.086	20	20	1127	1497.5	1081.53	578.301	2312.51	2243.2	2225.53	1825.66	1924.76	1981.43	1442.75	1565.72	1777.11	1854.82	1856.22	1876.22	2341.41	1608.82	1553.93	1616.66	1876.71	1305.11	1577.9	1608.8	1867.79	1812.83		[M+K]+ 125.052 [M+Na]+ 141.023 [M+H]+ 163.005	49	0	0	FALSE	FALSE	0		0		0	0	-
688	M164T54	164.063	164.061	164.064	54.381	52.945	58.66	25	25	781	1756.37	1929.54	1689.99	2061.88	2022.39	2151.98	2094.58	1548.56	1757.64	1567.19	1381.01	1518.99	1212.15	964.797	843.318	1614.26	1445.27	1965.32	1569.29	1403.12	941.342	1361.07	967.914	1418.44	1594.34	[34][M+1]+		37	0	0	FALSE	FALSE	0		0		1	0	-
689	M164T168	164.078	164.077	164.079	168.16	161.209	175.751	18	17	309	445.497	226.178	416.112	547.68	658.699	331.473	390.182	478.702	483.211	448.151	779.749	353.153	449.841	494.695	576.348	283.844	492.665	591.505	502.677	481.865	411.307	496.528	493.225	638.702	390.276	[35][M+1]+		79	4	17	FALSE	TRUE	0		0		1	0	-
690	M164T225	164.078	164.076	164.08	224.573	216.74	230.483	16	16	1367	1546.41	3880.54	953.192	1054.78	928.094	753.784	536.213	2995.53	1173.21	361.781	830.947	1080.05	1326.98	1426.95	803.248	1171.16	1460.99	1313.79	1293.25	1393.92	778.488	964.24	748.896	1159.34	1169.31		[M+NH4]+ 146.04	65	9	16	TRUE	TRUE	0		0		1	0	-
691	M164T287	164.106	164.103	164.107	287.072	283.481	287.994	26	25	6050	9797.55	9638.62	9717.01	9217.52	9540.87	11593	9499.43	8843.36	9230.59	10327	9700.47	9902.35	9285.1	8388.2	9345.26	8863.95	10504.8	9292.34	8510.69	7475.39	9357.15	11260.8	9642.04	8845.22	9654.2			12	4	7	FALSE	FALSE	0		0		1	0	-
692	M164T254	164.106	164.106	164.107	253.931	252.168	255.131	25	25	13963	23632.9	20996.3	20852.1	23031.9	22949.5	24046.1	22884.6	23440.1	21719.2	25273.2	13044.7	13838.2	12618	13944.2	14769.9	10789.4	14998.4	10585.3	11370.8	14308	19984.3	20649.3	20289.3	18477	19947.2			31	16	17	TRUE	FALSE	1	score{1}adduct{(M+NH4)+}name{Ala-Gly}labid{n00339}	0		1	1	Ala-Gly
693	M164T388	164.114	164.113	164.116	387.774	386.501	388.253	16	16	598	1363.88	1310.12	1167.43	1357.76	934.615	1014.92	1447.6	839.382	1357.94	705.007	638.833	855.408	1865.02	1024.68	994.151	1368.36	1090.16	1312.52	1363.55	713.015	1922.09	323.077	1700.52	1262.47	770.456		[M+Na]+ 141.125 [M+H]+ 163.107	115	1	14	TRUE	TRUE	0		0		0	0	-
694	M164T202	164.114	164.113	164.117	202.137	197.707	213.276	15	15	537	569.564	953.546	589.493	775.757	455.966	586.491	756.198	714.891	1134.28	619.02	545.237	635.66	575.707	382.372	258.926	262.15	599.625	682.965	517.242	346.137	477.98	488.033	631.724	788.098	507.664		[M+CH3CN+Na]+ 100.097	28	23	17	TRUE	TRUE	0		0		0	0	-
695	M164T213	164.143	164.141	164.144	212.879	207.276	222.473	24	24	726	470.212	722.982	701.271	712.398	877.097	515.74	3132.72	551.486	1048.43	568.733	627.813	437.602	460.434	469.385	566.727	537.652	516.894	593.401	545.274	526.211	455.554	638.265	775.31	529.124	534.6			77	1	14	TRUE	TRUE	0		0		1	0	-
696	M165T494	164.945	164.944	164.945	493.633	489.595	496.242	23	23	464	2330.46	2483.3	2515.44	2386.05	3062.15	2492.82	2705.46	2986.65	2781.62	1928.93	2262.25	1275.77	1571.74	1487.23	2626.35	2112.14	2400.98	2473.63	1789.49	2820.92	2669.98	2117.59	2191.78	1971.08	2316.33		[M+Na]+ 141.955 [M+H]+ 163.937	175	0	0	FALSE	FALSE	0		0		0	0	-
697	M165T44	164.969	164.963	164.97	43.8065	42.263	56.301	36	25	326	670.482	614.107	517.207	552.629	667.093	623.2	530.48	608.881	553.682	525.877	686.906	404.25	494.107	593.101	320.982	531.767	521.877	909.644	625.324	494.695	458.337	640.673	379.848	700.141	474.316			143	0	0	FALSE	FALSE	0		0		1	0	-
698	M165T73	165.013	165.011	165.013	72.637	71.582	74.171	13	13	213	470.515	312.884	321.735	442.264	433.292	459.087	368.576	359.658	292.307	388.435	451.499	340.793	343.489	541.78	574.664	285.969	375.608	613.172	506.74	479.927	395.676	397.943	339.797	445.739	532.832			156	0	0	FALSE	FALSE	0		0		0	0	-
699	M165T186	165.02	165.019	165.021	185.91	182.208	207.943	41	25	4369	7190.87	8539.05	7444.84	6856.86	6195.19	7667.21	6284.95	6726.04	6374.89	7273.99	4001.6	4049.93	3067.01	4889.06	3669.89	3432.62	4691.67	4283.62	3734.93	4045.87	6499.86	5302.21	5418.4	5554.5	5522.31	[36][M]2+		61	0	0	FALSE	FALSE	0		0		0	0	-
700	M165T340	165.054	165.053	165.055	339.699	339.223	341.312	25	25	1332	2673.55	2695.98	1913.39	2433.87	2395.78	2974.1	2061.84	2446.09	2333.59	1934.34	2418.8	3076.91	2439.04	2349.6	2470.58	1531.56	2033.25	2290.2	1703.7	2317.56	2457.52	2137.04	2765.07	1971.8	1776.66			64	5	13	FALSE	FALSE	1	score{0.8207}adduct{(M+H-H2O)+}name{3,4-Dihydroxyhydrocinnamic acid}labid{S0177}	0		1	1	3,4-Dihydroxyhydrocinnamic acid
701	M165T194	165.054	165.053	165.055	193.718	182.208	207.686	43	24	2909	4003.06	6058.86	6897.16	3881.69	5335.48	4522.18	4385.19	6537.25	3511.75	4817.32	2579.88	2494.11	2217.94	3418.14	3064.85	5081.23	2769.7	3904.26	2405.22	2531.17	4055.5	3208.62	2782.11	2437.35	3891.35			33	4	37	TRUE	TRUE	1	score{0.8107}adduct{(M+H)+}name{tras-2-Hydroxycinnamic acid}labid{S0348}	0		1	1	tras-2-Hydroxycinnamic acid
702	M165T223	165.054	165.053	165.055	222.71	219.757	231.621	28	25	4443	12354.4	10090.3	12283.7	11791.4	11458	12293.7	12083.4	25752	10726.3	10637.8	5746.49	7607.73	5823.44	9020.13	9219.32	5476.62	7433.94	7435.18	8423.74	7524.96	8053.14	7304.98	9070.7	7682.21	7300.98			65	3	32	TRUE	FALSE	2	score{0.9979}adduct{(M+H)+}name{4-Hydroxycinnamic acid}labid{L0258};score{0.9945}adduct{(M+H)+}name{trans-3-Hydroxycinnamic acid}labid{n00503}	2	score{0.9964}adduct{(M+H)+}name{4-Hydroxycinnamic acid}labid{L0258};score{0.9924}adduct{(M+H)+}name{trans-3-Hydroxycinnamic acid}labid{n00503}	1	2	4-Hydroxycinnamic acid;trans-3-Hydroxycinnamic acid
703	M165T161	165.054	165.053	165.055	161.046	151.889	168.635	17	16	459	937.661	1513.89	1040.15	1236.17	935.357	1285.57	918.805	812.081	1046.52	1005.17	993.094	1162.18	983.918	1258.46	1807.3	1295.26	906.99	1230.68	823.313	1106.61	1086.68	1189.37	1788.25	1105.76	1151.24		[M+3Na-2H]+ 98.0966	79	7	37	TRUE	TRUE	1	score{0.8107}adduct{(M+H)+}name{tras-2-Hydroxycinnamic acid}labid{S0348}	0		1	1	tras-2-Hydroxycinnamic acid
704	M165T384	165.09	165.089	165.091	384.148	383.394	395.824	27	25	1785	4011.79	2848.97	2628.85	4428.56	5088.98	4052.29	3905.89	4575.72	4673.33	4508.75	4616.81	4930.51	4152.88	3330.97	4186.25	4138.54	3923.84	4076.07	5157.59	3832.05	6588.25	3442.4	4192.28	3601.7	3657.33			160	0	0	FALSE	FALSE	0		0		1	0	-
705	M165T228	165.09	165.09	165.091	228.486	208.514	243.172	34	25	5811	11222	10979	13637.6	12412.7	12155.2	12712.3	12107	12702.5	11966.6	11741.7	8882.82	9679.8	7249.7	8924.13	9171.07	11983.3	9066.47	9206.98	8528.78	8796.71	11332.1	10442.3	10829.3	9978.09	10684.3	[37][M]+	[M+H-H20]+ 182.098	45	1	18	TRUE	FALSE	1	score{0.9991}adduct{(M+H)+}name{Benzeneacetic acid, .alpha.-ethyl-}labid{n00501}	0		1	1	Benzeneacetic acid, .alpha.-ethyl-
706	M165T472	165.09	165.09	165.091	472.254	470.122	473.725	23	23	2527	8661.47	6747.26	7679.52	7714.56	7821.67	10448.7	13552.4	7817.87	8476.15	14482	6672.19	6091.22	5511.7	5712.27	6055.56	8227.81	5835.44	6940.64	5611.32	7764.77	6432.28	5312.62	6435	7003.4	7763			50	0	0	FALSE	FALSE	0		0		1	0	-
707	M165T196	165.09	165.089	165.091	196.074	183.583	197.181	19	18	2909	3290.7	4138.03	7996.22	5482.43	5462.13	5305.99	5580.7	6754.45	5145.94	4868.11	2041.97	1934.09	1844.55	3902.15	1603.48	3228.66	2064.62	2838.67	5497.57	2203.7	4087.29	4620.23	4416.56	2167.59	2453.36			33	5	34	TRUE	TRUE	1	score{0.9991}adduct{(M+H)+}name{Benzeneacetic acid, .alpha.-ethyl-}labid{n00501}	0		1	1	Benzeneacetic acid, .alpha.-ethyl-
708	M165T448	165.09	165.089	165.091	447.917	434.205	456.557	17	17	2734	11878.3	9402.63	8748.19	6566.87	9503.23	9577.5	10458.6	11159.4	7293.32	12434.6	11312.5	11824.2	15003.9	15298	10141.2	10091.5	11612	7046.8	7765.31	11136.8	12099.3	6308.17	7317.05	8040.17	10706.5			73	0	0	FALSE	FALSE	0		0		1	0	-
709	M165T254	165.11	165.109	165.111	253.761	252.192	255.131	24	24	2807	2779.69	3803.2	4380.56	2753.94	2431.33	3367.63	3249.29	2794.08	3190.28	2786.42	1779.87	2368.28	1773.04	1574.06	2175.39	1656.44	1998.44	1666.59	1891.97	1730.58	2871.25	2833.69	3092.93	3088.78	3021.75		[M+H]+ 164.1	31	1	30	TRUE	TRUE	0		0		0	0	-
710	M165T482	165.113	165.112	165.114	482.069	478.195	483.285	25	25	2654	12356.4	11568.6	14876.8	14016.1	12999.9	16002.2	12083.7	13084.8	12222.4	15249.2	10990.8	11605.7	12581.3	11928.2	14246.6	13392.5	13693.4	12351.5	17198.1	13529.5	10976.6	16000.9	12321.3	13574.1	16001.7		[M+H-H20]+ 182.118	63	13	9	TRUE	FALSE	0		0		0	0	-
711	M165T202	165.126	165.125	165.127	202.322	197.707	212.709	23	23	1235	1669.54	2062.5	4170.84	2491.32	2087.89	2241.63	3379.05	2172.71	2834.59	2422.7	1810.61	1508.68	2855.46	1772.01	1114.8	1193.72	1754.59	1380.56	1430.02	1429.61	1861.64	1604.32	2080.72	1584.05	1548.34		[M+K]+ 126.164	28	1	30	TRUE	TRUE	0		0		0	0	-
712	M165T281	165.126	165.125	165.129	281.127	279.423	285.165	18	18	1025	3013.86	3632.14	2694.19	934.501	1591.04	1519.75	2643.2	1224.16	2407.02	1285.22	768.676	2930.12	1688.15	1071.02	1487.36	917.832	1354.76	1672.27	1067.7	978.138	1754.66	1766.01	1284.34	1409.25	2362.19			41	3	25	TRUE	TRUE	0		0		1	0	-
713	M165T351	165.127	165.126	165.128	351.232	350.074	353.186	13	13	535	1210.49	673.075	1830.51	1982.67	1970.04	1801.38	2000	1859.21	1419.61	2063.06	1919.67	1570.99	1476.5	1216.6	1851.74	999.227	1594.84	1815.2	1791.73	1755.47	1282.98	2301.93	1478.46	1392.24	1218.91			188	0	0	FALSE	FALSE	0		0		1	0	-
714	M165T419	165.163	165.16	165.165	419.407	399.43	422.396	18	16	1454	2247.93	1919.76	2068.87	2335.03	1416.5	1413.46	2498.19	1647.74	608.933	2060.53	2769.56	2617.24	3567.95	2432.82	2694.71	2642.9	2689.3	2095.27	2655.22	3697	2772.49	2815.6	3747.07	1412.4	4034.4			24	0	0	FALSE	FALSE	0		0		1	0	-
715	M166T185_1	165.521	165.519	165.524	184.748	182.208	197.926	27	25	1025	1409.75	1508.96	1218.57	1417.62	1304.51	687.573	1349.03	919.339	1044.37	1974.47	781.326	785.145	591.92	798.17	607.269	676	1295.38	733.22	599.563	919.567	1314.52	864.831	1066.65	939.145	1072.78	[36][M+1]2+		61	0	0	FALSE	FALSE	0		0		0	0	-
716	M166T55_1	165.978	165.976	165.98	54.784	53.567	58.058	21	21	681	1804.2	993.607	882.314	882.592	654.133	1264.5	1183.11	1088.14	1233.35	1291.99	998.561	1662.09	1169.12	869.51	1345.59	959	1016.62	1168.68	835.236	1460.32	651.732	1051.17	726.499	795.272	903.447			37	0	0	FALSE	FALSE	0		0		0	0	-
717	M166T488	165.99	165.989	165.991	488.428	485.633	490.317	24	24	1598	1324.69	2478.59	1579.48	2152.42	1684.29	2111.91	1749.14	1661.85	867.343	1550.66	1670.54	2732.66	2702.04	1815.05	2346.66	2441.91	1633.37	1566.97	1809.28	1973.2	1803.94	2576.56	1957.02	2469.91	2136.44			68	0	0	FALSE	FALSE	0		0		1	0	-
718	M166T62	166.032	166.03	166.034	61.837	59.266	64.922	25	25	684	1900.63	2152.71	1591.25	2022.3	1699.54	1154.57	1132.77	807.899	1625.1	1339.67	1605.09	2702.91	1816.25	1920.04	2018.19	1798.16	1714.92	1238.43	1375.88	677.778	2809.67	2359.66	3329.14	1971.32	1460.5			89	0	0	FALSE	FALSE	0		0		1	0	-
719	M166T55_2	166.052	166.05	166.054	54.722	52.945	58.66	17	17	865	1058.35	750.591	635.982	593.502	1051.49	789.75	1455.31	815.44	1045.73	1263	465.137	782.45	439.752	423.529	620.774	451.647	1407.04	1166.11	1152.52	416.273	354.177	1381.72	622.178	474.888	1340.97		[M+NH4]+ 148.011	37	0	0	FALSE	FALSE	0		0		0	0	-
720	M166T223	166.057	166.055	166.06	222.994	221.092	231.621	20	18	1042	2423.3	1103.87	1173.74	882.156	1680.02	1102.89	3618.39	1121.33	3331.79	1501.31	1104.6	942.372	466.982	673.765	966.161	661.461	1787.93	1191.01	1325.26	975.737	1096.29	1831.07	1449.74	1085.48	890.989		[M+H]+ 165.052	65	0	0	FALSE	FALSE	0		0		0	0	-
721	M166T481	166.058	166.056	166.06	480.82	470.257	482.616	16	16	2306	649.577	659.743	10966.3	1587.75	10549.3	708.998	10248.5	1214.3	703.958	12545	554.936	1273.48	1534.63	10668.8	1826.78	1623.04	1314.23	9203.36	1475.02	9531.49	2101.95	10069.2	10252.2	634.608	693.737		[M+Na]+ 143.076	63	8	12	TRUE	TRUE	1	score{0.8482}adduct{(M-H+2Na)+}name{Benzenamine, N,N-dimethyl-}labid{n00178}	0		1	1	Benzenamine, N,N-dimethyl-
722	M166T185_2	166.057	166.048	166.059	184.999	182.035	198.724	14	14	630	734.537	897.638	655.64	476.041	719.565	1221.37	681.318	886.512	478.51	874.114	856.951	482.75	255.511	515.172	403.979	347.062	280.291	417.911	448.291	201.227	647.742	476.595	615.023	399.879	535.26			61	0	0	FALSE	FALSE	0		0		0	0	-
723	M166T164	166.086	166.085	166.086	164.271	157.908	172.304	25	25	5376	9399.65	11190.3	11713	11705.9	11986.1	10459.8	11103.4	10240.4	10209.5	10072.2	6678.73	8583.4	6195.92	7483.74	6703.91	5839.93	7072.99	6717.81	6272.1	7456.94	8214.41	9088.03	8314.77	10741.4	9126.93	[38][M]+		79	6	28	FALSE	FALSE	2	score{0.9887}adduct{(M+H)+}name{L-Phenylalanine}labid{S0061};score{0.955}adduct{(M+H)+}name{DL-Phenylalanine}labid{n00511}	2	score{0.9882}adduct{(M+H)+}name{L-Phenylalanine}labid{S0061};score{0.9543}adduct{(M+H)+}name{DL-Phenylalanine}labid{n00511}	1	2	L-Phenylalanine;DL-Phenylalanine
724	M166T484	166.097	166.096	166.098	484.43	467.908	487.593	33	25	2545	15598.2	9668.61	10736.9	8594.42	13922.8	8316.77	8931.39	8289.63	7702.47	8701.22	8674.42	10073.6	9091.71	14306.4	9127.79	8766.17	9869.13	13492.9	11780.1	9231.86	13274.8	18474.3	19685.2	9524.55	8881.03			135	15	12	TRUE	TRUE	0		0		0	0	-
725	M166T229	166.094	166.091	166.097	228.722	226.176	243.165	26	24	1042	1964.21	1426.49	1819.46	1141.03	1539.81	1217.76	1833.4	1467.89	1589.62	1681.59	1212.24	1659.07	1120.57	1139.3	1080.57	1180.66	1273.33	1720.19	1111.72	1281.22	1764.33	1886.81	1387.8	1408.51	1917.57	[37][M+1]+		45	6	16	FALSE	TRUE	0		0		1	0	-
726	M166T453	166.097	166.096	166.097	452.904	441.963	459.402	20	15	2734	16859.7	14407.4	17633.9	9604.32	15338.3	9040.19	23294.6	21284.3	15083.8	15376.6	7476.02	16253.3	13615.8	10132.2	11834.9	14667.7	14430.7	15027.7	17078.4	11738.1	8475.6	15702.4	15198.6	15588.5	15449.4			144	19	12	TRUE	TRUE	0		0		0	0	-
727	M166T491	166.475	166.473	166.475	490.646	487.822	508.344	23	22	523	1866.29	1571.5	1904.68	1572.8	1498.5	1348.92	2158.63	1676.58	1412.43	1852.86	1394.39	1685.62	1887.08	1573.6	1710.13	1238.4	1824.72	1188.29	2211.64	2402.12	1730.11	2182.87	1763.81	1662.93	4296.05		[M+Na]+ 143.486	68	0	0	FALSE	FALSE	0		0		0	0	-
728	M167T489	167.012	167.012	167.013	489.173	485.633	490.527	25	25	6331	14205.2	16920.5	14987.4	17300.4	14018.7	15000.8	15623.7	16541.7	15686.3	14277.1	18227.6	19093	18408.6	16456.5	16671.2	16968.8	18123.6	15796.9	16796.8	17123.2	16580.9	18092.9	16722.2	16973	17211.7	[39][M]+	[M+H]+ 166.009	68	16	247	TRUE	FALSE	0		0		0	0	-
729	M167T518	167.012	167.012	167.013	518.199	502.548	535.689	44	17	901	1776.17	1458.91	1502.84	2090.11	6043.57	1145.05	1314.82	2348.53	1540.06	1153.04	1856.92	1671.39	1271.08	1447.36	2006.93	1082.15	1673.51	7866.35	534.569	2215.24	1817.79	1856.32	1884.12	1326.08	1504.84		[M+CH3COO+2H]+ 105.982 [M+Na]+ 144.017	147	11	15	FALSE	TRUE	0		0		1	0	-
730	M167T437	167.033	167.032	167.034	437.409	436.304	438.801	22	22	1005	1960.1	4362.43	2181.94	1750.21	2589.5	2597.47	1730.32	729.696	2362.92	1820.47	1534.21	3169.84	3172.04	2096.99	2920.18	2264.35	1756.38	1903.73	1583.61	1873.69	2435.02	2919.4	3256.05	2227.9	2039.73		[M+H]+ 166.028	59	0	0	FALSE	FALSE	0		0		1	0	-
731	M167T364	167.07	167.069	167.07	364.491	363.875	365.252	25	25	4258	7824.37	4785.8	5076.47	5471.73	5400.02	5319.49	6354.63	5434.04	5537.88	5900.58	5835.49	7756.96	5187.5	6734.1	6074.21	6186.87	5027.88	6514.56	6966.41	6523	8918.95	7348.62	10364.5	8254.93	8054.49			116	0	0	FALSE	FALSE	0		0		1	0	-
732	M167T192	167.069	167.066	167.07	191.997	183.397	207.702	25	22	578	876.204	1933.2	1092.65	321.44	1781.34	1064.93	891.002	1526.61	2373.61	2959.01	4056.19	1478.12	1475.17	2037.77	876.096	901.294	2060.2	1765.62	3615.12	1792.39	1247.5	1371.96	1473.57	1093.73	1607.35			176	0	0	FALSE	FALSE	0		0		1	0	-
733	M167T164	167.089	167.088	167.09	164.271	158.259	172.304	25	25	668	1005.12	1362.45	1171.01	1264.99	1387.75	1102.71	1196.84	1055.41	827.336	1117.74	652.843	1040.32	730.759	855.037	748.869	711.128	769.923	747.848	727.206	832.788	800.604	1056.01	986.44	1149.57	1014.3	[38][M+1]+		79	0	0	FALSE	FALSE	0		0		1	0	-
734	M167T482	167.092	167.091	167.106	482.393	476.336	485.431	26	23	738	1653.21	2444.94	732.032	1825.94	1842.63	2411.9	2005.09	1187.2	1094.64	1586.39	1651.98	1816.46	1475.35	1430.9	1249.47	1449.28	1444.89	3352.57	1684.78	1193.11	1037.98	1876.51	2443.47	1626.39	1059.31			63	0	0	FALSE	FALSE	0		0		1	0	-
735	M167T232	167.106	167.105	167.107	231.569	227.529	237.529	25	25	1579	3632.68	3910.3	3589.95	4396.36	4303.31	3484.49	3528.46	3843.8	3363.81	2928.08	3055.73	3508.06	3328.09	3029.02	4551.66	3047.94	3900.38	4105.48	3534.35	3671.15	3375.65	3494.67	3663.45	5391.05	3318.46		[M+H-H20]+ 184.111	85	0	0	FALSE	FALSE	0		0		1	0	-
736	M167T277	167.106	167.105	167.108	276.587	275.818	287.062	21	20	1606	2664.03	2941.4	1976.77	2215.11	2524.62	3663.76	2414.66	2333.41	4107.98	3050.15	1850.84	2367.89	1065.39	2169.88	1723.68	1349.17	2097.53	1910.3	2199.42	1211.07	2011.94	2239.88	1676.29	2583.85	1761.36			34	0	0	FALSE	FALSE	0		0		1	0	-
737	M168T522	167.917	167.916	167.918	522.148	500.676	539.197	42	18	773	4386.71	2242.89	1478.63	2259.22	2181.38	2279.32	1338.46	2178.78	2175.66	6278.14	1824.26	2488.18	2254.13	7225.39	1842.64	1540.63	12581	2130.5	3648.58	2590.82	2136.7	1374.61	1436.03	11591.2	1253.2			159	0	0	FALSE	FALSE	0		0		0	0	-
738	M168T55_1	167.973	167.973	167.974	55.047	52.945	58.66	25	25	3816	9722.95	13858.2	12507	11862.7	12114.1	11308.2	12484.9	11046.5	11064.3	11752.2	11815.3	7388.4	13381.8	12896.4	12618.6	12054.2	11360.1	9555.82	11457.9	9307.11	7446.14	14184.3	7256.58	11563.9	12132.8	[40][M]+	[M+CH3CN+H]+ 125.939	37	3	13	TRUE	FALSE	0		0		0	0	-
739	M168T202	167.973	167.971	167.975	202.386	189.287	214.031	21	20	1025	1551.54	1434.69	234.586	1533.62	822.031	1351.42	1027.86	1108.52	1152.52	1288.28	1564.04	947.074	1265.42	1136.84	1138.98	836.381	1619.23	1180.88	638.306	1207.38	1491.26	1300.49	1262.21	815.559	1049.91			28	0	0	FALSE	FALSE	0		0		0	0	-
740	M168T489_1	167.986	167.983	167.987	488.856	485.633	490.317	20	20	727	1337.05	656.469	1324.44	1330.31	577.155	800.273	790.84	1419.8	1890.61	477.05	584.93	1047.68	949.093	412.665	758.522	969.983	1246.74	1674.87	698.422	849.604	805.768	642.535	880.284	1014.74	971.654		[M+Na]+ 144.998 [M+Na]+ 144.998	68	0	0	FALSE	FALSE	0		0		0	0	-
741	M168T65	168.013	168.012	168.015	65.498	64.068	69.067	23	23	623	1174.11	1780.29	1858.67	1541.29	1447.05	1295.49	1517.46	1339.26	1334.16	1486.13	2455.95	1192.57	1656.88	2052.81	1848.27	1922.09	2840.99	2875.15	2495.71	2874.97	1488.11	1651.41	1491.37	1972.26	1893.78		[M+CH3CN+Na]+ 103.992 [M+CH3CN+H]+ 125.974	89	3	18	TRUE	FALSE	0		0		0	0	-
742	M168T489_2	168.015	168.013	168.017	488.808	486.191	490.473	19	19	750	1009.22	875.516	1110.04	932.635	654.307	1134.63	1099.79	750.659	1186.11	825.973	439.362	1857.84	2273.77	988.628	1673.26	815.108	1805.54	1743.98	1435.37	1510.61	1357.56	1067.71	709.733	792.456	1052.21	[39][M+1]+		68	0	0	FALSE	FALSE	0		0		1	0	-
743	M168T157	168.025	168.024	168.036	157.159	143.25	166.682	28	22	676	809.528	1077.64	815.507	904.213	1196.32	958.196	1075.61	1408.35	981.877	1046.14	1129.41	914.971	724.549	682.185	929.195	607.503	760.22	1524.98	796.241	583.352	976.862	902.499	988.034	954.353	1434.32		[M+K]+ 129.057	100	0	0	FALSE	FALSE	0		0		1	0	-
744	M168T55_2	168.065	168.063	168.066	55.027	53.368	60.422	25	25	733	1175.59	1112.06	1809.91	1511.21	1796.1	1158.51	1148.41	1529.72	2081.38	959.017	1477.33	1377.39	989.585	1191.43	1686.59	1280.03	814.411	1696.27	989.177	1164.28	692.424	1419.57	1508.69	1593.71	1592.5			37	0	0	FALSE	FALSE	0		0		1	0	-
745	M168T481	168.112	168.111	168.113	481.202	473.574	484.423	24	24	857	1607.17	1592.98	1963.02	1998.89	2862.05	2377.57	2218.07	2975.86	2387.57	2453.87	2486.79	3402.42	2311.24	2944.67	1840.44	3057.82	1392.03	2052.29	2150.1	1926.39	1629.24	3248.52	1507.15	1899.14	3826.23		[M+H-H20]+ 185.118	63	0	0	FALSE	FALSE	0		0		1	0	-
746	M169T168	168.523	168.521	168.523	167.763	164.759	171.3	14	14	436	149.673	57.9992	297.252	109.641	151.399	28.5655	127.097	324.902	154.039	78.4376	948.763	1177.98	922.518	1150.61	1198.27	1038.1	1267.81	1358.26	909.981	1311.02	601.125	441.557	583.605	530.208	646.947			79	0	0	FALSE	FALSE	0		0		0	0	-
747	M169T55_1	168.957	168.956	168.959	55.195	53.368	59.241	17	17	657	1462.54	676.096	806.174	866.212	2093.7	660.393	748.926	645.28	1821.1	540.655	603.527	1367.47	936.568	1167.32	850.771	770.146	1843.28	739.325	1887.95	958.49	1521.49	996.885	529.099	851.441	2238.71		[M+K]+ 129.986	37	0	0	FALSE	FALSE	0		0		0	0	-
748	M169T55_2	168.977	168.975	168.981	55.434	50.436	70.246	29	24	578	621.473	638.1	1423.34	1439.89	838.736	996.288	538.707	635	905.159	569.455	845.684	1384.18	1132.07	1208.27	1841.72	1113.95	801.99	1052.93	1226.2	926.779	290.895	1179.96	710.412	1073.21	1331.64	[40][M+1]+		37	0	0	FALSE	FALSE	0		0		0	0	-
749	M169T54	169.013	169.008	169.015	53.792	52.294	57.52	25	24	559	768.396	877.52	1183.58	1304.14	1588.28	1195.64	1139.25	960.706	1149.04	1800.8	1519.82	716.097	1211.7	972.219	1101.52	1021.99	1066.3	2199.54	1228.18	1091.67	616.824	1157.54	562.168	675.837	813.013		[M+H]+ 168.01	37	0	0	FALSE	FALSE	0		0		1	0	-
750	M169T75	169.043	169.042	169.045	75.036	63.286	77.179	36	25	1845	3886.33	3800.54	3592	3746.73	3550.87	3752.15	3873.97	3890.16	3949.83	4122.72	3461.16	2570.07	2784.78	3143.62	3290.79	2917.24	3422.65	3145.3	3354.11	3417.99	3130.94	2868.64	2210.83	3209.97	2919.54	[41][M]2+		83	0	0	FALSE	FALSE	0		0		0	0	-
751	M169T161	169.044	169.042	169.045	160.97	154.511	167.342	20	20	246	730.251	520.266	1151.41	664.054	734.087	867.864	857.948	895.833	715.906	565.396	582.791	520.842	641.491	739.518	461.521	696.487	741.802	482.818	567.778	602.003	492.789	631.09	467.565	722.58	576.951			79	0	0	FALSE	FALSE	0		0		0	0	-
752	M169T206	169.049	169.048	169.05	205.891	195.061	216.192	31	25	1034	1155.47	1750.42	3817.57	3148.25	1633.72	2051.11	3841.02	2502.52	3426.74	2645.81	717.366	1731.82	3162.97	1677.92	2744.67	3259.25	1986.26	4270.32	2852.35	2483.46	1559.92	1242.57	4278.15	1860.69	1600.24		[M+H]+ 168.044	70	0	0	FALSE	FALSE	0		0		0	0	-
753	M169T242	169.049	169.047	169.05	242.389	239.527	248.622	24	24	1759	2676.99	3125.87	3045.81	3162.5	3451.8	3077.28	2900.82	2587.04	2903.11	2946.69	1275.77	1039.86	670.227	996.52	2103.61	863.482	1093.93	1404.22	1303.76	1574.74	1021.71	1480.98	1877.92	1523.76	2400.17		[M+K]+ 130.093	20	0	0	FALSE	FALSE	0		0		0	0	-
754	M169T52	169.058	169.057	169.059	52.084	50.855	56.296	14	14	730	1851.95	1511.73	2200.86	1756.7	1201.51	1740.91	1703	1815.33	1948.52	1227.62	710.53	789.69	816.369	870.792	619.486	657.366	600.59	924.553	792.901	816.385	852.471	837.297	515.793	1216.02	1328.31		[M+Na]+ 146.068	69	0	0	FALSE	FALSE	0		0		1	0	-
755	M169T202	169.083	169.082	169.085	201.51	184.663	221.108	20	19	1101	3607.46	4128.73	1085.73	1291.74	1082.98	761.763	4174.47	1304.72	918.925	3163.24	590.518	1129.18	558.002	985.578	887.35	698.75	864.536	952.579	915.325	320.655	801.842	784.159	943.347	1196.86	820.742		[M+Na]+ 146.101	28	0	0	FALSE	FALSE	0		0		0	0	-
756	M169T203	169.122	169.121	169.122	202.819	186.322	213.705	26	25	1530	3697.32	4086.71	3617.03	4519.86	3453.49	3776.71	4845.32	2380.65	3534.83	4780.82	2027.54	2166.69	2083.57	2223.54	2434.32	2133.89	2304.53	3352.69	2600.95	1708.22	2868.07	4401.89	2876.13	3289	2332.93		[M+2Na-H]+ 124.149 [M+K]+ 130.161	28	0	0	FALSE	FALSE	0		0		0	0	-
757	M170T75	169.545	169.544	169.546	75.4745	74.109	77.179	20	20	254	462.636	450.071	435.128	571.517	403.931	579.013	471.308	518.518	648.64	509.622	453.095	138.301	343.871	404.63	399.17	380.965	380.821	391.677	327.784	400.836	181.428	456.407	153.606	521.838	416.262	[41][M+1]2+		83	0	0	FALSE	FALSE	0		0		0	0	-
758	M170T490	170.011	170.011	170.014	490.198	486.487	493.402	23	23	629	1200.33	1270.9	1151.27	1126.91	994.595	503.5	1397.36	1394.67	1401.42	1209.92	1073.04	1276.28	1237.93	878.7	1301.84	760.608	810.794	1050.63	1029.43	1002.25	1038.96	609.988	830.815	1227.73	1173.97			68	0	0	FALSE	FALSE	0		0		1	0	-
759	M170T54	170.033	170.03	170.035	54.338	52.586	63.164	21	21	511	961.205	289.667	874.635	1287.37	962.035	599.913	1370.38	786.046	906.576	1321.27	1390.26	387.437	585.044	494.56	1404.3	635.452	998.459	912.821	985.672	731.163	871.494	576.3	700.378	1066.12	595.532		[M+NH4]+ 151.999	37	0	0	FALSE	FALSE	0		0		0	0	-
760	M170T76	170.081	170.08	170.082	76.243	74.622	77.79	25	25	2104	2859.18	3258.11	2723.66	2975.72	2704.98	2775.96	2539.79	2715.77	2541.75	3292.65	1297.82	1588.61	1182.83	1260.88	1131.39	1035.68	1157.01	1170.19	1082	1235.07	2308.45	1805.34	3028.47	2221.44	1992.19			142	6	93	FALSE	FALSE	1	score{0.9976}adduct{(M+H)+}name{Pyridoxine}labid{S0080}	1	score{0.9931}adduct{(M+H)+}name{Pyridoxine}labid{S0080}	1	1	Pyridoxine
761	M170T414	170.096	170.095	170.096	414.358	403.586	426.064	19	18	4101	18807.7	30495.3	15082.1	29204	70337.9	83268	38565	17136	45655.5	33020.8	19516.5	28900.9	28678.4	30894.9	29083.6	3143.11	43739	71927	3014.77	15291.8	30075.1	22682.4	28654.6	29710.6	52581.8			171	11	24	TRUE	FALSE	0		0		1	0	-
762	M170T458	170.096	170.095	170.096	457.808	441.079	479.278	20	16	3099	13067.1	22218.3	15722.1	13474.1	21805.7	22127.7	11195.3	21186.6	54012	21846.2	45392.1	21024.5	20050.2	17551	19791.3	20464.5	10516.2	22573.8	15487.3	46235.4	19868.9	19530.6	13627.9	20686.3	23605.1			125	10	12	FALSE	TRUE	0		0		1	0	-
763	M170T405	170.117	170.114	170.118	405.207	403.214	410.253	24	23	4101	4675.04	7029.61	4132.08	5714.08	5411.52	6037.14	2923.55	4407.88	20428	19807.3	5588.77	5910.72	4707.3	3482.75	3992.63	4408.99	3763.54	4718.86	5148.72	4797.02	5585.83	5035.01	5610.15	5076.75	4929.85		[M+NH4]+ 152.083	47	1	31	TRUE	FALSE	0		0		1	0	-
764	M170T213	170.117	170.116	170.118	212.904	207.993	223.055	25	25	3324	5240.15	6456.54	5966.66	6828.52	6811.77	6843.15	6039.63	6333.77	5751.39	6481.36	5898.2	8656.03	5154.51	5136.25	5794.22	5044.12	5381.02	5392.17	5927.44	5105.63	7915.69	5736.45	7398.24	5141.12	4780.97		[M+H-H20]+ 187.121	77	5	19	TRUE	FALSE	0		0		1	0	-
765	M170T419	170.153	170.151	170.155	419.49	417.24	423.522	18	18	1931	4949.19	9026.61	2750	2599.19	4102.06	3809.02	4809.24	3477.31	3171.49	3295.41	6521.54	5089.55	3451.28	6754.58	3765.27	4555.56	7377.42	4366.42	4415.59	2151.93	3181.83	8039.68	4175.42	6689.23	2988.82			24	0	0	FALSE	FALSE	0		0		1	0	-
766	M170T444	170.153	170.152	170.154	443.651	439.539	449.54	26	25	3417	8823.82	12984.1	9482.06	6723.13	2050.16	3674.64	7453.33	11009.3	7123.84	11566.5	12276.7	14882.6	11074.5	8513.03	10683.6	11876.6	9588.94	13317.8	11324	16155.6	13392.7	13545.7	12973.3	12172.9	10459.4			5	0	0	FALSE	FALSE	0		0		1	0	-
767	M171T197	170.538	170.536	170.54	196.679	188.387	198.013	15	15	363	402.864	191.835	428.873	575.553	280.099	338.968	263.236	404.54	304.54	0	398.304	332.555	195.689	288.16	203.812	202.083	214.292	277.985	142.128	282.401	297.567	272.232	298.171	392.399	253.342			33	0	0	FALSE	FALSE	0		0		0	0	-
768	M171T211	171.099	171.098	171.1	211.143	207.993	221.333	22	22	1204	6163.76	6770.64	6526.31	6508.73	4854.45	7533.63	3832.24	6933.73	4821.11	4218	4963.9	8283.91	4346.16	4956.85	10544.5	4295.73	5873.09	4464.68	5131.77	4346.77	4340.28	6271.67	11091.5	4946.65	4439.35			93	0	0	FALSE	FALSE	0		0		1	0	-
769	M171T213	171.119	171.115	171.121	212.535	196.359	231.789	22	19	1204	793.518	685.25	3319.1	6596.26	1399.36	1630.6	4251.4	2104.32	2723.02	848.101	912.401	1136.2	972.573	4270.52	1885.14	663.628	663.424	4153.05	4249.49	1052.58	1275.01	1057.76	1178.91	940.717	479.71			77	0	0	FALSE	FALSE	0		0		0	0	-
770	M171T88	171.149	171.148	171.15	87.69	75.111	109.439	34	25	2079	3230.19	2183.47	2526.39	1773.15	1935.94	3294.21	3196.71	1874.81	2145.34	1916.79	2676.35	2785.35	3171.68	2530.59	2390.9	4119.31	3855.82	2918.95	3755.85	1083.47	2586.47	3430.62	2820.66	3310.85	3370.17			91	8	52	FALSE	FALSE	0		0		1	0	-
771	M171T145	171.149	171.148	171.149	144.919	133.585	154.588	22	22	814	2577.93	4591.45	4198.62	4064.55	2432.13	3043.41	3399.19	3773.03	3876.76	3280.04	3538.15	1426.25	3085.98	2327.04	2986.22	2815.95	1300.15	4495.77	1498.21	4650.82	1483.1	2618.67	1415.57	2847.24	2734.71			96	8	85	FALSE	FALSE	0		0		1	0	-
772	M172T494	171.959	171.957	171.96	493.555	491.25	494.861	18	18	830	3558.17	3752.49	3903.43	917.103	3599.05	4675.16	971.331	800.37	649.035	984.187	859.123	786.178	608.662	485.94	537.962	750.124	854.598	3644.78	861.417	846.154	1216.85	4427.75	1010.74	664.069	1117.96		[M+CH3COO+2H]+ 110.935	175	1	29	FALSE	FALSE	0		0		0	0	-
773	M172T519	171.992	171.99	171.993	518.568	487.569	539.251	102	25	1834	7060.4	10428.9	8441.85	21979.4	3672.36	23584.2	5109.96	20897.8	37627.9	8522.36	8640.94	19470	9665.53	45247.6	5882.22	4229.19	9676.15	5758.53	8446.06	9267.12	7122.13	7117.33	5450.17	3772.57	7117.14			147	11	37	FALSE	FALSE	0		0		1	0	-
774	M172T230_1	172.009	172.008	172.01	230.094	228.23	237.529	25	25	3403	6668.07	5240.85	5926.37	7204.77	6469.93	6553.32	5848.65	6556.22	6731.98	6729.49	5502.51	4981.4	5009.9	5864.55	5047.52	4687.86	5757.4	5112.59	5416.29	5226.79	5604.19	5699.21	6863.89	5285.93	5684.42	[42][M]2+		45	0	0	FALSE	FALSE	0		0		0	0	-
775	M172T271	172.114	172.113	172.115	270.914	269.31	276.123	24	24	2392	3130.03	3444.77	2899.51	2442.38	3072.63	3665.16	4009.33	2884.49	3646.77	4060.09	4650.25	6107.06	3395.99	3739.09	2547.42	3822.75	4072.97	3877.07	4496.99	3475.47	5925.61	3621.78	5381.79	4167.86	4427.43		[M+CH3CN+Na]+ 108.098 [M+CH3CN+H]+ 130.08	15	0	0	FALSE	FALSE	0		0		0	0	-
776	M172T408	172.132	172.132	172.133	407.938	405.437	409.445	25	25	3529	11238.3	22870.6	14390.2	15796.9	11441.5	7966.9	10419.3	9973.08	9891.62	8890.34	10481	15755.1	9561.8	9305.39	11343.8	11036.5	12897.8	14154.3	10356.8	10846.9	10616.6	9336.59	14626.2	10664.3	10519.4		[M+H]+ 171.126	38	5	29	FALSE	FALSE	0		0		0	0	-
777	M172T230_2	172.133	172.132	172.133	230.347	228.23	237.529	25	25	6005	18471.4	18944.2	17580.5	18905.3	16071.6	18755.4	15574.3	16507.1	17779.1	15061	15650.5	24120.6	14607.1	16147.5	13191	15152.7	15264.6	16616.8	17536.6	15670.4	21201.2	16290.5	24000.1	14999.3	16123.7		[M+NH4]+ 154.098	45	15	38	TRUE	FALSE	0		0		1	0	-
778	M172T375	172.132	172.131	172.134	375.275	374.244	377.357	15	15	1709	2801.35	4561.8	3690.32	3129.29	3062.82	3527.52	3204.52	3060.73	1185.24	3367.93	4012.86	6049.48	6249.33	4681.66	1692.98	4695.63	2115.16	4260.23	5837.75	2386.08	4054.03	2884.49	4262.89	3199.89	3120.36			139	1	29	FALSE	TRUE	0		0		1	0	-
779	M172T340	172.169	172.168	172.171	340.072	336.456	341.507	23	23	1390	2531.48	2138.57	1858.09	2247.98	2463.25	2296.16	2149.06	2183.55	2130.24	2291.1	1129.44	2888.01	2047.62	2800.49	1830.44	1966.55	2547.62	1957.96	1441.77	1938.19	2019.37	1942.38	2373.66	1449.32	2071.21			64	0	0	FALSE	FALSE	0		0		1	0	-
780	M173T230	172.511	172.51	172.512	229.8	228.23	237.529	22	22	916	981.266	372.38	669.985	1116.25	1121.35	1553.26	1287.41	1150.72	951.244	1355.26	665.589	816.378	726.101	1065.66	859.038	1003.15	823.374	1132.21	1391.55	1065.54	949.314	1136.62	861.84	1034.42	907.679	[42][M+1]2+		45	0	0	FALSE	FALSE	0		0		0	0	-
781	M173T201	172.554	172.552	172.555	201.159	197.018	212.108	27	24	547	522.075	643.564	1005.35	897.777	766.244	826.997	860.201	630.543	473.671	775.744	398.577	547.725	527.551	366.187	517.809	665.044	487.94	502.954	570.189	399.822	710.446	907.604	837.656	708.212	752.366			28	0	0	FALSE	FALSE	0		0		0	0	-
782	M173T50	172.956	172.955	172.957	49.933	39.795	51.936	23	22	915	1960.42	2041.23	1458.19	1616.44	2164.58	1455.25	1638.56	1396.42	1577.86	1276	1623.43	1801.67	1790.23	1662.28	1616.01	1996.34	1597.41	1905.87	1693.49	1281.98	1783.66	2274.29	1831.16	1692.93	1816.72		[M+CH3CN+Na]+ 108.939 [M+CH3CN+H]+ 130.921	177	1	19	TRUE	FALSE	0		0		0	0	-
783	M173T512	172.956	172.956	172.957	512.485	491.361	539.065	41	20	856	10030.1	3973.28	1386.2	2571.45	8159	6530.02	10401.7	1470.43	1208.44	1277.9	2555.45	4190.34	1733.96	2014.39	2779.21	1071.66	3893.73	4071.36	4683.12	1464.43	1173.1	4349.38	2496.95	2083.19	2198.41			147	0	0	FALSE	FALSE	0		0		0	0	-
784	M173T66_1	172.976	172.976	172.977	65.647	64.068	71.531	25	25	1245	8276.92	8797.43	8353.84	13216.1	4758.98	11260.3	4923.1	10826.6	11396.6	12266.3	7812.13	5345.38	4953.34	8684.95	8404.4	8168.67	7664.82	8236.42	8833.01	6932.66	5905.18	8816.08	5849.23	8619.57	7995.98		[M+3Na-2H]+ 106.02 [M+CH3CN+H]+ 130.942 [M+K]+ 134.006	89	16	21	TRUE	FALSE	0		0		0	0	-
785	M173T533	172.976	172.976	172.977	533.136	517.963	539.179	21	13	817	3134.31	3040.59	2970.43	2916.94	3269.12	2455.63	1982.8	2916.61	3003.12	2930.07	3350.04	2575.53	3416.89	3293.23	3800.44	1318.29	2182.64	2336.84	2004.95	2890.86	5536.63	3332.6	3333.16	1771.19	3304.13			178	0	0	FALSE	FALSE	0		0		0	0	-
786	M173T163	172.989	172.988	172.99	162.852	156.726	170.193	18	18	362	743.294	796.908	846.185	939.675	802.168	957.541	986.707	813.751	1025	1141.52	1164.13	648.663	562.686	546.746	577.146	1422.13	441.072	1227.54	1202.11	1096.61	684.431	657.569	1422.24	389.666	1345.64		[M+2K-H]+ 96.0646	67	0	0	FALSE	FALSE	0		0		0	0	-
787	M173T66_2	173.042	173.041	173.043	66.424	55.484	76.998	37	25	553	3410.93	2536.68	2365.38	2257.81	2112.95	3477.43	2226.77	2015.21	2566.51	2316.14	3116.89	2278.17	1780.06	2148.37	1511.43	1394.97	2283.2	2194.8	2657.83	1805.85	2498.74	2194.27	2288.49	1769.66	1670.98		[M+CH3CN+H]+ 131.008	198	0	0	FALSE	FALSE	0		0		0	0	-
788	M173T416	173.131	173.13	173.133	416.325	397.67	419.998	23	17	4319	8213.78	33083	31241.7	4193.69	3234.07	9495.21	1472.98	3371.72	3503.52	4302.06	35650.7	2548.76	25576.1	6128.53	6051.45	5208.4	34579.5	5412.36	33355.4	6610.24	28321.4	29294.4	4774.59	2526.92	3895.09			9	0	0	FALSE	FALSE	0		0		1	0	-
789	M173T231	173.134	173.132	173.136	230.627	219.351	244.413	27	24	1717	5761.99	4894.59	3184.81	9851.95	5325.72	13899.1	7124.3	5349.82	6584.89	5872.07	3475.75	3219.83	4679.52	3693.93	5569.65	3747.52	5145.96	3318.53	2616.66	3873.13	4145.27	4683.94	4610.29	2828.24	3670.71		[M+NH4]+ 155.096	45	0	0	FALSE	FALSE	0		0		1	0	-
790	M173T207	173.132	173.13	173.133	206.525	188.664	218.603	20	17	1490	4299.88	2337.86	2060.75	3026.23	11820.4	2533.26	6976.55	4192.56	3467.67	3198.35	10474.2	9649.53	9550.43	9815.5	9264.17	9328.42	1369.92	1484.48	10573.9	1692.55	1556.4	1880.95	1739.01	4906.91	1834.72			70	0	0	FALSE	FALSE	0		0		0	0	-
791	M174T54	173.96	173.958	173.961	54.42	52.793	66.152	26	24	714	1967.39	2135.66	2229.08	1262.27	1762.17	1514.63	2251.41	2733.83	1779.65	2197.96	2274.99	1345.19	2009.92	1873.77	1841.1	1692.75	2021.55	1862.66	1816.28	1520.72	1466.37	2415.18	632.196	2167.6	2028.61			37	0	0	FALSE	FALSE	0		0		0	0	-
792	M174T73	174.017	174.015	174.018	72.712	70.903	74.701	13	13	277	1079.61	991.479	495.263	466.164	984.257	551.283	327.561	1113.3	468.248	495.804	467.771	853.356	1042.78	533.376	487.022	1104.07	576.747	456.126	344.022	557.661	1095.63	1275.24	1354.96	1113.44	1033.18			156	0	0	FALSE	FALSE	0		0		1	0	-
793	M174T185	174.025	174.023	174.027	184.779	182.208	207.686	28	25	820	940.182	1747.78	1174.65	1070.36	1886.61	1156.13	1463.49	1580.02	1741.71	1580.5	791.241	1127.04	671.089	941.49	900.311	962.66	857.038	1182.19	776.462	879.099	1271.24	1385.38	1110.68	1559.72	1553.44		[M+H-2H2O]+ 209.038	61	0	0	FALSE	FALSE	0		0		0	0	-
794	M174T181	174.054	174.053	174.055	180.544	177.328	192.848	25	25	715	2242.05	2303.41	2540.77	2216.03	1169.81	2467.37	2372.8	2363.26	2689.5	2117.32	1402.46	1281.34	938.723	1118.69	1202.31	1114.56	1121.44	1127.15	1062.88	1274.72	2076.5	2008.18	1366.15	1898.46	1896.22		[M+Na]+ 151.058 [M+H-H20]+ 191.064	114	0	0	FALSE	FALSE	0		0		0	0	-
795	M175T484_1	174.937	174.936	174.938	483.579	480.438	485.18	24	24	837	1644.49	882.639	1075.78	1017.44	1056.27	1466.48	1308.85	1394.69	1202.95	1271.53	1242.62	1068.81	1486.71	1479.75	1909.54	1787.25	1636.52	1639.3	1428.25	721.996	573.705	1420.52	1326.19	1507.61	1200.73		[M+K]+ 135.974	63	0	0	FALSE	FALSE	0		0		0	0	-
796	M175T493	174.955	174.954	174.956	493.207	488.823	506.889	18	17	682	2197.64	1898.12	1953.62	2244.1	2645.34	2032.48	2469.7	2250	1775.27	2572.8	1968.46	2383.53	1286.14	2089.18	1613.79	2164.11	2805.68	2147.08	2530.56	2925.13	2000.04	1916.73	1912.92	2725.96	2239.22		[M+CH3CN+Na]+ 110.935	175	0	0	FALSE	FALSE	0		0		0	0	-
797	M175T50_1	174.952	174.951	174.954	50.025	49.278	51.936	14	14	1262	490.223	1428.56	495.777	2286.81	1470.9	664.683	1494.59	1695.25	489.977	740.593	505.724	1092.53	587.706	810.457	483.964	519.301	626.814	2246.2	994.636	731.16	2312.64	627.573	781.169	1972.69	423.727		[M+CH3CN+Na]+ 110.937 [M+CH3CN+H]+ 132.918	177	0	0	FALSE	FALSE	0		0		0	0	-
798	M175T53	174.968	174.967	174.969	53.393	51.683	63.314	26	25	1492	4511.2	5766.86	4603.21	3494.75	4140.62	4014	4556.95	4883.2	4923.68	3845.88	4092.35	2546.88	5787.93	5631.92	5156.19	4926.03	4490.33	4472.84	5061.81	4216.19	2912.16	5602.8	2989.13	5584.22	5137.48		[M+K]+ 136.006	69	1	34	FALSE	TRUE	0		0		0	0	-
799	M175T202	174.968	174.967	174.97	202.337	199.756	221.008	24	22	686	1250.79	1962.98	1176.06	1878.29	1391.79	1264.03	1277.54	330.707	1936.6	888.629	1138.48	1284.83	882.566	2140.9	1765.88	1324.01	1541.49	2008.8	861.234	980.057	1961.82	1680.61	1889.23	1321.17	1384.87		[M+K]+ 136.006	28	0	0	FALSE	FALSE	0		0		0	0	-
800	M175T490	174.99	174.987	174.992	489.547	486.719	497.902	13	13	682	1869.06	2389	990.935	405.297	2257.35	1028.57	666.647	2014.8	1037.9	631.707	571.584	1993.04	860.085	1880.13	869.457	1895.98	2015.26	1841.89	1034.08	2262.76	511.344	2133.14	2051.66	1126.93	433.882		[M+Na]+ 152.007	68	0	0	FALSE	FALSE	0		0		0	0	-
801	M175T61	175.059	175.056	175.061	61.2355	53.567	62.794	18	17	480	558.642	941.057	845.55	327.534	1079.52	884.341	955.518	536.758	1150.56	845.017	978.454	451.546	551.884	387.757	602.03	591.386	709.711	878.453	826.773	364.702	395.92	530.37	1490.91	538.128	406.746			89	0	0	FALSE	FALSE	0		0		1	0	-
802	M175T221	175.074	175.073	175.077	221.141	210.01	230.483	25	24	1515	1593.61	1874.14	3743.48	3125.9	1364.33	3937.27	4332.93	2833.48	3364.2	2102.31	2627.2	1959.9	1904.68	3561.69	2544.21	2089.18	1859.52	2340.3	2403.74	1708.16	2679.39	2161.76	1491.13	2086.36	1909.48		[M+Na]+ 152.084	21	0	0	FALSE	FALSE	0		0		1	0	-
803	M175T484_2	175.097	175.095	175.1	483.594	478.76	485.506	14	14	603	771.852	564.447	1620.42	1725.51	1862.06	1068.74	1511.54	1428.55	478.617	1932.08	2564.19	663.142	2648.55	684.64	641.835	1006.14	2068.89	420.6	2571.85	568.464	833.889	783.358	2703.97	2029.62	958.42		[M+H]+ 174.099	63	0	0	FALSE	FALSE	0		0		1	0	-
804	M175T50_2	175.118	175.108	175.119	49.6235	48.265	64.488	22	21	852	3662.94	2641.43	3718.59	3992.46	3753.75	3702.62	3118.92	3891.73	3285.34	3494.04	645.375	678.902	836.97	938.178	816.497	1021.14	521.564	603.25	476.309	489.935	1550.72	1656.03	2040.29	1819.18	1935.91		[M+CH3CN+H]+ 133.085 [M+K]+ 136.156 [M+H]+ 174.112	200	3	13	FALSE	FALSE	2	score{0.9952}adduct{(M+H)+}name{L-Arginine}labid{S0062};score{0.9867}adduct{(M+H)+}name{DL-Arginine}labid{n00578}	0		1	2	L-Arginine;DL-Arginine
805	M175T323	175.147	175.146	175.148	323.005	322.248	324.383	25	25	2705	5658.96	6486.25	6629.26	6594.96	7155.76	6062.1	6115.32	5727.27	6301.6	6700.42	6307.54	6615.67	4772.07	5088.33	6162.34	5570.65	5139.43	7112.04	4737.07	7726.73	7302.56	7390.51	6928.9	7306.37	5626.06		[M+H-H20]+ 192.153	18	13	46	FALSE	TRUE	0		0		1	0	-
806	M175T240	175.147	175.146	175.148	239.613	235.91	249.182	26	25	2405	7689.8	5087.05	7123.94	4272.84	5934.56	6511.68	6483.14	5643.37	5599.78	7253.96	4942.57	6374.03	3902.64	4757.53	4928.1	5597.39	4364.37	6233.41	3686.96	4498.08	5342.8	5813.3	5103.85	5772.16	5120.62			26	4	32	FALSE	TRUE	0		0		0	0	-
807	M175T418	175.147	175.145	175.15	417.985	398.976	433.347	22	18	1809	3587.37	5938.66	8359.69	6808.44	8075.28	7617.29	5394.6	3929.06	7850.9	4312.86	8104.7	7300.96	1980.69	9347.02	11946.7	7564.75	5189.7	23302.6	6836.98	7998.07	6471.38	6691.9	11043.3	6727.02	8031.9		[M+H-H20]+ 192.153	9	0	0	FALSE	FALSE	0		0		1	0	-
808	M175T204	175.148	175.146	175.148	203.965	195.212	213.606	13	13	576	3919.37	2218.61	4039.17	4841.96	3180.06	4324.23	4314.24	2792.47	2202.03	4130.02	2756.74	3670.15	2646.49	2760.15	3552.34	2929.61	2059.75	3028.22	2491.87	1954.16	3500.08	3418.11	3027.68	3239.87	3234.1		[M+H-2H2O]+ 210.163	102	9	32	FALSE	TRUE	0		0		0	0	-
809	M175T297	175.148	175.146	175.149	297.041	273.386	300.77	40	25	11591	17539.3	17653.3	19456.4	16177.4	14104.6	18450	17513.4	19761.5	16501.9	21149.8	16646.8	15187.4	13254.3	14221.4	16189.2	15716.5	13175.5	15298.6	11339.9	15282.6	12983.3	17912.3	16795.2	15960.4	14257		[M+H-2H2O]+ 210.161	16	3	33	FALSE	FALSE	0		0		0	0	-
810	M175T491	175.479	175.478	175.48	490.712	487.822	503.765	14	14	364	679.756	550.706	234.345	588.425	654.704	470.596	802.745	757.559	525.063	438.815	793.347	687.153	571.648	795.681	1021.35	614.096	853.45	660.388	786.03	872.459	870.451	921.903	598.255	664.167	577.38			68	0	0	FALSE	FALSE	0		0		0	0	-
811	M176T251	175.52	175.518	175.521	250.507	247.955	255.66	23	23	1736	2720.01	2162.47	2099.92	2952.12	3455	2692.88	3377.16	3110.42	2215.6	3782.99	2182.24	2816.69	2521.91	2674.14	2604.38	2667.22	2772.31	2639.23	2478.2	2720.04	2438.72	3013.14	2125.84	1748.89	2576.58		[M+H-H20]+ 192.526	49	0	0	FALSE	FALSE	0		0		0	0	-
812	M176T482	175.953	175.952	175.954	482.201	479.444	483.105	14	14	531	436.276	553.973	540.86	452.353	432.326	186.854	333.068	599.947	651.675	464.121	574.88	965.6	848.145	508.81	702.684	496.633	977.864	777.865	640.577	422.072	783.884	574.01	881.92	712.923	715.167		[M+Na]+ 152.966	63	0	0	FALSE	FALSE	0		0		0	0	-
813	M176T65	176.033	176.031	176.034	64.6495	62.638	76.235	24	20	291	1165.05	734.5	926.413	854.929	758.762	615.603	690.743	985.841	1265.98	1003.05	620.297	611.668	576.463	761.762	604.791	621.453	439.172	868.86	644.556	297.867	626.083	856.536	611.575	415.333	641.133		[M+CH3CN+H]+ 134.006	89	0	0	FALSE	FALSE	0		0		0	0	-
814	M176T212	176.127	176.126	176.129	211.847	207.276	222.473	24	24	615	619.247	724.08	522.915	762.301	596.723	785.684	777.372	434.008	881.025	560.382	400.297	985.931	432.347	575.623	472.67	385.901	664.571	567.9	554.467	566.588	963.17	424.906	1029.12	466.908	294.102		[M+H]+ 175.12	77	0	0	FALSE	FALSE	0		0		0	0	-
815	M176T297	176.151	176.149	176.153	297.272	288.38	300.77	24	22	2734	2081.82	2929.31	3167.61	2971.66	2652.14	3629.89	3955.86	3019.04	3635.77	3055.51	2276.75	3109.47	2025.6	2657.52	3007.53	2236.42	2771.31	1440.98	1920.55	2261.21	3033.21	2427.31	2392.77	4256.63	2079.07			16	0	0	FALSE	FALSE	0		0		0	0	-
816	M177T290	176.528	176.526	176.528	289.798	288.775	292.387	22	22	2050	2655.34	3255.91	3436.14	3366.35	2019.84	2642.65	4186.46	3146.11	3196.22	2669.63	2541.4	3517.57	2743.01	2491.13	2662.71	2702.33	3046.07	2403.98	2081.09	2185.35	3017.34	2538.92	2497.7	3212.01	3502.4			14	0	0	FALSE	FALSE	0		0		0	0	-
817	M177T185	176.528	176.526	176.529	184.766	183.405	198.486	20	20	574	1066.09	526.832	6.48535	1343.99	1184.73	983.094	625.375	897.826	896.731	828.559	827.076	614.433	414.656	628.21	498.275	389.912	817.471	641.7	583.671	652.321	1109.64	1039.63	1038.59	1050.52	1015.32		[M+H-H20]+ 193.533	61	0	0	FALSE	FALSE	0		0		0	0	-
818	M177T9	176.932	176.932	176.933	8.7175	0.512	25.349	36	13	1025	1301.05	1532.48	1686.57	1892.63	1867.2	1728.78	1390.7	1433.27	2648.39	1273.4	1387.26	1859.87	1642.57	2465.54	1985.97	2315.23	1697.16	1020.23	968.272	2040.98	2364.14	1802.98	1331.54	2153.48	1562.81			196	2	51	TRUE	TRUE	0		0		0	0	-
819	M177T37	176.932	176.932	176.933	37.492	27.765	49.947	22	13	556	7376.58	5506.77	5651.6	5941.6	6150.94	9407.35	7450.78	2545.54	6338.77	6024.24	7477.19	6061.48	1732.49	11416.3	4622.22	6967.53	5361.59	3794.08	6487.55	6643.11	6157.72	7166.46	5790.75	5135.29	3756.23		[M+K]+ 137.974	80	3	34	TRUE	TRUE	0		0		0	0	-
820	M177T490	176.952	176.95	176.953	490.473	488.953	495.656	18	18	553	828.135	1474.58	1120.64	796.192	990.01	788.192	1022.91	877.237	658.746	1070.84	1046.24	802.455	1682.31	1989.57	372.96	359.66	797.918	464.569	1849.08	471.164	1558.05	1851.96	1479.1	862.225	801.394		[M+H]+ 175.95	68	0	0	FALSE	FALSE	0		0		0	0	-
821	M177T55	176.966	176.965	176.968	54.536	52.751	58.058	25	25	668	959.31	1018.74	1497.08	1590.99	1130.76	1659.2	1812.48	1880.37	1384.95	1371.49	1337.93	1126.54	1425.38	1632.53	1546.58	1493.2	1159.99	903.34	1502.69	1475	992.441	1435.05	856.705	1157.54	1669.29			37	0	0	FALSE	FALSE	0		0		0	0	-
822	M177T75	177.03	177.027	177.031	74.915	63.203	77.179	34	25	1201	2696.26	3671.66	3064.88	2846.82	2688.57	2782.26	2828.28	2762.52	2804.54	2661.37	2618.73	318.923	2304.85	2903.94	2436.37	2365.73	2238.78	2669.96	2371.06	2364.21	1884.22	2941.42	1679.76	2522.74	2292	[43][M]2+		83	0	0	FALSE	FALSE	0		0		0	0	-
823	M177T190	177.049	177.048	177.05	189.77	188.664	203.549	22	22	7602	3252.24	3089.47	3315.46	2631.63	7503.49	3570.64	3151.55	2359.2	2937.88	4025.74	14548.6	18079.8	14777.2	15996.7	16825.6	14930.4	17762.4	17594.8	16542.6	21516.9	9635.81	9496.79	10217.6	9071.31	9319.49	[44][M]2+		52	20	43	TRUE	TRUE	1	score{0.8081}adduct{(2M+Na)+}name{Cysteamine}labid{L0341}	0		1	1	Cysteamine
824	M177T232	177.054	177.054	177.055	231.819	230.258	239.292	25	25	13128	37400.2	38358.1	41406.6	42247.4	39570.2	38086.6	39771.2	39221.3	41110.4	40354.4	43642.2	40740.4	32759.2	35366.2	42136.3	32391.4	46042.4	44271.2	35291.4	38484.1	39169.9	37595.7	34172.4	34911.5	36909.9	[45][M]+	[M+H-H20]+ 194.056	85	21	25	TRUE	FALSE	1	score{0.8078}adduct{(M+H-H2O)+}name{3-Hydroxy-4-methoxycinnamic acid}labid{n00738}	0		1	1	3-Hydroxy-4-methoxycinnamic acid
825	M177T166	177.054	177.053	177.055	166.309	160.664	170.425	15	15	604	1070.02	1075.57	560.425	963.001	974.856	1065.51	1529.27	459.63	1239.21	1141.17	1305.84	977.304	1165.48	1295.09	1279.99	1167.84	1692.24	1488.26	1111.52	1439.97	1189.48	718.359	1029.15	1152.15	1269.1			79	8	37	TRUE	TRUE	1	score{1}adduct{(M-H+2Na)+}name{Hydroxyisocaproic acid}labid{S0103}	0		1	1	Hydroxyisocaproic acid
826	M177T344	177.054	177.053	177.055	343.658	342.74	345.329	25	25	1484	2208.97	1571.08	2309.63	2056.68	2622.28	2577.3	1839.29	2492.78	1884.23	2523.17	2137.82	3289.31	2488.56	2410.03	5271.24	2234.11	2109.23	2919.89	2359.66	2135.98	2564.11	2279.87	2450.09	1967.93	2283.65			124	1	10	TRUE	FALSE	0		0		1	0	-
827	M177T203	177.054	177.053	177.055	202.726	198.375	213.079	14	14	1692	4930.26	4826.88	4038.19	3850.62	1240.09	3847.41	4544.22	1778.66	3896.67	3914.46	3446.86	3545.78	3185.12	3493.39	3458.53	2959.44	3144.03	2958.65	3460.67	3099.3	3555.17	3415.07	3236.39	3648.75	2675.67			28	12	25	TRUE	TRUE	1	score{0.8078}adduct{(M+H-H2O)+}name{3-Hydroxy-4-methoxycinnamic acid}labid{n00738}	0		1	1	3-Hydroxy-4-methoxycinnamic acid
828	M177T60	177.075	177.074	177.076	59.623	57.702	62.402	25	25	1973	3741.7	3667.22	3777.07	4585.06	3957.27	4550.54	3329.79	4395.33	3404.95	4167.26	3649.39	4423.82	3961.94	5504.94	4218.66	3710.35	3799.72	5035.01	4716.29	3318.04	4311.11	3634.79	4690.63	4376.33	3437.51		[M+H-H20]+ 194.079	27	0	0	FALSE	FALSE	0		0		1	0	-
829	M177T281	177.163	177.162	177.164	281.332	259.788	285.036	28	25	7518	16575.9	15519.9	16485.3	18082.4	13578.1	17591	17677.3	17250.9	14564.2	17278.5	13393.4	15598.4	12511.3	15608.4	13840	10854.6	17886.1	14813.4	11802.8	12254.1	13610.5	22461.9	21147.2	14257	24219.7		[M+H-2H2O]+ 212.178	41	3	95	TRUE	FALSE	0		0		1	0	-
830	M177T230	177.163	177.162	177.164	229.697	222.791	243.524	26	25	5793	10501.2	10818.1	12142	14262.8	11654.3	22075	13086.1	14696.3	13002.5	11547.1	9498.6	10374.1	8950	12094	9734.75	10774.4	10460	11428.6	11364.3	9640.98	10899	12372.3	13562.9	10874.1	10859.3			45	7	30	FALSE	TRUE	1	score{0.8615}adduct{(M+H-H2O)+}name{2-Butanone, 4-(2,6,6-trimethyl-2-cyclohexen-1-yl)-}labid{n00737}	1	score{0.8352}adduct{(M+H-H2O)+}name{2-Butanone, 4-(2,6,6-trimethyl-2-cyclohexen-1-yl)-}labid{n00737}	1	1	2-Butanone, 4-(2,6,6-trimethyl-2-cyclohexen-1-yl)-
831	M177T398	177.163	177.162	177.165	398.229	397.231	404.166	22	21	3203	8980.04	7373.92	7007.89	9419.1	6808.22	7495.87	6722.43	8739.31	6187.98	9920.83	10422.5	10962.5	16448.6	13754.1	8423.06	13069.1	8450.27	12210.4	8456.98	8675.29	16115.6	8442.29	11071.9	12330.1	8951.5			17	5	21	FALSE	FALSE	0		0		0	0	-
832	M178T76	177.531	177.53	177.533	75.6285	73.543	77.179	18	18	342	508.992	521.666	468.142	478.018	455.664	429.468	483.251	527.312	449.304	440.596	401.512	67.978	407.94	267.363	299.288	479.332	484.003	451.411	336.282	355.803	119.041	407.972	207.421	342.364	335.344	[43][M+1]2+		83	0	0	FALSE	FALSE	0		0		0	0	-
833	M178T190	177.55	177.549	177.551	189.658	188.396	203.549	25	25	1892	467.051	507.596	561.042	584.965	504.985	544.028	382.538	447.731	471.241	454.02	2581.93	3306.61	2637.66	2693.02	3235.61	2941.08	3185.56	3229.43	3352.5	3956.44	2099.62	1552.22	1792.21	1818.18	1676.59	[44][M+1]2+		52	0	0	FALSE	FALSE	0		0		0	0	-
834	M178T492	177.948	177.946	177.95	491.732	487.313	503.234	19	18	293	919.487	405.19	1000.06	790.674	456.447	940.251	952.865	849.345	1568.11	1022.81	767.953	666.006	716.328	821.405	454.613	457.784	726.494	726.681	607.732	657.025	988.74	733.384	1129.55	989.019	491.105		[M+Na]+ 154.959	155	0	0	FALSE	FALSE	0		0		0	0	-
835	M178T53	178.02	178.019	178.032	53.226	51.342	58.452	23	23	706	839.694	742.479	1018.86	905.34	805.645	851.197	902.18	928.393	1080.29	939.43	886.804	597.76	782.361	885.585	451.211	877.913	607.627	914.119	644.653	850.572	505.239	1011.12	743.71	807.364	1149.59		[M+2Na-H]+ 133.042	69	0	0	FALSE	FALSE	0		0		0	0	-
836	M178T232	178.057	178.056	178.058	231.819	229.683	239.292	21	21	2024	4185.28	4223.44	4463.42	4677.84	4644.14	5195.39	7065.96	4770.06	5723.65	5657.98	4275.27	4842.31	3392.85	4404.31	4722.37	3972.28	4539.79	4946.88	4206.21	4297.18	4384.77	3984.42	4163.21	4386.62	4256.02	[45][M+1]+		85	0	0	FALSE	FALSE	0		0		1	0	-
837	M178T160	178.122	178.121	178.123	159.689	153.464	165.281	26	25	1768	5293.07	4418.69	3782.55	6783.72	5993.24	4883.17	5338.65	5224.87	5797.31	4952.13	5704.07	3501.41	5008.56	5963.04	5524.83	6166.9	5729.85	6113.74	5648.41	5621.46	4237.16	5745.06	4168.81	5050.07	5751.29			78	13	13	FALSE	FALSE	0		0		1	0	-
838	M178T481	178.122	178.12	178.13	481.249	466.758	483.625	26	25	769	1871.6	1975.73	1638.41	2404.4	2171.66	1898.69	2892.3	2321.68	1628.22	1735.77	1175.52	2447.19	2310.16	1492.38	4155.75	1657.57	2203.03	3912.8	1687.1	1491.25	1292.16	1843.42	313.765	1898.92	1701.67			63	0	0	FALSE	FALSE	0		0		1	0	-
839	M178T281	178.166	178.165	178.168	281.351	280.516	285.036	25	25	1709	2564.65	2987.76	3094.61	3422.25	1931.14	1964.88	2689.37	2444.36	3155.91	2515.75	1799.21	1986.17	2152.02	1423.58	2352.42	1818.58	2157.33	2290.5	1288.71	1694.9	1894.37	2386.63	2106.47	2227.62	1998.86		[M+H-2H2O]+ 213.182	41	0	0	FALSE	FALSE	0		0		0	0	-
840	M178T230	178.166	178.162	178.167	229.79	222.791	243.77	26	25	1031	1557.14	1447.49	1520.15	1934.81	1309.49	1502.11	1960.67	1686.79	2194.21	1617.03	1729.52	1666.36	1524.39	1762.85	1587.8	1477.43	1317.33	1819.78	1684.64	1539.06	1647.53	1783.51	2229.1	1531.88	1607.7		[M+H-2H2O]+ 213.182	45	0	0	FALSE	FALSE	0		0		0	0	-
841	M179T224	178.547	178.546	178.549	224.186	216.74	232.186	15	15	571	426.444	507.524	902.413	891.674	722.892	586.943	530.927	673.749	828.057	605.497	536.561	856.641	563.968	985.651	1103.32	470.547	780.053	461.715	588.097	630.398	741.552	905.119	444.51	336.044	658.75			65	0	0	FALSE	FALSE	0		0		0	0	-
842	M179T491	178.99	178.989	178.991	491.264	487.822	502.612	28	25	1119	5692.88	5133.44	6929.3	8363.18	6196.58	8045.59	6633.48	4789.67	5344.1	7675.46	9604.67	6054.1	7359.91	9114.45	5067.21	4686.15	8468.11	5828.86	6272.78	7079.42	5534.84	5257.79	11572.6	5753.75	9816.51			155	4	23	TRUE	FALSE	0		0		1	0	-
843	M179T515	178.99	178.989	178.991	514.903	504.83	527.755	20	13	846	1914.08	2176.58	1226.58	2951.2	1739.08	1297.33	1651.79	1489.74	1792.07	2086.55	2395.68	1276.26	1667.74	1975.6	1986.4	2022.21	1039.53	1747.39	3321.94	1844.36	1912.08	2306.08	1707.99	1797.67	1712.38			147	3	23	TRUE	TRUE	0		0		1	0	-
844	M179T71	178.992	178.99	178.994	70.5595	69.624	73.124	20	20	374	1712.12	1229.23	1655.82	1526.08	485.146	1218.68	1252.85	1030.23	1265.71	1209.26	1151.6	1635.69	993.69	1681.41	703.187	812.812	1100.05	734.625	993.104	1387.04	1438.47	1448.93	1761.72	1054.27	1170.31		[M+H-H20]+ 195.993	166	0	0	FALSE	FALSE	0		0		0	0	-
845	M179T195	179.04	179.032	179.045	194.805	189.366	212.526	18	15	502	594.881	725.35	421.377	375.879	608.697	652.971	318.429	424.133	805.375	587.972	542.021	563.676	650.038	533.597	604.038	688.475	1052.8	727.147	780.617	536.383	321.782	456.9	267.013	523.604	515.75		[M+K]+ 140.081	33	0	0	FALSE	FALSE	0		0		1	0	-
846	M179T157	179.07	179.069	179.071	156.727	136.318	162.566	33	25	963	1020.71	1952.71	2278.34	3104.14	2643.81	1925.01	1755.56	1000.99	2278.96	1905.12	2550.36	3010.19	2367.71	3105.81	2587.88	2482.54	2924.03	2961.71	2550.16	2803.68	2154.11	2501.78	2485.16	2066.56	2690.51		[M+CH3CN+Na]+ 115.049	100	6	13	TRUE	FALSE	0		0		0	0	-
847	M179T257	179.07	179.064	179.071	257.272	254.91	267.274	20	20	1149	1677.82	3130.9	3068.53	3401.98	2081.7	1817.54	1831.14	1811.52	2748.86	1034.39	2620.43	2202.75	1808.2	2625.52	2999.96	2224.07	1838.66	2368.58	2179.86	2385.35	1494.5	2193.06	1373.76	2192.28	2158.23			128	4	23	TRUE	FALSE	0		0		1	0	-
848	M179T229	179.069	179.064	179.072	228.958	217.369	240.204	20	18	1435	976.718	872.765	2065.38	5252.26	1631.99	4542.83	2128.02	964.392	1301.14	1269.01	2236.07	2765.83	1333.41	775.029	899.962	791.037	465.558	2440.08	2005.54	934.082	824.855	2645.98	1182.77	2056.53	1063.53		[M+Na]+ 156.073	45	10	18	TRUE	TRUE	0		0		0	0	-
849	M179T340	179.106	179.103	179.107	339.936	322.59	341.318	26	25	4704	9664.9	7673.59	7896	11097.4	8883.88	10658	10158.5	8796.75	9758.03	9119.94	9170.22	10725.6	8651.56	8459.55	9346.06	10108.8	10325.1	8718.7	9780.3	8674.31	13432	8728.68	11908.1	7387.43	8223.69	[46][M]+	[M+H]+ 178.101	64	3	14	FALSE	FALSE	0		0		1	0	-
850	M179T161	179.125	179.124	179.126	160.52	153.811	165.782	21	21	322	735.537	560.094	909.176	650.671	808.184	671.935	667.065	989.437	1702.34	537.929	698.511	1150.64	802.188	898.101	678.3	788.874	692.701	1013.97	853.769	837.471	1098.39	845.205	1266.31	767.011	896.346			119	0	0	FALSE	FALSE	0		0		1	0	-
851	M179T203	179.143	179.141	179.144	202.595	197.707	217.375	29	25	1878	3565.24	3077.78	4856.11	3562.3	4000.16	3878.03	3066.64	3546.51	4752.81	2915.6	1910.87	2415.26	2227	2483.05	3616.48	1819.5	2865.5	2401.27	2859.18	2929.46	2845.5	2444.09	2864.32	3687.63	3586.08			28	0	0	FALSE	FALSE	0		0		1	0	-
852	M179T232	179.142	179.141	179.143	231.53	228.61	242.24	22	22	1435	2902.68	2791.9	4410.99	2849.95	2882.37	2263.8	2051.63	3017.39	2869.43	3498.42	1437.99	1671.19	1798.78	1182.34	1386.91	1333.37	2635.12	1630.93	2110.44	1271.77	2418.86	1989.35	2286.35	3038.21	2218.66		[M+K]+ 140.181 [M+H]+ 178.137	85	0	0	FALSE	FALSE	0		0		1	0	-
853	M179T318	179.142	179.14	179.144	318.417	304.303	335.949	26	19	1409	1889.76	1652.62	1301.64	1510.38	1590.81	1749.99	2022.19	3138.52	1917.62	1700.84	1008.15	1721.13	1125.02	1464.64	1203.68	1656.32	955.191	659.836	1606.23	1797.54	2088.05	1932.29	1870.06	1126.7	2137.02		[M+H]+ 178.137	46	2	14	FALSE	TRUE	0		0		1	0	-
854	M179T420	179.178	179.176	179.179	420.168	418.035	420.903	16	16	1367	1534.95	1854.22	1634.76	1532.47	1822.04	2073.7	2279.5	2120.12	1032.71	1765.2	2770.83	2859.71	3015.49	2338.7	1971.41	2980.3	1670.05	2097.45	2908.3	1886.57	2506.62	3446.5	1246.93	3886.51	1264.61			24	0	0	FALSE	FALSE	0		0		0	0	-
855	M180T230	179.995	179.991	179.996	229.69	226.764	236.947	16	16	670	1058.48	900.756	481.338	1188.85	1173.72	1399.07	2064.19	688.088	541.166	1076.32	454.319	440.006	1234.83	1329.33	799.779	1056.09	1005.43	525.402	956.949	1031.79	1323.43	486.936	1680.07	947.601	888.464		[M+K]+ 141.031	45	0	0	FALSE	FALSE	0		0		0	0	-
856	M180T503	179.99	179.987	179.991	503.337	489.466	510.662	17	16	834	7994.53	1665.99	12997.1	9705.71	8122.51	8771.73	4039.89	3230.57	11282.2	5279.55	7639.21	305.382	4766.44	8104.63	1760.77	7434.94	7669.94	11538.8	7051.39	8271.19	7580.87	7946.93	7830.11	8181.84	8311.78			108	0	0	FALSE	FALSE	0		0		0	0	-
857	M180T55	180.086	180.085	180.087	54.837	53.567	58.66	25	25	5168	14090.7	17538.6	15121.8	16403.8	16042.5	16215.7	18818.8	15057.5	16946.5	16414.3	16534.2	12318.6	12498.2	14037.4	15326.8	12475.8	14690.1	15083.5	14667.5	13584.9	10220.1	17218.9	9845.97	15043.4	16232.8	[47][M]+	[M+NH4]+ 162.055	37	21	17	FALSE	FALSE	0		0		1	0	-
858	M180T282	180.101	180.099	180.102	282.241	280.739	294.326	34	24	5355	9940.51	11729.9	12127.7	8813.15	11045.5	9349.34	12975.6	11717.5	12687.7	11854.2	9546.66	8751.43	11150.5	8365.92	14017.3	6163.85	8939.98	7460.14	8379.12	9095.76	10019.9	10740.8	7844.31	10282.4	9955.49	[48][M]+		41	4	6	TRUE	FALSE	0		0		1	0	-
859	M180T265	180.101	180.098	180.102	265.385	252.895	266.032	26	25	5810	19576.5	21723.5	24703.5	17238.4	14836.6	17088.6	16305.1	14295.3	15482.9	11287.9	7768.44	8017.72	3945.83	9557.17	6935.27	4756.5	9619.83	7630.58	6101.82	5829.22	11199.9	14890.4	13441.2	10607.6	5713.77			2	7	8	FALSE	FALSE	0		0		1	0	-
860	M180T408	180.099	180.098	180.1	407.937	401.79	408.906	21	21	1622	4795.37	7471.7	5154.84	2714.54	4763.76	2254.27	916.759	5257.28	5206.6	4073.36	4594.07	5921.13	4658.4	6256.94	4312.58	4209.64	4965.66	4387.05	5441.72	5849.3	6093.01	4799.65	4665.54	5413.44	6098.97			38	0	0	FALSE	FALSE	0		0		1	0	-
861	M180T308	180.101	180.099	180.103	308.077	306.695	319.79	19	19	2773	7262.96	2581.98	4755.9	4359.29	2637.39	3766.54	1732.68	3135.77	2489.41	4546.91	5565.46	5341.37	6394.68	5654.78	4682.38	6258.83	5439.66	3928.56	4820.88	5677.88	6208.48	5703.26	3740.74	3888.21	5566.13			3	13	11	FALSE	TRUE	0		0		1	0	-
862	M180T340	180.11	180.108	180.111	340.177	338.024	341.871	25	25	990	1932.41	936.726	1477.12	2306.09	1488.98	1828.7	1670.04	1220.91	1076.21	613.06	1807.72	1911.76	1839.68	1465.45	1272.3	1779.46	667.248	1563.21	1220.31	1882.21	1540.14	1149.09	1982.02	1073.87	1792.72	[46][M+1]+		64	18	11	FALSE	TRUE	0		0		1	0	-
863	M180T388	180.138	180.135	180.139	387.743	387.003	388.718	16	16	481	487.604	1295.92	472.107	877.883	351.026	540.37	419.832	766.712	490.47	379.433	505.749	679.875	1378.91	1075.2	726.415	1063.96	895.603	559.163	557.918	1138.94	1043.66	370.804	448.197	561.189	1046.83		[M+NH4]+ 162.104	115	0	0	FALSE	FALSE	0		0		0	0	-
864	M181T160	180.552	180.551	180.553	159.725	153.464	165.782	26	25	625	2088.95	1955.58	2645.46	2147.62	1546.61	1976.07	2232.57	2157.58	1340.65	2245.14	932.615	600.021	706.753	978.637	864.3	850.94	877.202	1080.86	885.446	963.467	1313.52	1359.62	1499.58	1342.59	1196.39			78	0	0	FALSE	FALSE	0		0		0	0	-
865	M181T490	180.967	180.966	180.969	489.922	487.822	508.498	27	25	665	3489.65	1822.43	1578.13	2199.3	2129.05	1698.52	1655.43	1524.84	2060.52	2067.11	2325.36	959.616	1963.75	2511.51	1892.91	2658.89	2251.27	2636.61	2471.68	2121.5	1904.17	2391.65	2382.44	2003.56	1631.48			68	0	0	FALSE	FALSE	0		0		1	0	-
866	M181T58	180.981	180.978	180.983	58.153	53.567	63.436	16	16	781	1679.5	743.153	401.997	1663.22	1577.27	2137.77	2388.08	1727.16	844.202	1054.6	1278.78	1057.13	1088.98	258.765	1578.6	1417.9	902.685	2081.19	1899.26	1914.44	778.2	730.225	1700.66	1464.7	908.905		[M+2K-H]+ 104.055 [M+K]+ 142.017	27	0	0	FALSE	FALSE	0		0		0	0	-
867	M181T55_1	181.013	181.011	181.015	55.262	52.945	59.241	24	24	781	498.921	1791.15	653.744	817.061	875.405	1087.92	911.088	891.419	552.437	1053.11	897.892	936.287	1251.95	1240.65	898.15	1435.63	893.376	1209.08	1285.41	939.831	656.85	1606.19	571.596	1095.55	910.225		[M+H]+ 180.012	37	0	0	FALSE	FALSE	0		0		0	0	-
868	M181T230	181.015	181.013	181.016	230.315	228.312	236.837	20	20	966	1265.17	1161.88	549.707	1138.75	1066.79	1788.13	1577.9	1672.84	1324.53	1814.52	862.02	1157.92	824.642	1151.53	1081.6	1025.99	730.142	1097.62	850.502	999.122	1163.73	878.861	1404.39	1053.18	941.513			45	0	0	FALSE	FALSE	0		0		0	0	-
869	M181T199	181.049	181.046	181.05	199.488	184.738	211.486	23	22	662	1076.54	1026.45	1234.01	1157.67	1168.86	1514.09	1188.25	1216.88	1242.4	770.839	807.235	511.425	758.197	774.8	395.026	628.32	1111.2	1421.42	562.966	1328.31	1186.38	679.068	962.653	784.001	870.423			133	0	0	FALSE	FALSE	0		0		1	0	-
870	M181T52	181.07	181.069	181.071	51.637	50.34	56.874	25	25	445	1008.08	940.171	1434.22	1157.47	1038.23	1155.8	1289.71	1085.54	860.592	1183.24	1025.66	826.783	597.074	1027.58	877.26	812.292	803.538	1225.76	879.702	758.267	564.886	1144.67	1044.93	923.161	1154.15		[M+H]+ 180.063	69	0	0	FALSE	FALSE	0		0		1	0	-
871	M181T313	181.085	181.083	181.087	312.859	311.345	316.436	24	24	1709	1817.8	2202.48	1776.69	1958.33	2558.64	2647.04	1529.59	3603.56	2871.2	2710.93	2929.16	2487.94	3488.63	1999.62	2234.87	1869.67	2914.73	2100.92	2989	1785.43	2202.32	3097.25	3672.35	2808.89	3285.72			35	0	0	FALSE	FALSE	0		0		1	0	-
872	M181T55_2	181.089	181.088	181.091	54.785	53.567	58.66	23	23	887	1802.28	1637.07	974.375	1619.85	1586.98	1395.27	1803.56	1702.79	1544.39	991.967	1052.45	1137.55	1379.87	1169.69	1411.69	1196.63	1633.64	1499.57	1398.5	1232.46	677.077	2073.92	763.366	1373.75	1976.66	[47][M+1]+		37	0	0	FALSE	FALSE	0		0		0	0	-
873	M181T172	181.085	181.084	181.086	172.167	161.316	183.248	28	25	412	746.976	530.261	881.326	1115.44	654.638	806.923	935.032	781.333	985.979	834.872	1412.66	1922.05	1208.53	1528.65	4224.24	1553.64	1600.08	1546.59	1857.33	723.547	2020.5	1571.8	1146.07	1593.55	2379.09			111	0	0	FALSE	FALSE	0		0		1	0	-
874	M181T282	181.105	181.103	181.106	282.023	280.143	282.967	19	19	1048	1264.89	947.539	2312.42	1871.42	1499.22	1826.54	1455.77	1272.83	1850	1428.96	933.518	1077.24	916.6	1018.48	1235.58	1047.32	959.035	993.603	1024.11	1538.01	1487.09	1880.64	1131.13	1546.04	1441.56	[48][M+1]+		41	0	0	FALSE	FALSE	0		0		1	0	-
875	M181T483	181.107	181.105	181.109	482.967	477.446	484.891	18	18	433	1651.69	1864.87	697.45	1253.64	1598.45	1097.71	1624.06	1609.78	1660.25	460.401	805.188	1566.74	1520.58	2308.94	1573.9	2184.82	1587	1367.09	927.57	956.53	1077.82	802.924	2205.92	716.661	1281.51		[M+H]+ 180.103	63	0	0	FALSE	FALSE	0		0		1	0	-
876	M181T367	181.122	181.121	181.123	367.006	366.553	367.729	25	25	5029	7864.11	7999.23	9157.26	8450.08	8312.55	9281.83	9121.93	9094.84	8440.07	8609.36	6033.08	5478.9	5059.82	5215.75	5539.37	5015.21	5255.4	5677.98	5565.56	5763.25	6257.05	6680.67	6011.96	6658.88	6795.26	[49][M]+		88	0	0	FALSE	FALSE	0		0		1	0	-
877	M181T326	181.122	181.119	181.123	326.398	316.384	344.759	27	25	1944	4283.35	4306.45	4335.72	3996.69	4363.09	4223.77	4715.99	4341.15	4615.41	4898.81	3264.17	4037.85	3115.05	3390.54	3681.02	3120.16	3620.59	4091.35	2991.84	3506.6	3421.63	3930.88	3948.9	2963.23	3477.1		[M+H-H20]+ 198.127	151	2	24	FALSE	FALSE	0		0		0	0	-
878	M181T227	181.121	181.12	181.123	226.577	222.791	247.873	18	17	1097	2421.74	3801.09	3798.27	5481.47	4375.78	4052.14	4473.75	5546.98	5982.62	4555.46	2354.09	2281.23	2697.65	2705.28	1915.59	2765.88	2067.17	1817.97	2941.02	1765.11	3589.32	3831.92	2418.91	3134.19	2840.74		[M+H-2H2O]+ 216.135	104	1	21	FALSE	TRUE	0		0		0	0	-
879	M181T435	181.122	181.12	181.123	434.887	429.532	450.615	14	13	1709	2469.88	6259.79	7460.09	3568.2	6793.6	7841.36	7705.96	5813.37	8087.15	3460.87	6384.63	7046.9	6561.69	1046.62	6954.13	6571.6	7672.71	8509.13	7737.52	5540.79	5652.56	6230.68	8387.46	5127.84	2035.76			23	0	0	FALSE	FALSE	0		0		1	0	-
880	M181T275	181.158	181.157	181.16	274.512	273.053	287.237	17	15	757	1352.37	1384.71	1907.14	1382.95	1278.48	1600.99	1443.14	1283.75	1466.12	1193.98	665.933	859.181	813.347	733.12	903.393	344.604	422.721	418.387	725.09	971.066	869.586	1369.89	1046.67	1077.13	927.812		[M+H]+ 180.153	105	0	0	FALSE	FALSE	0		0		1	0	-
881	M181T443	181.157	181.157	181.16	443.239	439.539	452.102	15	14	1709	2318.98	3188.47	3113.45	2359.57	2130.65	1898.51	2457.78	2320.61	2493.89	1524.72	3014.44	3591.36	3977.4	3743.48	2356.42	4033.8	1651.27	3463.57	2731.26	3588.56	2719.96	3513.52	2435.04	4032.33	3733.72			5	0	0	FALSE	FALSE	0		0		1	0	-
882	M182T492	181.949	181.947	181.95	491.944	490.646	495.439	23	23	1387	1145.73	749.722	1012.37	490.564	888.256	890.673	883.626	928.234	1019.59	1005.08	897.759	596.247	1018.55	750.798	7396.09	774.058	1026.51	7019.28	1280.87	748.082	870.801	732.787	1193.73	1163.03	1032.36		[M+Na]+ 158.956	155	0	0	FALSE	FALSE	0		0		0	0	-
883	M182T533	181.987	181.986	181.988	533.045	527.667	539.223	30	20	844	990.098	719.055	1473.23	2435.49	4945.99	1065.38	1987.76	753.595	1687.04	869.148	1705.29	2337.32	4582.91	2086.45	2388.31	2977.1	1947.66	2009.25	1654.47	2732.98	2524.83	2658.5	2512.9	2835.21	1219.12		[M+NH4]+ 163.961	178	0	0	FALSE	FALSE	0		0		1	0	-
884	M182T489	181.988	181.987	181.988	489.379	486.719	491.052	25	25	2557	4421.09	5224.96	4741.69	6721.39	6430.28	6110.25	4594.11	4972.42	5180.81	4701.34	6068.86	6857.91	6122.94	5825.37	5765.79	5937.5	6758.18	5962.61	5748.52	6183.82	5291.5	5783.44	6667.83	6308.56	5574.29		[M+CH3COO+2H]+ 120.962	68	0	0	FALSE	FALSE	0		0		0	0	-
885	M182T44	181.987	181.987	181.988	43.547	42.478	45.962	16	16	373	1692.46	1097.26	2506.83	1433.5	1436.28	2041.7	1447.65	930.226	1311.08	2019.72	1128.58	1405.61	1316.66	837.011	1398.18	1081.77	1056.41	1018.23	1265.44	979.295	1261.48	1332.48	1293.94	1470.95	1409.03		[M+CH3CN+Na]+ 117.971 [M+CH3CN+H]+ 139.953	80	0	0	FALSE	FALSE	0		0		0	0	-
886	M182T513	181.987	181.986	181.988	512.891	499.083	526.159	73	24	1086	2765	1031.91	2544.68	3168.82	1780.82	3037.07	1920.7	4422.51	3105.66	5210.81	2910.58	3531.98	1665.5	2387.74	2615.16	450.03	1888.91	2703.46	2126.6	2748.66	343.516	2107.16	3349.14	1913.81	4887.12			147	0	0	FALSE	FALSE	0		0		0	0	-
887	M182T55	182.032	182.028	182.035	54.967	52.788	65.854	33	25	932	1347.52	1365.01	1784.79	3131.65	1447.58	1441.63	1592.42	1252.4	1608.34	1302.76	2013.12	582.245	1622.83	1615.83	1828.13	1841.1	4848.59	1829.79	1477.66	1437.83	658.833	1639.78	913.674	1788.64	1956.71		[M+NH4]+ 163.999 [M+H]+ 181.026	37	0	0	FALSE	FALSE	0		0		0	0	-
888	M182T176	182.051	182.049	182.052	176.421	171.472	195.903	35	25	692	839.235	1224.89	1112.04	1051.33	1090.9	1105.95	1302.63	975.989	1018.84	940.064	889.335	1400.73	1284.2	1021.97	1184.06	770.033	1476.04	1586.48	881.647	936.902	1093.99	1336.58	958.025	999.108	1022.69			74	0	0	FALSE	FALSE	0		0		0	0	-
889	M182T83	182.081	182.079	182.082	83.2445	73.543	95.864	36	23	757	2026.28	1157.62	836.684	518.744	848.651	518.787	882.104	1622.48	882.007	850.49	420.531	611.575	339.639	488.85	693.218	473.05	562.56	596.242	372.117	372.564	1183.25	1314.72	978.804	1286.71	799.921		[M+K]+ 143.124	91	0	0	FALSE	FALSE	0		0		0	0	-
890	M182T197	182.081	182.079	182.082	196.543	179.269	208.654	18	17	391	729.3	556.756	670.162	674.724	509.977	842.996	603.72	454.977	642.572	844.508	323.542	429.262	706.377	594.169	628.981	441.615	614.682	395.974	803.945	446.687	494.244	437.711	489.695	500.151	831.994		[M+H]+ 181.078	33	0	0	FALSE	FALSE	0		0		0	0	-
891	M182T229	182.093	182.092	182.094	228.857	226.676	236.303	19	19	876	1092.25	797.445	742.452	1229.53	855.034	690.742	860.509	741.208	573.772	936.937	649.876	676.254	522.45	958.614	770.602	675.392	653.355	733.195	759.547	658.797	787.527	531.461	615.303	659.83	734.209		[M+Na]+ 159.099 [M+H]+ 181.081	45	0	0	FALSE	FALSE	0		0		0	0	-
892	M182T367	182.125	182.122	182.126	367.145	365.838	379.694	25	24	647	910.586	1007.94	1167.39	1255.58	1057.16	1201.19	1049.1	1236.26	1081.22	1007.93	611.981	862.453	637.308	797.975	605.154	629.077	750.163	721.553	539.169	716.037	962.343	764.018	1015.06	920.505	973.925	[49][M+1]+		88	0	0	FALSE	FALSE	0		0		1	0	-
893	M182T326	182.125	182.123	182.127	326.488	325.853	328.68	15	15	439	521.152	714.86	625.509	718.868	486.475	669.562	727.968	787.455	686.734	538.863	802.795	567.776	421.956	583.325	710.372	266.133	628.492	747.758	627.408	404.795	541.247	442.069	617.74	507.971	665.426			151	0	0	FALSE	FALSE	0		0		1	0	-
894	M182T391	182.154	182.152	182.155	391.214	390.368	392.373	17	17	1364	904.472	1572.7	1097.98	1170.51	1168.9	775.803	1206.44	1037.95	1134.6	886.744	1131.08	2330.75	1027.65	1547.24	729.2	2148.09	899.979	1624.91	1564.93	1312.78	2326.26	1931.42	1524.71	1198.36	843.999			103	0	0	FALSE	FALSE	0		0		1	0	-
895	M182T236	182.19	182.189	182.191	235.647	232.817	241.658	25	25	1084	1378.86	1422.92	1984.87	1326.95	1774.04	1717.2	1167.67	1457.58	1314.4	1403.08	1761.01	2346.05	2520.31	2562.15	1762.47	2093.94	1774.59	2040.68	1924.52	1435.07	3030.47	2153.87	3287.69	2352.49	2256.4			43	0	0	FALSE	FALSE	0		0		1	0	-
896	M183T501	182.902	182.9	182.902	501.175	491.564	510.017	13	13	547	1259.37	1969.83	593.385	1700.19	1500.32	1545.5	695.893	2180.54	2076.85	1674.53	633.327	1815.28	1807.43	1931.54	1854.33	1300.87	1854.05	1673.32	1352.42	467.83	2789.08	1137.74	1855.12	1121.23	1842.7			108	0	0	FALSE	FALSE	0		0		0	0	-
897	M183T512	182.962	182.961	182.963	512.115	500.448	522.936	60	25	3528	24559.1	12322.4	7991.76	17375.9	7087.77	6150.68	27088.6	11625.7	16132.2	19187	9067.56	13139.1	10882.3	10458	9953.76	13145.1	17333	8356.24	9240	5550.76	9513.47	7308.25	14222.6	18716.2	9265		[M+Na]+ 159.97 [M+H]+ 181.952	108	25	44	TRUE	TRUE	0		0		0	0	-
898	M183T532	182.962	182.961	182.963	531.877	523.096	539.229	49	24	2999	5811.79	7374.75	4562.09	5563.15	7132.02	5937.73	3997.38	5389.31	10200.6	12471.4	5361.36	7865.07	23741.5	19290.6	4056.73	12399.1	8361.05	13006.4	14237.8	10446.2	6688.48	5968.4	6261.59	4395.11	6307.55		[M+H]+ 181.953	158	23	32	TRUE	TRUE	0		0		0	0	-
899	M183T490	182.961	182.961	182.962	489.991	486.765	492.097	25	25	5783	29012.1	37000.1	29678.6	33769.5	29887.6	30773	30632.4	34800.5	29601.1	29899.8	45485.3	37695.9	33904.8	36672.9	33016.7	35295.2	37666	41517.8	39692	41130	35772.1	41450.4	40054	35767.9	45799.3		[M+CH3CN+Na]+ 118.946	68	25	32	TRUE	FALSE	0		0		0	0	-
900	M183T510	182.985	182.984	182.985	509.781	503.943	525.148	29	25	5542	38826.2	145434	76323.2	127058	85452.3	74484.3	115124	109758	107794	63515.4	115551	66990.1	144530	141988	50380.4	134016	114663	115327	110280	115116	154540	180876	163230	126563	127688		[M+CH3CN+Na]+ 118.968 [M+CH3CN+H]+ 140.95	62	19	126	TRUE	FALSE	0		0		0	0	-
901	M183T185_1	183.03	183.028	183.032	185.327	183.775	206.838	19	18	1469	7483.37	693.611	397.8	7213.96	1028.76	607.031	6962.2	577.3	6995.98	5864.02	857.166	1160.91	593.809	721.087	443.838	413.822	720.257	6869.41	7112.88	720.507	643.216	436.423	593.391	665.202	551.57			61	0	0	FALSE	FALSE	0		0		1	0	-
902	M183T76	183.041	183.04	183.042	75.901	74.608	77.179	20	20	2200	817.789	692.472	687.893	662.578	585.731	599.36	804.384	852.366	636.77	654.867	530.304	10848.2	447.948	541.751	540.576	499.477	649.394	495.292	507.251	9290.32	11507.6	15248.6	12363.2	618.212	561.259			83	0	0	FALSE	FALSE	0		0		1	0	-
903	M183T54	183.049	183.047	183.051	54.1305	51.857	58.058	24	24	1233	1685.94	5812.4	976.165	1932.08	1511.47	2031.2	1522.63	1602.98	1694.3	845.578	1667.33	1249.23	1130.64	1054.7	1367.39	1051.52	797.131	1664.89	1247.03	1243.63	1075.66	1090.58	1223.33	1557.48	1622.43		[M+H]+ 182.037	37	0	0	FALSE	FALSE	0		0		1	0	-
904	M183T339	183.065	183.064	183.066	339.458	338.593	340.256	15	15	714	312.916	483.928	635.599	1963.31	564.423	628.827	437.571	1638.06	1716.09	378.95	1890.33	443.52	386.813	507.496	1425.25	423.343	1649.53	2113.19	1716.15	452.2	1781.17	1734.51	632.614	327.406	388.909		[M+H-H20]+ 200.077	187	0	0	FALSE	FALSE	0		0		0	0	-
905	M183T357	183.08	183.08	183.081	357.222	356.612	358.458	24	24	1798	5525.05	10634.7	6002.7	13468.2	6110.8	6138.45	6019.03	6422.46	6712.45	5543.57	5612.58	6244.54	5080.53	5045.46	5603.39	5108.11	1716.62	8904.48	9036.72	5768.96	6406.39	1679.58	6367.16	5403.02	5942.89	[50][M]+		134	2	37	TRUE	FALSE	0		0		1	0	-
906	M183T229	183.1	183.099	183.102	228.63	225.932	236.043	25	25	846	1574.28	1881.05	1598.57	2083.54	2185.84	1811.73	2015.04	1810.58	3092.98	1910.08	1339.11	1071.75	1681.2	1516.32	1890.16	1166.46	1479.62	1710.42	1739.7	1557.6	1581.67	1136.01	3261.87	1532.48	1477.19		[M+H]+ 182.098	45	0	0	FALSE	FALSE	0		0		1	0	-
907	M183T185_2	183.099	183.098	183.101	185.27	180.139	208.654	27	21	1041	657.986	1925.41	1269.05	916.654	979.565	1097.91	3959.47	1091.35	474.098	3391.07	3149.85	1261.81	1403.51	1563.22	1376.95	1373.47	2584.14	1740.39	2540.26	1437.29	1631.41	3089.69	3074.87	1360.97	1018.93			61	0	0	FALSE	FALSE	0		0		1	0	-
908	M183T482	183.123	183.121	183.125	482.028	477.446	484.283	18	18	750	1056.31	3438.23	1029.24	922.286	893.314	1124.81	677.972	3005.38	3329.87	838.133	3263.25	613.252	3416.89	1064.51	590.544	1247.53	1000.91	525.372	3220.12	631.345	1588.22	796.554	3690.47	1056.78	492.871		[M+H]+ 182.118	63	0	0	FALSE	FALSE	0		0		0	0	-
909	M184T250_1	183.506	183.505	183.508	250.478	248.489	255.786	25	25	2252	3243.73	4986.57	3720.85	3327.35	5164.76	4394.21	4089.53	4744.84	5589.77	5666.14	4456.89	4097.28	4697.84	4867.78	5108.67	4896.33	4323.95	4405.95	3818.71	4314.42	4646.82	5473.06	4336.88	4720.13	4677.54	[51][M]2+		49	0	0	FALSE	FALSE	0		0		0	0	-
910	M184T230	183.517	183.516	183.52	230.094	228.732	236.837	21	21	986	1029	924.696	357.298	1420.06	1117.62	1429.84	1297.09	1526.59	1735.98	1267.48	944.347	1142.63	857.6	568.33	1016.8	885.503	1185.11	1147.72	1421.15	1211.68	1287.02	1142.3	1358.81	1283.61	1049.75		[M+K]+ 144.546 [M+H-H20]+ 200.523	45	0	0	FALSE	FALSE	0		0		0	0	-
911	M184T490	183.962	183.961	183.963	489.916	486.765	491.559	25	25	1105	4520.98	4980.76	5552.72	5016.81	5192.79	5405.44	6360.28	5226.7	4397.79	5721.13	5654.31	5856.13	6712.15	5878.81	6674.95	4944.9	5353.59	5123.54	7251.43	5944.97	5895.51	8051.65	7225.58	5246.78	6558.33		[M+K]+ 144.998 [M+K]+ 144.998	68	0	0	FALSE	FALSE	0		0		0	0	-
912	M184T71	183.968	183.967	183.97	70.8835	68.929	73.124	22	22	556	2729.99	3086.2	2365.68	2967.42	1788.18	2548.6	2664.44	2856.97	2364.76	2762.28	2376.4	2806.14	2814.77	2119.45	2160.05	2418.23	1773.49	2292.73	2707.15	2639.11	3112.64	2856.06	5062.05	2386.94	2877.66		[M+H]+ 182.961	166	0	0	FALSE	FALSE	0		0		0	0	-
913	M184T54	183.968	183.967	183.969	54.062	52.82	56.703	22	22	816	2209.94	2137.75	3157.58	2007.79	2451.87	2594.96	1544.27	2175.86	2436.72	2020.12	2697.14	572.726	2966.28	1006.53	2412.83	2427.59	2090.3	2691.32	1609.1	2441.23	1082.09	1798.4	2631.3	1666.97	2608.48			37	0	0	FALSE	FALSE	0		0		1	0	-
914	M184T250_2	184.007	184.005	184.009	250.094	247.955	254.42	17	17	1025	1191.2	3096.35	1360.16	2224.07	2488.53	1776.67	2133.85	1899.8	1640.5	2468.56	1449.69	1336.56	1307.61	1397.14	1826.89	1473.43	1418.28	1881.17	1103.49	1146.7	1032.97	1762.47	1223.45	1317.17	753.866	[51][M+1]2+		49	0	0	FALSE	FALSE	0		0		0	0	-
915	M184T70	184.03	184.029	184.031	69.584	66.884	70.808	25	25	542	1440.39	1244.51	2085.42	1312.99	1215.2	1463.47	1424.14	1218.22	1451.58	1490.75	1317.23	2949.72	901.589	1083.7	1200.61	1271.16	1280.74	1418.26	1142.5	1707.79	2345.18	1269.37	2720.23	1217.85	1317.79		[M+H]+ 183.015	166	0	0	FALSE	FALSE	0		0		1	0	-
916	M184T74	184.049	184.048	184.05	74.154	67.878	75.32	18	18	530	769.229	511.209	641.932	553.005	824.184	741.276	2237.55	2212.7	2286.22	2348.87	842.921	2318.99	559.622	437.453	656.126	487.196	583.703	672.753	633.337	673.284	2364.82	2888.51	374.346	563.543	333.25		[M+K]+ 145.085	83	0	0	FALSE	FALSE	0		0		1	0	-
917	M184T207	184.057	184.056	184.058	207.213	201.635	217.369	25	25	2188	2526.05	3294.74	3398.71	2599.18	2259.37	3001.46	2415.33	3011.66	3144.05	2766.3	3868.18	4658.98	3611.34	3893.21	4167.76	3851.01	4219	3971.59	4202.15	4530.33	3791.38	3350.92	3576.93	3262.68	3196.1	[52][M]2+		70	0	0	FALSE	FALSE	0		0		0	0	-
918	M184T53	184.073	184.072	184.074	52.7445	51.317	58.66	24	24	932	1288.82	1609.33	2255.91	2184.37	1446.81	2192.88	1720.47	2290.37	1795.01	2341.84	709.444	727.375	880.83	1566.26	2182.27	1008.68	842.06	1346.28	1162.56	687.445	1293.43	1962.3	1397.77	1670.01	1566.33			69	0	0	FALSE	FALSE	0		0		1	0	-
919	M184T357	184.084	184.083	184.084	357.177	356.741	358.255	16	16	339	696.676	1110.4	790.243	1083.64	684.639	876.08	1248.44	828.742	755.41	1058.63	1166	960.709	1000.97	663.795	1368.45	1001.98	1149.76	1342.82	1142.32	1233.79	879.427	1035.95	1126.37	839.325	707.069	[50][M+1]+		134	0	0	FALSE	FALSE	0		0		1	0	-
920	M184T484	184.093	184.086	184.095	484.055	479.204	486.51	17	16	506	710.988	1669.38	1463.53	604.053	653.266	1011.09	986.473	1013.57	595.845	560.476	939.525	1100.3	1017.04	1648.57	1301.68	828.931	1488.5	1627.79	1832.82	1063.91	1587.14	1447.76	1903.31	826.313	1448.83		[M+Na]+ 161.104	135	0	0	FALSE	FALSE	0		0		1	0	-
921	M184T278	184.115	184.114	184.116	278.313	277.532	283.328	25	25	4539	6450.67	5768.58	4573.93	5872.26	4126.64	5292.42	6726.65	4214.87	4811	5540.11	6674.51	9766.31	7884.36	8094.03	6289.97	7245.86	4955.99	7201.41	6698.38	7950.13	9325.2	6286.87	8477.17	7840.69	6808.83		[M+CH3CN+Na]+ 120.098 [M+CH3CN+H]+ 142.08 [M+H]+ 183.111	34	3	19	TRUE	FALSE	0		0		0	0	-
922	M184T444	184.169	184.168	184.17	444.11	440.432	449.671	28	25	4101	16832.8	13108.7	6399.95	7481.33	9503.3	21036.2	7863.37	11722.9	18477.6	15257.6	8876.61	14942.3	38119.9	16001.6	11365.4	15523	14096.4	35361.3	15016.2	13400.1	13349.6	16513.5	15083.6	14959.6	14594.6			6	0	0	FALSE	FALSE	0		0		1	0	-
923	M184T420	184.169	184.168	184.17	419.869	416.703	424.027	19	19	2392	7799.5	12381	8083.99	8057.1	5517.94	5861.94	6947.4	3571.81	4682.18	4793.98	4431.13	12348.6	7297.83	6830.58	5764.13	4648.24	5498.91	7390.07	4403.45	8303.83	5708.31	5191.85	6452.2	6908.11	9442.79			24	0	0	FALSE	FALSE	0		0		1	0	-
924	M184T304	184.169	184.165	184.17	303.918	302.248	305.778	17	17	1367	1347.15	1699.87	1803.39	1011.05	1733.9	1191.62	1395.88	1578.33	1623.79	995.055	1301.27	1331.26	1465.25	969.773	1420.88	1819.98	2085.85	1432.63	1363.29	949.644	2062.4	1502.59	2189.38	1457.99	1417.4			30	0	0	FALSE	FALSE	0		0		1	0	-
925	M185T185_1	184.514	184.512	184.516	184.796	182.208	198.486	31	25	1414	2988.18	4410.13	3003.67	4912.39	4312.94	3918.67	2643.41	2528.37	1440.64	2600.85	1687.54	2124.76	1322.69	1901.48	1596.4	1577.59	1881.02	1562.36	1771.96	1528.37	3065.63	4107.36	2517.05	2682.65	2184.29			61	0	0	FALSE	FALSE	0		0		0	0	-
926	M185T251	184.525	184.524	184.526	250.52	247.955	269.7	26	25	3958	8245.93	9042.08	8271.8	8233.91	8859.61	7578.22	8916.69	8567.71	7577.91	10682	8854.87	9728.14	8366.41	8299.52	8600.9	8477.47	8803.4	8901.97	8221.21	8622.35	7558.75	9790.28	9780.31	8220.23	8456.84	[53][M]2+		49	0	0	FALSE	FALSE	0		0		0	0	-
927	M185T190_1	184.537	184.535	184.538	189.894	188.961	190.258	13	13	901	1454.06	198.669	81.2309	244.906	48.544	225.533	276.321	32.2209	283.959	482.183	658.015	679.632	518.915	732.302	687.658	664.091	828.379	957.799	823.97	637.818	350.553	406.978	457.533	425.542	346.231		[M+H-H20]+ 201.538	52	0	0	FALSE	FALSE	0		0		0	0	-
928	M185T207	184.558	184.555	184.559	207.136	201.883	217.369	23	23	513	351.39	538.001	559.26	419.63	496.887	633.511	102.354	638.159	0	456.766	769.287	841.21	705.118	821.214	692.576	685.893	993.2	961.367	871.251	1025.67	742.58	731.888	756.563	583.424	732.799	[52][M+1]2+		70	0	0	FALSE	FALSE	0		0		0	0	-
929	M185T489_1	184.885	184.884	184.889	489.066	479.036	492.14	26	25	1836	7632.13	8428.76	6791.34	7283.93	5885.83	8221.71	8493.69	7647.65	6330.29	6469.46	6271.35	6058.44	7938.44	4622.95	6274.17	7579.33	9412.3	4856.51	5127.99	5956.43	4787.45	7553.97	4883.26	5108.42	6824.06			68	0	0	FALSE	FALSE	0		0		0	0	-
930	M185T489_2	184.985	184.984	184.985	488.721	485.067	490.232	25	25	16336	30081.1	42799.6	37359.5	42545.5	35836	35970.8	34650.7	33864.8	31247.6	29778.8	33833.9	41640.9	39177.9	40036.6	39388	38908.1	37134.7	40565.3	39032.1	33299.8	42528.2	42401.7	43543.3	40479	38161.3	[54][M]+	[M+CH3CN+Na]+ 120.962	68	25	44	TRUE	FALSE	0		0		1	0	-
931	M185T55	184.974	184.972	184.985	55.062	39.955	58.66	16	15	748	1514.04	2180.17	2170.49	499.142	878.208	1360.6	632.359	1665.88	524.912	1085.58	776.785	366.325	782.207	1356.54	1692.34	386.313	1805.48	1234.85	1653.18	1275.17	592.263	903.467	452.2	835.223	912.358			37	2	40	FALSE	TRUE	0		0		0	0	-
932	M185T185_2	185.015	185.013	185.017	184.734	182.848	198.94	15	15	3107	577.055	786.437	2455.41	1081.7	896.231	2412.25	2723.47	440.564	2384.37	1789.68	480.598	8092.52	688.943	7738.11	8375.5	470.668	7475.17	7562.86	611.467	589.333	1002.54	1203.81	456.811	673.358	748.284			61	0	0	FALSE	FALSE	0		0		0	0	-
933	M185T250	185.027	185.025	185.031	250.338	248.489	255.052	23	23	1367	3813.34	5439.57	1947.3	2726.68	2719.38	1839.85	2212.27	1493.3	1808.21	2468.25	2252.51	2076.54	2172.16	2486.95	1894.93	1847.21	2279.89	1936.63	2337.77	2283.84	1880.25	2627.29	2346.17	1972.8	2198.06	[53][M+1]2+		49	0	0	FALSE	FALSE	0		0		0	0	-
934	M185T190_2	185.035	185.034	185.036	189.809	188.664	203.549	25	25	3107	1130.63	1426.99	1412.32	1169.43	706.475	1098.82	1062.48	996.315	895.417	882.682	5686.23	7473.9	5795.78	6738.17	6962.35	6245.16	7210.48	6375.19	6551.47	6508.75	4552.44	4423.72	4233	4181.93	3771.14		[M+H]+ 184.024	52	0	0	FALSE	FALSE	0		0		1	0	-
935	M185T63	185.039	185.031	185.041	62.686	51.26	67.229	28	23	748	1521.24	1473.57	2248.26	2048.26	905.016	1578.5	1997.75	994.387	663.148	1619.96	1011.93	3302.19	816.06	335.944	545.981	576.52	440.764	734.832	1115.77	435.517	3575.06	1324.19	1928.14	810.42	605.87			89	0	0	FALSE	FALSE	0		0		1	0	-
936	M185T176	185.046	185.045	185.047	176.367	172.354	188.178	22	22	521	983.733	872.61	1034.53	1063.88	1034.15	1101	950.289	978.082	999.432	1061.72	623.198	655.6	1966.99	854.702	660.295	448.91	637.764	1626.74	1698.73	626.714	969.395	718.828	845.325	731.059	731.086			74	0	0	FALSE	FALSE	0		0		1	0	-
937	M185T230	185.054	185.053	185.055	230.077	229.242	233.626	15	15	1409	4873.8	3532.28	2889.55	5121.62	4165.36	5442.23	4765.64	497.655	3842.95	5242.46	2358.11	2879.24	2232.88	2758.31	2520.78	2020.92	2527.16	2396.8	2272.41	2375.28	1315.72	2074.77	3938.04	1376.77	1238.23			45	0	0	FALSE	FALSE	0		0		0	0	-
938	M185T203	185.064	185.063	185.066	202.828	198.375	213.606	24	24	1512	2423.86	2390.03	2119.37	2423.32	1749.86	2347.7	1523.97	2157.33	2474.95	2145.79	1158.59	1345.89	1107.18	1537.53	1351.47	1088.2	1777.83	1904.38	1095.85	1361.07	1743.35	1719.22	1659.7	1237.11	1832.9		[M+K]+ 146.101	28	0	0	FALSE	FALSE	0		0		0	0	-
939	M185T413	185.08	185.078	185.083	412.782	411.025	413.936	22	22	923	1767.21	1836.14	3365.39	1813.29	1404.43	1290.5	1431.89	1427.51	965.344	2664.56	1189.1	1346.91	1304.14	1174.94	1519.28	1340	1558.53	1578.85	2667.56	1115.1	1360.1	1182.08	1391.73	1069.91	1189.07			60	0	0	FALSE	FALSE	0		0		1	0	-
940	M185T259	185.114	185.113	185.115	259.382	257.148	264.274	25	25	7938	6590.7	9160.19	6288.87	13842.8	7668.63	6487.92	7170.96	17617.2	7303.76	6753.02	6532.79	16138.7	6516.8	10443.6	9873.5	7096.67	10719.8	17257.3	12417.7	8723.17	10492.3	10118.2	8966.86	8196.35	9086.3		[M+Na]+ 162.123	1	0	0	FALSE	FALSE	0		0		0	0	-
941	M185T232	185.116	185.115	185.117	231.653	226.662	236.947	24	24	1409	4053.67	4585.79	4158.51	4329.2	5880.35	5246.35	7644.5	5049.58	7229.4	4452.16	4044.87	7149.45	4709.23	5336.31	4214.25	3748.03	4117.81	5083.63	4779.14	4319.07	5230.7	6109.14	8032.94	3440.9	3979.44		[M+H]+ 184.111	85	0	0	FALSE	FALSE	0		0		1	0	-
942	M185T302	185.153	185.15	185.156	301.747	301.044	305.218	20	20	1564	2799.85	2212.12	1642.44	2271.72	3347.3	1576.64	2164.65	1744.96	2292.07	2226.38	1957.06	2030.43	1141.02	2099.91	1535.01	2558.63	1560.07	1562.9	1903.84	1667.4	3488.11	1704.35	1910.27	2888.92	1890.5			55	0	0	FALSE	FALSE	0		0		1	0	-
943	M185T152	185.164	185.164	185.165	151.95	138.167	155.799	22	22	1104	2467.74	2399.08	2033.76	2068.49	1594.45	1909.86	1856.3	2126.14	2166.47	2703.1	2345.29	182.992	2129.19	1593.04	2641.21	1363.23	1108.74	2074.49	2369.47	1291.39	307.218	1705.1	248.901	2215.97	1520.88			189	7	81	TRUE	FALSE	0		0		0	0	-
944	M185T88	185.164	185.164	185.166	87.8485	75.111	103.842	26	21	1031	1276.2	1266.25	1507.64	929.638	1076.31	1509.61	1594.73	876.345	1433.02	753.634	1323.78	1797.03	1457.23	1815.62	1799.9	1593.96	2683.31	2102.65	2471.01	1367.05	1128.42	2095.04	1572.58	2129.89	1844.63		[M+CH3CN+H]+ 143.124	91	7	19	TRUE	FALSE	0		0		0	0	-
945	M186T195	185.533	185.532	185.534	195.315	193.969	208.514	25	22	4232	4277.3	4932.69	12014.4	5222.03	11713.7	5362.32	4840.48	10942.8	3783.69	4437.54	2370.26	3183.4	1726.24	2375.12	2364.84	2865.15	2986.71	2958.61	2330.19	3356.39	4857.73	4643.59	4355.39	3348.89	4183.82			33	0	0	FALSE	FALSE	0		0		0	0	-
946	M186T185_1	185.533	185.533	185.534	184.56	182.208	187.199	22	22	4302	11646.9	12243.5	169.591	11722	99.9746	13257.7	9842.93	139.728	10629.9	10558.2	8194.16	8190.36	6936.34	8481.7	6980.48	6888.11	8469.8	7925.46	7237.75	8334.75	10914.9	10562.5	9785.43	10045.8	8965.69	[55][M]2+		61	0	0	FALSE	FALSE	0		0		0	0	-
947	M186T55	185.96	185.958	185.962	54.6675	52.82	56.207	18	18	379	592.16	714.157	1350.35	1022.97	1270.3	1473.41	1490.61	1196.44	1034.69	414.733	800.242	1246.07	1291.54	1187.82	675.176	976.262	1389.2	1053.32	1243.13	1006	1142.46	385.309	1249.33	775.169	1676.15			37	0	0	FALSE	FALSE	0		0		0	0	-
948	M186T489	185.988	185.984	185.989	488.721	485.067	490.317	25	25	1168	2771.84	1981.32	3214.15	2656.39	2023.17	2638.69	2708.96	2356.52	2596.78	2238.82	2740.7	3000.67	2027.86	3050.74	2797.5	2066.54	3003.16	3063.72	2277.23	2362.89	3060.32	2927.89	2248.56	3241.96	3027.06	[54][M+1]+		68	0	0	FALSE	FALSE	0		0		1	0	-
949	M186T185_2	186.035	186.033	186.036	185.116	182.035	206.319	31	25	1367	2765.29	2343.91	2438.27	3209.61	2189.88	3129.01	2860.76	2397.98	2572.64	2061.75	2041.26	2036.85	1765.93	2198.72	1851.66	1949.24	3041.09	2152.61	2230.91	1880.91	2649.89	2765.77	2005.34	2367.37	2245.69	[55][M+1]2+		61	0	0	FALSE	FALSE	0		0		0	0	-
950	M186T56	186.076	186.074	186.079	56.189	52.871	75.703	22	20	553	784.692	935.895	1054.57	862.87	970.981	1962.74	882.918	1739.64	1552.75	1164.86	748.935	1762.4	1154.27	594.126	926.534	335.954	928.868	1347.8	669.772	1029.34	1153.61	648.988	2094.96	1311.34	1091.06			81	0	0	FALSE	FALSE	0		0		1	0	-
951	M186T240	186.072	186.071	186.074	239.851	237.232	244.23	14	14	710	1200.83	652.73	413.59	1084.68	1083.14	911.64	1002.66	634.879	561.024	1094.63	468.085	698.416	658.905	277.296	461.031	538.549	361.248	611.157	499.33	475.707	793.394	744.136	565.841	898.85	695.403			26	0	0	FALSE	FALSE	0		0		0	0	-
952	M186T391	186.184	186.182	186.186	391.455	390.517	400.505	24	23	1371	1636.21	1212.06	2064.94	1531.88	1448.46	1315.57	1132.66	1499.38	1674.72	1740.7	1570.58	2840.08	1454.72	1220.47	1160.1	1802.58	1352.54	1425.37	1499.8	1797.28	2078.37	1696.39	1712.08	1684.51	2855.99			103	0	0	FALSE	FALSE	0		0		1	0	-
953	M187T489_1	186.923	186.921	186.925	489.233	485.067	491.328	16	16	665	1162.7	521.767	841.584	969.651	968.316	510.906	768.503	965.194	1092.39	617.794	909.819	899.584	785.449	1469.2	977.258	1006.9	734.477	1020.58	1090.38	814.267	676.62	1105.06	1126.03	814.299	970.515			68	0	0	FALSE	FALSE	0		0		0	0	-
954	M187T514	186.956	186.955	186.957	514.2	498.927	525.299	61	23	1511	11478.1	7572.5	11573.2	437.244	5986.85	4248.15	3084.08	2730.73	711.851	3456	3045.98	3123.41	2943.02	4341.79	3634.35	1081.57	615.356	2745.54	3016.3	24666.1	4925.3	4068.69	631.902	3720.57	23411.7		[M+H]+ 185.951	147	0	0	FALSE	FALSE	0		0		0	0	-
955	M187T533	186.956	186.955	186.956	533.258	525.343	539.202	36	20	1297	3283.36	3499.78	3747.73	4088.3	4701.51	1978.2	5556.64	2019.34	5328.45	2972.48	2645.51	3590.81	3678.5	4738.08	7837.02	1416.89	5146.46	2323.56	8935.52	3564.95	3989.56	6882.86	2758.23	2582.08	3811.29		[M+Na]+ 163.961	178	0	0	FALSE	FALSE	0		0		1	0	-
956	M187T55	186.968	186.967	186.969	55.222	52.945	58.66	25	25	1856	4021.17	4504.85	4509.64	4060.39	4449.16	3433.99	4260.14	3858.67	2722.22	4300.73	4364.39	2150.22	4116.37	4223.93	4911.08	3982.01	4579.44	3977.36	4230.95	3274.22	1682.75	4876.51	1478.29	4402.72	4679.49		[M+CH3COO+2H]+ 125.939 [M+K]+ 148.011	37	0	0	FALSE	FALSE	0		0		0	0	-
957	M187T489_2	186.981	186.98	186.981	488.627	485.067	489.784	25	25	8643	14522.8	19589.5	15600.2	15819.6	15597.5	16823.1	14354.5	13535.1	14182.8	11220.8	14675.4	16416.9	15484	15601.8	16325.4	15455.4	16284.5	15886.8	16691.6	13380	16720.8	16240	16217	16371.5	15119.6	[54][M+2]+		68	25	29	TRUE	FALSE	0		0		0	0	-
958	M187T489_3	187.002	187.001	187.003	489.307	486.191	502.765	26	25	2100	5740.33	5498.41	6662.09	5036.74	5126.11	6040.2	5557.71	6396.59	6343.17	6288.62	6345.08	5797.85	6010.57	5863.59	6129.32	5933.83	6409.83	5718.16	6056.76	6337.92	5023.07	6246.41	5842.98	6097.36	6245.09		[M+H]+ 185.999	68	0	0	FALSE	FALSE	0		0		1	0	-
959	M187T54	187.017	187.016	187.019	53.814	52.162	55.4	17	17	1193	678.618	847.852	532.245	3791.85	825.576	891.362	4229.65	854.809	2894.48	1052.4	4052.04	324.576	754.515	500.887	789.945	633.949	587.905	4217.55	3921.78	595.381	2357.69	311.422	1955.16	628.596	395.987			37	1	17	TRUE	TRUE	0		0		1	0	-
960	M187T76_1	187.058	187.056	187.06	75.976	71.971	76.523	17	17	344	617.697	403.72	489.069	480.527	414.51	838.247	435.94	843.574	440.91	432.607	764.269	421.983	857.172	769.093	825.495	786.405	681.409	254.115	352.998	801.326	316.099	460.053	742.133	391.796	818.675		[M+H]+ 186.051	83	0	0	FALSE	FALSE	0		0		1	0	-
961	M187T160	187.061	187.059	187.062	159.6	153.464	165.281	15	15	304	962.955	1261.88	1092.98	1156.55	1406.62	1460.33	1381.53	1350.1	1121.06	1300.34	933.2	766.954	751.67	1018.68	936.6	636.583	437.585	1385.9	755.99	969.177	881.42	951.773	854.75	785.407	1223.94		[M+CH3CN+Na]+ 123.048 [M+CH3COO+2H]+ 126.031 [M+CH3CN+H]+ 145.03	78	0	0	FALSE	FALSE	0		0		1	0	-
962	M187T273	187.063	187.062	187.065	272.897	271.868	278.488	22	22	1025	1361.07	2199.15	1369.22	2579.28	1599.62	3271.95	1008.71	2243.21	2523.64	2213.25	1215.03	2927.23	1694.05	2003.9	1735.61	1678.25	2058.35	1805	1587.91	2057.34	2114.3	1995.62	2561.94	1639.1	1581.02			132	0	0	FALSE	FALSE	0		0		1	0	-
963	M187T349	187.111	187.11	187.112	348.606	347.272	350.031	21	21	610	1498.09	1035.64	1877.2	1727.83	1346.08	1500.89	1575.2	1456.73	1428.5	1744.88	1343.37	1584.79	1451.84	1546.54	1475.5	2219.14	1332.1	1539.85	1611.6	1625.81	2340.4	3242.84	3538.96	1630.38	817.709			29	0	0	FALSE	FALSE	0		0		0	0	-
964	M187T76_2	187.144	187.142	187.146	76.477	74.487	77.79	21	21	365	919.922	516.99	403.378	585.589	410.432	573.046	536.012	575.864	803.063	592.1	800.453	588.46	523.756	435.025	449.67	830.103	631.553	429.077	565.903	696.876	590.508	634.967	512.857	553.526	551.101			142	0	0	FALSE	FALSE	0		0		1	0	-
965	M187T201	187.148	187.146	187.149	200.662	195.668	222.706	25	24	586	1137.7	1101.42	1235.46	1479.05	1261.66	1112.86	1100.55	790.832	1126.8	1355.44	892.058	755.169	730.661	639.962	543.667	902.917	923.284	921.488	713.054	592.28	541.912	1038.51	1030.68	705.127	912.719			201	0	0	FALSE	FALSE	0		0		0	0	-
966	M187T479	187.144	187.142	187.147	479.204	468.423	483.06	19	17	993	4748.84	3105.9	2533.77	1566.5	845.379	1682.31	1969.6	1552.65	1442.85	3141.39	2283.29	4234.78	4258.44	1994.64	3578.58	3720.09	1394.93	3865.53	3749.95	3222.36	5072.32	3590.73	4175.14	1695.53	5078.61			136	0	0	FALSE	FALSE	0		0		1	0	-
967	M187T418	187.147	187.146	187.15	417.839	403.214	448.995	21	17	1577	3764.55	2657.19	1917.73	2454.27	1795.15	3733.94	3496.99	2433.22	1013.48	2896.52	4416.84	3793.01	2284.03	4245	2665.11	3536.74	535.36	2942.01	4434.66	4439.33	675.463	4174.45	5100.31	3620.71	3253.09		[M+K]+ 148.185	9	0	0	FALSE	FALSE	0		0		0	0	-
968	M187T412	187.168	187.165	187.169	411.822	408.801	414.726	24	24	1025	1243.03	1513.21	1225.79	403.233	1844.71	477.137	2145.24	1800.97	1809.68	1437.61	1895.3	2193.43	1227.29	1430.62	1686.64	1346.78	1775.31	1298.94	2024.61	1344.74	1779.79	1603.66	1828.53	1841.44	1886.18			60	0	0	FALSE	FALSE	0		0		1	0	-
969	M188T489	187.983	187.98	187.984	488.978	484.509	490.473	24	24	872	1583.36	1466.77	1665.22	1815.05	1716.04	1218.29	1582.48	1308.43	1149.62	1496.98	1433.69	1586.76	1962.27	1867.33	1585.84	1197.25	1134.1	1947.03	1378.23	1685.55	1157.14	2151.39	2012.29	1511.22	1370.2	[54][M+3]+		68	0	0	FALSE	FALSE	0		0		0	0	-
970	M188T176	188.07	188.07	188.071	176.359	171.472	188.178	25	25	4446	8586.7	8588.08	9846.59	9325.78	9184.55	9333.34	9330.41	8992.58	10111.2	9896.45	3304.68	3371.75	3158.52	3692.22	3418.5	2810.12	3436.66	3447.16	2885.67	3197.52	6336.25	6026.4	6999.1	6077	6114.78	[56][M]+	[M+H]+ 187.066	74	18	13	FALSE	FALSE	0		0		1	0	-
971	M188T213	188.128	188.127	188.128	213.053	207.276	223.055	25	25	1174	2019.05	1636.54	2004.2	1681.68	1896.59	1636.5	1705.24	1796.63	1755.35	1977.79	1721.62	2423.94	1447.85	1302.17	1544.28	1569.89	1501.6	1650.44	1541.44	1699.58	2126.63	1634.61	2067.53	1620.24	1589.42		[M+H]+ 187.121	77	0	0	FALSE	FALSE	0		0		1	0	-
972	M188T409	188.127	188.126	188.129	408.549	406.894	409.969	25	25	1960	3205.44	4682.93	4180.67	2912.29	4134.87	2162.85	2461.21	3405.13	1634.38	3776.64	3233.92	4211.97	4062.55	3305.2	2468.26	3868.36	2541.9	3645.74	4361.46	3489.05	4852.9	3722.99	3647.93	3729.7	4158.84		[M+H]+ 187.12	38	0	0	FALSE	FALSE	0		0		1	0	-
973	M189T490	188.918	188.917	188.919	489.539	486.719	491.535	25	25	1056	2641.64	2551.84	2472.06	1570.49	2388.41	2954.99	3064.89	2948.5	2947.43	2920.55	2987.97	2941.93	2811.54	2799.76	2485.41	2728.59	2716.06	3002.03	2810.36	2865.53	2546.96	3321	2730.23	2742.85	2374.19			68	0	0	FALSE	FALSE	0		0		0	0	-
974	M189T71	188.948	188.947	188.949	70.692	69.349	73.37	25	25	313	836.936	923.266	1049.37	895.387	841.977	999.513	1027.31	924.323	863.246	987.152	786.869	876.607	984.588	971.047	783.182	799.65	871.805	929.551	685.718	718.357	722.266	624.787	668.878	988.52	906.815			166	0	0	FALSE	FALSE	0		0		0	0	-
975	M189T489	188.978	188.977	188.979	488.764	485.633	490.232	25	25	1201	2213.57	2542.93	2673.82	2465.23	2598.81	2331.77	2291.28	2293.35	2124.64	1888.86	2310.78	2725.58	2558.41	2091.94	2553.51	2538.5	2030.15	2551.25	2336.49	2191.85	2787.79	3056.07	2771.52	2319	2207.62	[54][M+3]+		68	0	0	FALSE	FALSE	0		0		0	0	-
976	M189T63	188.983	188.98	188.985	62.946	56.331	75.054	21	16	632	484.92	1401.21	886.756	993.539	333.151	1197.33	1104.15	1366.33	789.483	912.158	1224.08	1322.56	849.949	389.05	1164.9	540.591	1176.19	1216.55	1164.68	969.647	789.537	1328.04	1272.68	924.456	843.906			89	0	0	FALSE	FALSE	0		0		1	0	-
977	M189T56	189.036	189.033	189.038	55.7	53.855	63.822	21	21	559	1345.77	799.875	1406.42	784.052	1231.95	989.482	814.106	757.02	1504.19	1262.75	594.214	925.968	817.955	1081.88	724.019	896.61	1094.87	1357.35	827.149	775.611	913.26	660.032	748.31	1539.93	923.562		[M+H]+ 188.024	37	0	0	FALSE	FALSE	0		0		1	0	-
978	M189T164	189.043	189.042	189.044	164.271	157.908	172.304	17	17	414	546.55	810.646	717.3	761.293	991.518	729.926	758.921	770.945	615.873	887.507	408.054	431.264	388.012	452.288	511.941	383.436	377.918	453.21	500.963	405.731	473.77	661.796	567.071	647.136	579.312		[M+K]+ 150.073 [M+Na]+ 166.053	79	0	0	FALSE	FALSE	0		0		1	0	-
979	M189T176	189.074	189.072	189.075	176.363	171.472	187.557	23	23	567	1158.47	1086.08	1335.83	1012.79	1134.92	1323.02	1163.96	1177.37	1397.04	1068.99	460.448	445.623	546.92	613.672	496.021	358.74	292.297	431.015	694.552	412.044	827.203	802.294	961.198	992.236	699.304	[56][M+1]+		74	0	0	FALSE	FALSE	0		0		1	0	-
980	M189T230	189.09	189.087	189.091	229.864	225.16	243.172	25	24	1295	1180.81	3298.35	1824.41	1367.93	1751.82	663.741	1426.75	1541.6	1196.33	1322.41	4036.02	3600.66	2392.43	4295.3	3967.95	2931.66	3419.24	3249.58	3073.24	3292.29	2094.69	2445.53	3043.66	2580.67	2278.78			45	0	0	FALSE	FALSE	0		0		1	0	-
981	M189T482	189.113	189.11	189.114	482.185	470.36	484.102	24	23	564	1298.49	2036.02	1664.62	2268.11	2585.5	1539.96	2196.73	1287.23	2686.77	2349.23	2264.26	1864.4	1069.29	3108.48	1963.3	2864.18	2250.93	1985.1	2076.91	1954.62	2918.88	1561.83	2397.95	2340.19	2487.63			63	0	0	FALSE	FALSE	0		0		1	0	-
982	M189T169	189.124	189.123	189.125	168.982	152.775	179.107	30	21	610	1110.51	1136.03	942.12	1224.89	1187.51	1272.91	1210.7	1176.53	1623.77	1255.97	636.123	576.3	603.822	590.748	812.417	843.539	380.187	784.584	847.098	763.965	972.367	1081.36	866.729	1046.24	931.887		[M+H-2H2O]+ 224.132	150	8	30	FALSE	TRUE	0		0		0	0	-
983	M189T202	189.127	189.126	189.128	202.3	197.707	219.431	26	25	4571	12709	13705.6	15198.1	13627.6	12105	14968.2	13951.6	12433.7	13384.7	13923.1	8850.73	9223.5	7522.94	9210.4	9805.84	7340.02	9864.13	9605.28	9078.77	8671.44	9966.9	10628.8	13910.3	14774.8	10415.9			28	16	30	FALSE	FALSE	0		0		0	0	-
984	M189T54	189.134	189.132	189.137	54.338	52.294	59.241	15	15	806	1612.89	1830.22	1783.03	2662.42	2413.46	2272.65	2281.79	2592.25	2600.84	1698.25	586.03	434.843	488.92	394.688	455.297	614.208	388.716	512.426	659.028	484.132	839.678	1078.12	1009.33	1447.54	1467.28			37	0	0	FALSE	FALSE	0		0		1	0	-
985	M189T420	189.162	189.159	189.165	420.223	407.861	441.084	16	15	1387	4297.01	2282.55	3835	4126.19	4619.49	4375.37	1369.89	3684.29	3536.85	5463.63	4336.59	4699.74	1751.48	4578.48	2132.65	772.793	3950.74	4540.58	2879.82	4260.5	3708.24	4051.8	5046.74	5111.79	5993.41			24	0	0	FALSE	FALSE	0		0		0	0	-
986	M190T158	189.961	189.96	189.963	157.94	140.09	161.538	19	19	256	592.818	471.025	831.315	1021.03	742.454	879.562	728.052	668.696	860.591	879.32	585.381	274.791	986.231	747.127	718.18	798.77	880.445	716.124	714.927	721.471	413.301	451.772	329.46	573.47	708.097			100	0	0	FALSE	FALSE	0		0		0	0	-
987	M190T55	190.019	190.019	190.02	54.837	53.567	58.66	25	25	2069	4361.21	7719.19	6141.35	5080.75	6447.68	5589.68	6623.65	5202.8	5510.14	4155.92	4675.5	3459.52	6308.13	5318.6	5771.5	5780.32	5895.14	5633.99	5079.42	4534.39	3832.77	6676.88	3296.4	5614.22	6094.46	[57][M]2+		37	0	0	FALSE	FALSE	0		0		0	0	-
988	M190T196	190.038	190.036	190.04	195.583	184.987	207.581	21	20	1513	795.182	1001.78	497.621	1261.21	1904.5	1086.73	646.595	3317.36	777.987	961.024	1407.34	839.02	985.7	836.156	1098.28	1185.8	1360.88	1286.39	1260.17	1371.94	886.645	737.066	1179.32	719.387	1029.77		[M+Na]+ 167.049 [M+H]+ 189.03	33	0	0	FALSE	FALSE	0		0		0	0	-
989	M190T100	190.047	190.046	190.048	99.903	92.773	108.246	38	25	1396	8375.34	13263.2	3145.82	8069.38	15174.9	16413.2	5368.67	5975.6	15787.5	16409.8	6985.96	4113.38	5970.56	7635.28	6772.64	5747.7	2623.52	2594.62	2050.32	4669.68	8962.09	8629.85	2764.03	8285.6	2233.03			193	16	10	FALSE	TRUE	0		0		1	0	-
990	M190T79	190.047	190.046	190.048	78.819	75.776	81.283	25	25	2394	8455.17	6286.91	7424.63	8352.51	7929.48	7988.67	7685.89	9065.9	7333.57	8443.36	3544.25	2010.98	3004.72	3751.82	3239.86	4073.02	4089.38	3881.02	3798.95	4464.32	2565.95	4330.58	2837	4372.41	5123.9		[M+Na]+ 167.06	180	22	12	FALSE	FALSE	0		0		0	0	-
991	M190T181	190.049	190.048	190.05	181.082	177.328	193.423	24	24	1580	3695.34	3675.45	4518.41	4493.01	3834.52	4003.48	4043.43	4669.26	3765.21	3850.71	1256.97	1788.08	1311.78	1385.99	1543.97	1110.62	1359.82	1370.7	1225.89	1630.38	2286.69	2409.6	2614.81	2256.76	2893.26			98	5	8	FALSE	FALSE	1	score{0.9721}adduct{(M+H)+}name{Kynurenic acid}labid{S0079}	1	score{0.9713}adduct{(M+H)+}name{Kynurenic acid}labid{S0079}	1	1	Kynurenic acid
992	M190T483	190.107	190.097	190.108	483.06	469.296	485.792	21	19	792	2229.74	1775.97	886.91	1146.92	2669.53	2196.93	1581.93	2245.33	1173.97	2080.5	2824.28	2838.61	1618.2	2450.48	3221.9	2035.93	1367.81	2011.32	2287.21	1649.06	1886.31	2719.46	3144.01	2086.72	841.013		[M+H]+ 189.094	63	0	0	FALSE	FALSE	0		0		0	0	-
993	M190T202	190.13	190.129	190.131	202.465	197.707	212.526	25	25	1084	2360.47	1754.29	2347.4	2858.78	2223.13	2967.97	2119.97	2286.4	2272.04	1962.23	1333.06	1439.38	1115	1030.73	1388.22	1135.36	1799.76	1511.88	1254.43	1504.11	1520.79	1822.09	1645.72	1681.57	1710.04		[M+NH4]+ 172.105	28	0	0	FALSE	FALSE	0		0		0	0	-
994	M191T55_1	190.521	190.519	190.522	55.049	53.368	58.66	24	24	592	1152.59	1464.5	878.191	1252.95	773.015	1002.58	1658.87	1430.78	968.396	1075.03	1174.98	602.571	1223.55	1055.67	1448.81	1167.46	1180.75	1204.04	1043.6	787.052	485.032	1481.62	746.24	542.409	1176.71	[57][M+1]2+		37	0	0	FALSE	FALSE	0		0		0	0	-
995	M191T47	190.911	190.911	190.912	47.401	46.362	53.114	25	25	525	844.512	654.663	831.115	952.168	949.595	762.44	713.64	579.076	612.27	636.414	838.992	1066.41	599.928	650.514	803.356	594.758	804.343	498.285	653.553	733.559	493.366	694.385	561.427	632.898	408.582		[M+Na]+ 167.922	191	0	0	FALSE	FALSE	0		0		0	0	-
996	M191T514	190.933	190.932	190.933	514.375	497.14	539.209	70	25	1254	28590	4149.89	3946.16	16578.7	16440.3	2719.94	2600.02	27145.4	9967.58	17349	18332.8	7609.1	3540.63	19734.6	669.292	29785.1	29374.5	9640.17	30680.3	6993.14	6185.97	18373.8	3265.08	3934.94	17797.2		[M+Na]+ 167.946	147	0	0	FALSE	FALSE	0		0		0	0	-
997	M191T67	190.948	190.947	190.949	66.516	64.909	68.106	17	17	494	896.964	921.426	926.33	757.76	798.151	2739.26	2285.26	486.632	970.106	932.222	1007.58	2130.12	559.019	965.143	846.992	1065.02	2260.25	845.757	837.067	692.683	2238.82	2338.1	2573.25	1161.03	2537.32			198	0	0	FALSE	FALSE	0		0		0	0	-
998	M191T56	190.963	190.961	190.964	55.9325	54.794	68.848	18	18	2535	654.85	10021.1	662.567	801.178	10483.6	828.223	1064.84	640.373	664.528	745.546	12977.6	6690.45	768.569	628.234	752.993	489.752	856.661	881.78	582.466	495.755	7402.19	1243.12	3964.01	11496.2	2186.47		[M+K]+ 151.999 [M+Na]+ 167.972	37	0	0	FALSE	FALSE	0		0		1	0	-
999	M191T489	190.977	190.975	190.979	488.834	485.067	502.99	20	20	601	1046.77	1446.1	881.393	898.73	991.106	602.748	1053.5	947.668	985.377	612.205	1146.72	792.154	1105.53	993.183	999.327	1170.69	1113.05	581.788	763.759	959.64	800.118	457.026	504.122	1003.04	910.572		[M+K]+ 152.007	68	0	0	FALSE	FALSE	0		0		0	0	-
1000	M191T71	190.986	190.984	190.99	70.855	68.312	86.347	26	25	364	1531.48	1656.43	1601.6	1631.51	1780.37	1839.18	1489.69	1586.22	2201.24	1737.46	1694.45	1476.52	1372.45	1446.1	1511.63	1646.49	1936.21	1382.36	1460.27	1646.96	1804.2	1728.75	1453.98	1533.02	1397.78		[M+Na]+ 167.997	166	0	0	FALSE	FALSE	0		0		0	0	-
1001	M191T185	191.001	191	191.002	184.596	182.208	197.926	21	21	707	1265.03	1648.29	1075.53	1231.68	1284.95	893.289	774.751	723.395	1243.08	1078.68	655.529	770.522	1074.96	868.915	692.456	1001.64	847.668	944.188	681.598	613.829	1248.02	641.276	1077.27	1355.73	913.327			61	0	0	FALSE	FALSE	0		0		1	0	-
1002	M191T76	191.026	191.02	191.028	75.7175	67.046	77.571	20	20	349	604.966	865.184	609.977	443.715	583.831	442.541	458.145	556.545	570.752	522.288	401.863	499.775	1074.82	1103.46	594.562	409.291	1129.43	1144.11	1067.6	559.883	1218.3	552.208	1265.29	838.931	555.81		[M+2K-H]+ 114.099 [M+3Na-2H]+ 124.073 [M+2Na-H]+ 146.055	83	0	0	FALSE	FALSE	0		0		0	0	-
1003	M191T55_2	191.039	191.038	191.039	54.727	52.945	64.809	26	25	2984	10680.1	11560.3	11709.2	11920.6	11116.3	11381.7	11695.8	10826	12124	12376.7	13836.5	6207.03	12690.1	10010.4	11193.1	10327.7	11446.7	10845.8	11462.2	11687.9	6541.36	10541.8	6042.15	12296.5	11735.3	[58][M]2+		37	0	0	FALSE	FALSE	0		0		0	0	-
1004	M191T180	191.052	191.051	191.053	180.105	176.417	189.45	13	13	378	581.594	752.265	834.39	778.056	459.36	959.809	889.342	484.731	707.168	821.632	714.69	1276.68	953.137	843.137	692.164	990.415	592.276	661.551	709.327	278.78	598.746	478.988	1200.45	491.491	438.265			114	0	0	FALSE	FALSE	0		0		0	0	-
1005	M191T75	191.054	191.051	191.055	75.268	67.661	76.998	25	25	1375	2355.3	2059.1	2245.77	2128.25	2489.52	2419.05	2755.83	2979.97	2604.12	1983.79	1780.45	2554.05	1168.17	1777.79	1895.36	1598.35	2174.36	1626.01	1596.99	1559.42	2642.89	1896.63	2314.13	2107.38	1915.37		[M+H-H20]+ 208.057	83	3	18	TRUE	FALSE	2	score{0.9837}adduct{(M+CH3COO+2H)+}name{Butanedioic acid, methylene-}labid{n00234};score{0.9029}adduct{(M+CH3COO+2H)+}name{Glutaconic acid}labid{S0152}	0		1	2	Butanedioic acid, methylene-;Glutaconic acid
1006	M191T58	191.102	191.1	191.105	57.996	44.864	59.388	14	14	619	1017.96	753.977	966.12	1188.65	1106.21	1414.4	1229.88	604.531	723.106	882.934	583.319	573.24	593.824	762.113	737.833	899.089	838.543	761.556	591.268	813.936	1155.91	736.932	1031.01	1531.21	851.826			81	0	0	FALSE	FALSE	0		0		1	0	-
1007	M191T234	191.142	191.142	191.143	233.677	221.008	238.211	23	21	1679	9498.74	12339.2	8037.4	8842.62	5978.34	5681.4	9185.85	6144.18	8818.99	11400.2	8792.43	7424.63	6223.98	6742.67	6832.07	5553.47	6815.47	6507.2	4934.43	10642	14411.8	9262.1	1600.8	5774.35	5937.09		[M+H-2H2O]+ 226.157	43	9	22	TRUE	FALSE	0		0		0	0	-
1008	M191T203	191.142	191.141	191.143	202.595	197.018	213.861	23	23	2650	12462.3	9416.17	12558.9	12780.3	10849.1	6619.61	8878.59	10220	9950.71	7658.26	3713.86	4328.76	4858.77	6208.92	4319.21	3916.5	5318.3	3478.36	5984.99	5612.19	7321.43	7549.34	8725.19	7244.44	6503.44		[M+Na]+ 168.149	28	14	22	FALSE	FALSE	0		0		0	0	-
1009	M191T289	191.143	191.142	191.144	289.291	288.481	292.955	25	25	5468	7806.06	8911.07	7868.21	8987.78	9869.62	11251.1	9257.91	7597.59	9127.39	7968.87	7329.23	8037.46	6216.27	8901.97	7313.09	7086.64	7300.89	7439.21	7017.45	6514.46	6440.51	6646.7	8505.94	7755.76	7955.08		[M+H-H20]+ 208.148	14	10	57	FALSE	FALSE	0		0		1	0	-
1010	M191T453	191.142	191.14	191.143	453.285	450.315	454.037	17	17	1420	1684.51	2994.37	2601.97	2988.57	3591.64	3562.16	3257.28	2574.44	2311.12	2686.72	1044.21	3976.29	2917.46	2865.49	2842.42	1593.28	1501.61	2068.28	1026.82	3003.29	1968.12	1850.66	3190.05	2726.67	1988.78		[M+H-H20]+ 208.147	7	0	0	FALSE	FALSE	0		0		1	0	-
1011	M191T445	191.178	191.176	191.18	445.029	436.95	451.441	20	18	1709	1851.47	5367.95	5837.01	3263.45	3517.49	2090.68	5745.78	1625.96	5817.87	5011.25	5126.43	4406.08	4538.2	4266.65	1105.45	4133.79	1365.39	3869.73	2854.4	4362.2	4499.57	6199.55	5519.3	2815.08	6244.8			6	0	0	FALSE	FALSE	0		0		0	0	-
1012	M192T230_1	191.504	191.502	191.505	230.094	227.529	237.529	25	25	1849	2241.72	3037.08	2712.82	3673.63	3449.08	3141.33	2788.98	3384.46	3315.01	2938.28	2652.4	3176.06	2797.34	3870.64	2739.57	3070.54	2971.97	2974.5	3252.67	2531.97	4088.41	4375.44	3974.03	3503.11	3541.08	[59][M]2+		45	0	0	FALSE	FALSE	0		0		0	0	-
1013	M192T55	191.54	191.539	191.541	54.861	52.945	58.66	24	24	704	1810.91	1707.5	1603.52	1829	1992.69	2198.66	2503.55	2108.91	2128.2	2143.45	2085.02	545.494	2031.24	1887.81	1574.44	1962.32	2380.1	2081.17	1954.23	1592.51	1069.68	1332.49	914.782	2010.04	1700.65	[58][M+1]2+		37	0	0	FALSE	FALSE	0		0		0	0	-
1014	M192T508	191.94	191.94	191.941	508.288	501.175	519.167	29	21	1574	19561.3	13599.4	19690.3	19922.5	3817.68	20503.2	26735.8	9713.82	30241.9	13140.4	16036.2	19171.4	28788.1	16060.7	29583.7	10544.7	4418.49	10283.5	10957.2	20548	28193	23389.7	27050.2	9084.44	15937.3		[M+H-2H2O]+ 226.952	108	0	0	FALSE	FALSE	0		0		0	0	-
1015	M192T230_2	192.005	192.003	192.007	229.907	228.312	238.12	20	20	672	679.035	638.102	1078.76	1548.17	736.979	602.795	858.283	895.03	1170.15	719.825	568.442	823.828	721.575	843.053	803.853	737.738	424.655	1022.86	749.818	661.84	1006.15	1061.76	973.601	780.462	843.599	[59][M+1]2+		45	0	0	FALSE	FALSE	0		0		0	0	-
1016	M192T250	192.008	192.006	192.01	250.085	247.955	253.133	16	16	684	409.848	109.028	63.2375	366.073	1077.12	669.567	538.093	278.806	401.918	1480.01	1236.74	775.79	804.866	612.814	1022.06	960.286	1118.97	881.698	795.816	828.753	1156.71	920.383	483.914	876.481	951.568		[M+3Na-2H]+ 125.052	49	0	0	FALSE	FALSE	0		0		0	0	-
1017	M192T207	192.043	192.041	192.044	207.185	201.635	230.518	22	21	851	916.949	1090.3	1004.46	1016.28	1011.35	1116.76	108.644	639.736	818.536	1270.91	1040.64	1635.32	1204.26	1390.17	1444.45	1291.68	1202.7	1446.55	922.208	1165.37	1354.82	1571.29	1410.51	875.232	872.1			70	0	0	FALSE	FALSE	0		0		1	0	-
1018	M192T64	192.046	192.038	192.047	64.473	54.967	66.152	13	13	431	1488.37	1262.88	1406.36	1689.34	1629.92	1654.58	1644.6	1362.58	450.465	1579.54	907.404	1004.67	954.51	1295.24	1499.81	1199.54	1296.14	1333.09	1242.48	1019.89	1016.11	1434.22	1266.29	1073.62	1410.11			89	0	0	FALSE	FALSE	0		0		1	0	-
1019	M192T54	192.055	192.054	192.056	53.949	52.294	58.058	25	25	1204	3123.47	3884.41	3093.8	3174.53	2830.65	3485.85	3551.37	3222.53	3340.71	3282.38	4464.58	2190.87	2910.96	3008.55	3049.91	2461.08	2806.94	3046.76	2744.41	3062.17	2143.07	3189.2	2048.69	2831.94	3091.08			37	0	0	FALSE	FALSE	0		0		0	0	-
1020	M192T196	192.054	192.053	192.056	196.034	190.424	208.654	26	24	1391	3197.15	2588.65	2424.05	2438.77	2027.09	1359.54	3250.15	2668.85	2536.8	3122.71	2078.23	2195	1746.78	2178.39	2340.45	1891.24	2435.01	2778.93	2386.19	2571.76	1860.18	1984.92	1907.03	3442.77	3115.9	[60][M]2+		33	0	0	FALSE	FALSE	0		0		0	0	-
1021	M192T254	192.101	192.1	192.102	253.865	252.735	255.131	25	25	3087	5214.55	4424.03	4304.89	5202.38	4901.94	3916.54	4227.23	4529.87	4629.62	5073.18	2295.11	3117.41	2186.56	2701.41	2472.35	2033.73	2389.11	2317.79	2248.59	2245.02	3550.6	4842.83	4160.13	4307.5	3351.07		[M+H-H20]+ 209.106	31	0	0	FALSE	FALSE	0		0		1	0	-
1022	M192T322	192.101	192.098	192.102	322.424	306.8	322.901	18	17	1709	2446.64	2376.51	3018.9	4343.15	3007.81	2465.21	2260.71	4033.67	1953.89	2663.21	2630.98	2668.77	947.856	1813.54	2485.84	2059.3	1461.26	4716.22	4519.03	1767.06	2633.52	4670.97	2608.39	1888.2	4478.67		[M+Na]+ 169.11	18	0	0	FALSE	FALSE	0		0		1	0	-
1023	M192T326	192.138	192.137	192.139	326.398	325.531	328.838	25	25	2198	3878.99	3695.7	3903.47	4712.95	4351.53	4027.14	4197.06	4296.75	4164.65	4177.12	4641.34	5326.43	3971.38	4866.68	3890.14	4268.54	3785.4	3918.69	4594.99	4219.57	4389.82	3210.12	4455.73	3408.01	3667.92			151	0	0	FALSE	FALSE	0		0		1	0	-
1024	M192T167	192.138	192.138	192.139	166.885	160.334	174.663	25	25	1967	6787.49	5689.47	5452.88	5694.31	5586.98	5704.79	5816.19	6160.88	5898.78	5662.81	6216.4	6295.15	5812.24	6192.81	6027.35	5770.01	6146.61	6162.67	6227.29	6302.17	8759.61	5849.77	8345.58	6433.93	5864.41			79	15	11	TRUE	FALSE	0		0		1	0	-
1025	M192T480	192.138	192.136	192.139	479.964	465.141	483.055	13	13	1039	2843.39	3353.37	3038.71	3424.43	3334.65	3067.38	3252.28	3072.63	1946.09	3373.91	5078.14	2505.27	4011.26	2420.03	3013.34	3640.98	2632.61	4047.31	4479.21	4670.21	3822.77	604.055	3757.35	3806.28	3720.14		[M+NH4]+ 174.099	63	0	0	FALSE	FALSE	0		0		1	0	-
1026	M193T250	192.511	192.509	192.513	250.374	247.955	255.131	22	22	2295	1449.43	2342.08	1622.31	2033.55	1736.59	1719.23	1933.5	1631.86	1878.38	2807.87	2002.5	1985.6	1958.3	2421.32	2187.21	2089.32	1851.65	1874.18	1629.37	1984.75	1992.62	2273.81	1889.81	1814.96	2052.94			49	0	0	FALSE	FALSE	0		0		0	0	-
1027	M193T230_1	192.523	192.522	192.524	230.094	227.529	237.529	25	25	2818	6449.01	6005.34	6278.33	7605.03	6737.7	6960.93	6456.78	7610.22	7913.83	7258.23	6040.06	6356.99	5800.73	5837.09	5940.21	5756.93	6292.51	6121.01	6527.01	6350.43	6488.94	6747.73	7439.72	6283.03	6784.03	[61][M]2+		45	0	0	FALSE	FALSE	0		0		0	0	-
1028	M193T54	192.556	192.552	192.558	53.8555	51.896	56.874	24	24	682	479.445	1048.57	1040.41	686.113	648.688	898.08	830.212	813.564	895.845	815.093	1351.47	474.892	950.189	641.787	852.555	463.92	992.58	771.495	1087.81	839.836	883.587	1002.79	574.144	1342.4	785.681			37	0	0	FALSE	FALSE	0		0		0	0	-
1029	M193T196	192.555	192.553	192.558	196.11	191.296	203.549	17	17	428	350.253	295.101	47.5714	449.583	0	307.092	357.229	260.372	84.9943	0	549.673	476.529	243.406	632.434	235.504	246.436	391.203	574.106	461.053	416.924	331.117	271.948	345.749	332.5	612.283	[60][M+1]2+		33	0	0	FALSE	FALSE	0		0		0	0	-
1030	M193T57	192.979	192.977	192.98	57.163	55.973	58.908	20	20	863	686.271	783.389	528.304	956.237	1004.12	1263.08	661.206	764.432	999.748	1949.94	802.546	1171.78	1111.65	888.667	836.508	1256.32	920.877	2164.4	1080.96	765.718	1064.35	1050.94	904.431	885.656	1093.79			81	0	0	FALSE	FALSE	0		0		1	0	-
1031	M193T230_2	193.024	193.023	193.025	229.834	227.529	237.529	17	17	792	1915.69	1548.18	1382.99	1900.89	1376.63	1397.13	1689.43	1545.68	1426.56	1239.56	2076.02	739.492	2266.79	1408.95	2457.8	967.357	1371.25	1983.94	2054.39	2077.53	1479.65	1766.55	1839.24	1584.3	1339.1	[61][M+1]2+		45	0	0	FALSE	FALSE	0		0		0	0	-
1032	M193T55	193.036	193.034	193.037	55.312	51.683	56.703	23	23	534	1282.55	1375.36	1372.4	1753.43	1320.92	1342.2	1609.44	1371.54	1702.38	1365.86	1794.4	1138.92	1799.42	916.031	1855.56	1266.17	691.758	1621.96	1575.44	1122.09	367.874	1901.52	803.193	1473.23	1127.03		[M+NH4]+ 174.998	37	0	0	FALSE	FALSE	0		0		0	0	-
1033	M193T230_3	193.04	193.036	193.044	229.818	220.125	243.636	17	15	824	3080.16	847.577	337.405	447.723	1723.55	2002.87	2262.8	435.828	2264.28	2161.39	2210.35	2729.84	2062.15	2384.92	2362.72	2205.94	2314.53	1698.03	2170.63	1819.46	1625.26	1777.92	2092.58	1620.57	1295.37		[M+K]+ 154.071	45	0	0	FALSE	FALSE	0		0		0	0	-
1034	M193T231	193.062	193.06	193.063	231.49	225.932	237.529	25	25	1281	1375.36	1413.88	1760.06	1235.4	1506.56	2024.88	1600.29	1889.01	1012.35	1573.26	2170.54	2437.17	1798.46	2026.5	2183.19	1857.82	1969.86	2314.2	1977.16	2623.21	1978	1913.02	1583.87	1589.91	1775.98		[M+K]+ 154.101	85	0	0	FALSE	FALSE	0		0		0	0	-
1035	M193T61	193.07	193.069	193.072	61.306	58.61	75.915	26	25	2542	4636.76	4110.66	5469.33	4627.16	3796.27	4984.5	4165.59	4303.95	4197.51	5272.98	5916.19	5853.03	5663.36	5418.13	5937.54	5358.15	7253.24	5667.98	5566.68	6384.6	6071.7	4891.98	5042.87	4521.79	4114.61			89	0	0	FALSE	FALSE	0		0		1	0	-
1036	M193T222	193.085	193.084	193.088	221.728	216.004	230.483	22	22	1367	1171.85	1594.5	2095.24	1920.79	2467.53	1587.29	2124.37	1724.73	1774.17	1959.19	2004.26	2019.58	1597.22	1588.22	1547.97	1789.74	1351.9	1992.19	1590.43	1890.34	1779.42	1873.6	1606.06	1994.84	1060.52			21	0	0	FALSE	FALSE	0		0		1	0	-
1037	M193T180	193.085	193.084	193.087	180.156	178.696	197.426	20	16	319	675.252	641.604	796.618	662.719	472.96	888.267	743.881	529.743	576.678	608.779	777.394	815.571	493.626	716.38	740.983	597.861	825.725	1046.92	698.081	614.882	1257.41	934.411	768.118	663.233	882.917		[M+CH3CN+H]+ 151.058	114	0	0	FALSE	FALSE	0		0		0	0	-
1038	M193T482	193.107	193.104	193.109	482.263	472.151	484.639	17	15	523	2063.97	565.466	1539.46	1726.38	1984.94	441.351	1339.62	1708	1370.38	979.95	1574.84	1388.77	1996.05	2083.04	430.329	1165.64	944.181	1055.8	2037.53	1391.67	2406.76	813.181	417.502	1288.24	1695.76		[M+CH3CN+Na]+ 129.09	63	0	0	FALSE	FALSE	0		0		1	0	-
1039	M193T344	193.122	193.12	193.123	343.617	342.942	344.944	18	18	418	1470.23	942.019	1253.99	1098.9	1355.97	730.766	1272.09	1691.21	958.879	1790.92	1418.5	1431.68	1233.63	1259.74	1411.41	1574.62	1006.1	1643.98	1474.72	1472.9	1257.4	2130.7	1326.19	1958.78	728.713			124	0	0	FALSE	FALSE	0		0		1	0	-
1040	M193T167	193.141	193.14	193.142	166.919	159.536	174.663	25	25	426	1124.12	561.449	1043.15	989.313	889.402	607.244	1210.06	1008.75	1001.34	1075.08	1106.16	927.612	792.617	945.225	895.459	947.391	775.847	1082.33	1428.16	900.12	697.943	695.646	1341.7	1112.98	1104.96			79	0	0	FALSE	FALSE	0		0		1	0	-
1041	M193T327	193.141	193.14	193.143	327.353	325.879	329.245	16	16	547	518.405	1015.57	798.663	646.627	552.219	690.151	583.226	742.011	630.966	984.726	1202.02	1542.39	980.9	1231.36	1073.77	1062.11	465.54	907.003	707.974	747.018	718.195	1134.01	750.03	1211.76	606.971			170	0	0	FALSE	FALSE	0		0		1	0	-
1042	M193T293	193.158	193.157	193.16	292.937	288.256	301.326	39	25	6493	11553.7	14471.9	12766.9	13153.6	11280.5	11861	11053.7	11162.5	11293.5	12459.1	5655.47	7936.05	10734	6200.43	5578.55	5917.73	4781.12	6850.23	5915.25	5775.23	8498.5	8640.14	7859.16	13201.1	13045.2		[M+H-H20]+ 210.164	8	8	32	TRUE	FALSE	0		0		0	0	-
1043	M193T323	193.158	193.157	193.159	322.977	322.241	324.162	25	25	4443	9058.12	10808.2	12455.1	7017.29	9535.15	10236.5	9900.67	10488.4	8736.96	8849.45	9509.77	12421.5	10640.8	7979.51	7041.01	6743.05	8443.68	12082.8	7737.88	7018.71	8652.99	8531.77	10829.7	8263.14	8023.64		[M+H]+ 192.153	18	10	19	TRUE	FALSE	0		0		1	0	-
1044	M193T240	193.158	193.158	193.159	239.511	235.13	243.583	25	25	5313	10861.9	9320.33	13051.6	11450.6	10681.5	14749.2	12437.7	10571	16042.8	12200.3	9803.31	13139.2	7541.92	8125.76	8517.16	8927.09	8693.96	9442.04	8454.46	9997.98	12740.5	9953.86	8799.85	10811.1	17483.2	[62][M]+	[M+H-2H2O]+ 228.173	26	2	40	FALSE	TRUE	0		0		1	0	-
1045	M193T204	193.158	193.156	193.159	204.064	196.359	220.897	25	24	1382	4842.2	4804.13	5383.48	4918.28	6582.35	4347.66	5404.24	3377.77	4389.57	4676.96	3431.23	2927.8	3879.07	4053.54	7457.15	4612.9	4642.76	3850.34	3910.58	3148.02	5137.8	3139.14	3664.99	4719.79	3688.07		[M+H-H20]+ 210.163	102	17	30	FALSE	TRUE	0		0		0	0	-
1046	M193T416	193.157	193.153	193.159	415.5	391.46	428.633	17	16	1709	4172.17	5698.19	4152.65	1529.34	6063.23	2560	3518.97	2403.8	8105.37	5997.96	6122.62	5969.57	7689.47	3816.09	6199.81	3280.5	4896.11	11631	6555.32	6191.21	7731.04	5591.87	6177.26	1063.38	6487.15		[M+2Na-H]+ 148.185 [M+K]+ 154.197 [M+Na]+ 170.174 [M+H]+ 192.153	9	0	0	FALSE	FALSE	0		0		1	0	-
1047	M194T185	193.519	193.517	193.521	184.784	182.208	198.486	25	21	1041	1534.46	2012.36	194.676	1278.32	1099.19	1460.26	1278.38	1183.62	1419.75	1112.7	742.592	1200.04	676.48	902.61	596.698	708.132	949.972	652.494	649.403	742.199	1382.33	1700.64	891.385	1190.89	1315.37			61	0	0	FALSE	FALSE	0		0		0	0	-
1048	M194T250	193.531	193.528	193.533	250.065	248.489	256.669	20	20	1240	2327.34	1543.22	1611.32	2476.79	2424.56	1934.29	2497.52	2533.28	1684.09	2695.69	2120.68	1700.5	1878.86	1691.23	1850.88	1509.21	1951.67	1303.45	1699.98	1296.19	1627.88	1733.14	1777.91	1434.02	1603.3		[M+H]+ 192.526	49	0	0	FALSE	FALSE	0		0		0	0	-
1049	M194T492	193.973	193.969	193.974	492.082	487.265	495.292	18	18	492	1014.33	1077.31	883.998	477.031	585.591	979.31	1121.84	1083.71	559.794	1128.8	901.245	1082.01	1055.03	1071.76	766.299	1089.12	808.241	490.624	989.689	915.752	1119.64	775.564	1179.2	1061.71	894.039			155	0	0	FALSE	FALSE	0		0		1	0	-
1050	M194T232	194.058	194.055	194.06	232.008	229.743	239.526	19	19	28218	945.639	1806.06	111098	78679.2	52857.3	1015.24	1336.07	892.256	1430.71	78107.7	638.028	954.255	1091.28	678.886	31181.2	631.251	28870.8	869.814	1315.15	1550.42	1082.65	766.159	1014.74	762.39	1454.55			85	0	0	FALSE	FALSE	0		0		1	0	-
1051	M194T262	194.117	194.117	194.118	261.582	260.353	268.151	29	25	166602	569812	546137	511733	633216	568843	657021	603078	549595	563339	625557	488210	351850	355670	484669	469090	323400	294973	462621	425614	350581	480415	561512	554986	541611	511659	[63][M]+		1	18	90	TRUE	FALSE	0		0		1	0	-
1052	M194T170	194.117	194.117	194.118	169.691	163.485	178.548	25	25	5961	12741	11275.2	12907.4	14405.8	11917.8	12517.9	13372.2	12929.2	13432.4	14062.3	16637.4	11304.4	11355.6	11933.5	13269.6	12121.1	13016.6	12446.3	11813.7	12427.3	11176.6	10806.4	11779.9	11718.7	13440.6		[M+H]+ 193.11	150	4	26	FALSE	FALSE	0		0		1	0	-
1053	M194T220	194.117	194.115	194.118	220.103	211.744	231.756	33	24	34656	53549.8	79079.8	3116.34	74173.7	76211.4	96763	72718.1	68665	78115.8	73405.6	43743.9	55233.5	52874.2	47653.1	51088.5	47801.9	61311.3	51619.1	43496.9	47659.8	49721.4	65036.5	63307.5	52219.7	59693	[64][M]+	[M+CH3CN+H]+ 152.084	21	21	16	TRUE	FALSE	0		0		1	0	-
1054	M194T156	194.117	194.117	194.118	155.788	148.607	161.009	24	24	4073	8441.16	9264.56	11841.3	8799.68	7751.57	7648.86	10001.7	8594.37	7757.85	8086.59	10806.2	7202.77	10365.9	8875.44	10222.2	8121.06	8258.23	8475.69	8822.02	8012.47	8192.27	9260.76	8255.96	9945.63	9409.99		[M+H-2H2O]+ 229.136	109	20	10	FALSE	FALSE	0		0		0	0	-
1055	M194T310	194.117	194.117	194.118	309.72	308.698	310.769	19	19	60236	296976	269764	79287.5	301730	306885	312939	110251	97332	238865	291913	142378	168997	131323	171036	154405	145763	174840	144320	136435	175060	120193	117751	114870	135240	124574		[M+Na]+ 171.124 [M+H]+ 193.106	3	15	46	FALSE	TRUE	0		0		0	0	-
1056	M194T280	194.117	194.116	194.118	279.733	277.138	287.569	24	19	27126	65299.3	59041.5	63026	62326.8	70776.9	80179.1	72440.3	64078.8	70657.1	67075.5	63908.4	69261.6	60904	69254.3	68434.7	61510.6	62340.4	69571.2	61936.1	67309	114596	75638.4	78398.9	64156.8	68726.6	[65][M]+		87	10	29	FALSE	TRUE	0		0		1	0	-
1057	M194T297	194.117	194.116	194.117	296.519	295.586	300.661	17	17	57992	140447	137349	126487	129512	144378	135154	123264	107847	144731	125864	239740	297308	261583	295776	263018	166613	363799	249298	235891	293227	227488	214990	230509	202303	188220		[M+H-2H2O]+ 229.132	16	12	22	TRUE	FALSE	0		0		1	0	-
1058	M194T323	194.117	194.116	194.117	322.587	322.248	323.038	17	17	21517	47877.3	55092	57466.1	50965.8	57138.6	62105.1	56714.5	59817.6	56656	53488.9	45088.4	49630.4	42124.1	48934.7	49817.9	39101.6	42670.7	39242.4	40183.9	42699.4	57997	45967.9	50960.7	49660.2	42913.6		[M+CH3COO+2H]+ 133.088	18	9	111	TRUE	TRUE	0		0		1	0	-
1059	M194T243	194.117	194.116	194.118	243.201	236.604	246.787	18	17	37480	172252	123392	169536	137826	141180	127362	141058	128211	163576	126232	99645.4	98016.3	90388	98818	94129.5	75085	93378.9	90069.7	92088	95485.6	111455	125834	121778	107824	106659	[66][M]+	[M+CH3CN+Na]+ 130.093	20	10	28	FALSE	TRUE	0		0		1	0	-
1060	M194T408	194.116	194.115	194.116	408.418	404.431	409.473	14	14	3327	19675.8	49078.3	21732.8	18873.4	19510.9	20366.5	17440.6	20287.7	18724.7	20917.5	18283.8	44428.3	25126.2	45354.1	20292.7	19998.1	47075.6	16542.1	23306.7	30009.8	20495.1	18765.5	19849.8	1404.42	27663.1		[M+Na]+ 171.126	38	9	15	TRUE	TRUE	0		0		0	0	-
1061	M194T240	194.161	194.16	194.163	239.571	235.13	243.045	19	19	893	2177.14	656.419	1938.82	2214.86	1485.19	1713.57	2469.48	1331.27	1195.68	1833.54	1053.62	1346.72	1007.11	1310.13	1160.25	1116.81	1276.02	1996.73	1114.16	1452.71	1354.27	1365.45	1269.92	1403.82	1324.77	[62][M+1]+		26	0	0	FALSE	FALSE	0		0		1	0	-
1062	M195T185	194.538	194.536	194.54	184.847	182.208	196.569	27	22	793	597.339	1310.87	1703.04	856.254	1552.28	1712.96	988.03	51.2866	784.49	957.111	1124.24	570.826	368.596	735.441	498.78	527.718	365.096	1025.33	601.57	581.359	1520.44	1090.32	1119.53	987.435	788.636		[M+H]+ 193.533	61	0	0	FALSE	FALSE	0		0		0	0	-
1063	M195T55	194.976	194.974	194.977	55.302	52.871	57.162	13	13	405	1366.94	1026.75	1178.36	418.818	652.478	750.139	1301.34	945.35	893.637	1153.89	870.611	648.852	534.103	541.473	767.729	1004.84	447.457	1399.39	835.815	755.63	613.758	1164.52	721.631	1129.22	1112.82			37	0	0	FALSE	FALSE	0		0		1	0	-
1064	M195T482	195.002	195.001	195.003	481.999	479.584	485.431	15	15	608	2641.28	2469.19	2137.89	1814.63	1389.49	1845.01	1948.74	1577.4	2428.01	2006.95	1479.63	715.148	669.265	616.767	485.877	411.035	761.94	844.05	1194.96	1833	755.306	764.088	359.093	331.836	228.536		[M+CH3CN+H]+ 152.966	63	0	0	FALSE	FALSE	0		0		0	0	-
1065	M195T230_1	195.028	195.027	195.029	230.142	227.529	237.529	25	25	2289	2878.84	2203.59	2539.68	2873.59	2702	2947.56	2928.47	2672.43	3026.16	3224.35	1895.76	2216.56	1967.4	2061.05	2256.25	1705.17	2257.83	1855.26	2166.41	2604.53	2421.1	2076.46	2504.27	2393.35	2388.16		[M+K]+ 156.073	45	0	0	FALSE	FALSE	0		0		0	0	-
1066	M195T250	195.028	195.027	195.031	250.065	247.955	255.086	20	20	1696	2251.52	1195.04	2118.43	1619.62	3016.84	2140.19	1409.29	2027.81	2252.39	3457.47	1699.39	1582.92	1614.67	1811.91	1657.45	1750.2	795.715	1649.84	1418.24	1328.43	1689.23	1534.79	1392.04	1804.6	1468.54			49	0	0	FALSE	FALSE	0		0		1	0	-
1067	M195T232	195.065	195.064	195.065	232.331	230.258	239.859	25	25	7333	16654.8	16293.6	16456.5	18157.6	16969.7	16807.2	16391.9	15649.1	17004.5	17881.4	10065.9	10097.8	9817.33	8568.19	9553.95	7629.06	10117.7	11499.4	9770.83	10271.4	11490.1	12366.1	10989.5	11551.1	12953.2	[67][M]+	[M+H]+ 194.056	85	6	38	TRUE	FALSE	2	score{0.9736}adduct{(M+H)+}name{trans-Ferulic acid}labid{n00739};score{0.9459}adduct{(M+H)+}name{3-Hydroxy-4-methoxycinnamic acid}labid{n00738}	2	score{0.9711}adduct{(M+H)+}name{trans-Ferulic acid}labid{n00739};score{0.9436}adduct{(M+H)+}name{3-Hydroxy-4-methoxycinnamic acid}labid{n00738}	1	2	trans-Ferulic acid;3-Hydroxy-4-methoxycinnamic acid
1068	M195T60	195.086	195.085	195.086	59.613	57.702	62.402	25	25	44144	103837	93089.6	106543	108490	102947	108263	101442	102314	95500.6	115019	94468	114541	96795.3	114664	102619	104486	91478.8	102772	99535.6	99030.6	126860	113267	122270	89715.2	91255.6	[68][M]+	[M+H]+ 194.079	27	25	40	FALSE	FALSE	1	score{0.996}adduct{(M+H)+}name{D-Pinitol}labid{n00741}	1	score{0.9943}adduct{(M+H)+}name{D-Pinitol}labid{n00741}	1	1	D-Pinitol
1069	M195T365	195.101	195.1	195.102	364.51	363.833	365.252	25	25	12386	21789.8	12967.3	13153.9	15091.1	13817.3	13492.9	15656.5	13768	13632.8	14227	13922.5	21438.6	13177	14224.8	15712.8	15735.3	12604.7	16035.9	17530.1	16744	22120.9	20593.5	26143.1	21768.1	21797.5	[69][M]+		116	1	21	TRUE	FALSE	0		0		1	0	-
1070	M195T262	195.12	195.12	195.121	261.678	259.788	269.173	28	25	24122	77790.2	126129	84879.2	87341.4	81009.4	90298.9	81334.3	66445.3	75133.9	82733.8	69951.8	67004.9	70164.3	64757.3	65872.3	46423.9	41111.4	67862.2	59548.4	75025.6	44657.1	79406.6	81104.9	75865.5	70066.6	[63][M+1]+		1	0	0	FALSE	FALSE	0		0		1	0	-
1071	M195T166	195.121	195.12	195.123	165.881	149.355	177.424	40	25	2732	2842.2	2906.15	3246.76	2793.5	3906.53	1820.94	2916.94	1260.05	2988.05	3129.01	3806.69	2972.45	4262.23	2683.04	2445.66	2702.74	2727.83	2832.14	3711.92	2228.82	6111.28	4532.98	5908.93	6096.14	7620.58			79	0	0	FALSE	FALSE	0		0		1	0	-
1072	M195T302	195.12	195.119	195.122	301.735	295.226	310.264	35	25	8202	50738.9	12833.1	31400.2	31921.5	46568.7	16133.8	18895	19756.6	34624.7	34136.6	37930.2	44757.5	39812.5	41950.4	72390.5	37925.5	38295.1	34926.6	31975.4	38090.3	33829.5	30693.6	31170.7	65775.2	29604.9			55	0	0	FALSE	FALSE	0		0		1	0	-
1073	M195T280	195.12	195.119	195.121	280.19	278.45	287.878	20	15	5126	11392.8	11341.4	10844.9	10930.1	10672.7	10790.2	11848.8	9197.75	10334.6	10034.2	8646.6	10550.4	8091.46	10865.5	9524.24	8877.6	10021.9	9443.3	9404.84	10098.2	8583.15	10657	11115.7	8932.42	8855.67	[65][M+1]+		87	0	0	FALSE	FALSE	0		0		1	0	-
1074	M195T438	195.122	195.121	195.123	438.31	436.035	439.861	14	14	1621	4961.3	5366.97	4913.11	7779.58	6105	7728.82	6919.8	7301.57	4062.42	6612.02	4448.17	8679.03	5396.87	7307.84	8355.29	7473.57	13101	6970.59	6762.6	5417.6	6799.62	8458.73	6105.15	5648.8	4820.36			59	0	0	FALSE	FALSE	0		0		1	0	-
1075	M195T243	195.121	195.12	195.121	243.113	239.264	245.597	14	14	6605	25596.3	34396.9	18027.3	20414.8	23995.5	16928.4	17670.7	32444.7	18523.4	18164.2	13645.1	14697.4	13169.7	14992.5	14194.8	11358.2	13636.4	13438.5	14601.5	14633.3	18461.5	17179.9	17558.9	16249.6	16655.5	[66][M+1]+		20	0	0	FALSE	FALSE	0		0		1	0	-
1076	M195T422	195.121	195.12	195.122	421.999	407.583	424.039	21	19	1807	5918.25	7683.48	6261.26	5391.51	5606.3	5614.58	6777.22	6332.44	8032.11	5310.44	3487.86	6949.32	7079.15	6094.29	5559.77	4627.53	5691.25	5229.19	6630.77	6099.95	6770.12	4732.49	4978.64	4931.59	5471.28			44	1	15	FALSE	TRUE	0		0		1	0	-
1077	M195T220	195.12	195.119	195.122	219.817	211.744	229.483	22	21	5551	8547.72	9373.94	10912.5	10856.9	11191.2	11817.3	10024.9	9933.53	12806.7	10614.4	6705.61	7189.11	18122.5	6225.61	8601.66	6721.44	6968.64	9679.21	6418.13	20325.8	8254.82	7600.74	21061.8	6707.22	8190.35	[64][M+1]+		21	0	0	FALSE	FALSE	0		0		1	0	-
1078	M195T331	195.138	195.136	195.138	331.435	330.516	333.361	22	22	755	1880.71	2013.1	3405.27	1438.8	1905.36	1922.53	2549.64	2938.09	2113.34	1516.94	2047.82	3331.42	1501.88	2447.17	1478.28	1884.65	3250.03	1121.8	2982.48	1671.24	2635.06	2437.05	2133.21	2441.23	2732.18			130	1	21	TRUE	TRUE	0		0		1	0	-
1079	M195T281	195.174	195.172	195.175	281.272	263.793	284.641	27	25	3651	8709.4	7680.9	12387.8	8441.86	6717.41	9058.1	9581.6	8977.18	7848.02	8697.6	6560.77	5643.03	5265.3	6305.95	7049.56	5074.47	6616.03	5966.47	6177.94	6054.96	6948.88	6121.87	8747.12	7497.97	9124.49		[M+H-H20]+ 212.178	41	3	40	TRUE	FALSE	1	score{0.9368}adduct{(M+H)+}name{2-Butanone, 4-(2,6,6-trimethyl-2-cyclohexen-1-yl)-}labid{n00737}	1	score{0.8337}adduct{(M+H)+}name{2-Butanone, 4-(2,6,6-trimethyl-2-cyclohexen-1-yl)-}labid{n00737}	1	1	2-Butanone, 4-(2,6,6-trimethyl-2-cyclohexen-1-yl)-
1080	M195T230_2	195.174	195.173	195.175	229.697	222.791	244.289	26	25	2462	4934.06	4616.86	8581.71	4809.94	4604.08	5676.9	5225.21	5083.89	5948.04	5049.76	4268.86	8549.34	4905.12	6357.09	5004.89	4859.64	4940.35	5088.4	5314.98	4670.39	5642.87	6455.18	6234.81	4990.26	5168.06			45	3	40	TRUE	TRUE	1	score{0.9368}adduct{(M+H)+}name{2-Butanone, 4-(2,6,6-trimethyl-2-cyclohexen-1-yl)-}labid{n00737}	1	score{0.8337}adduct{(M+H)+}name{2-Butanone, 4-(2,6,6-trimethyl-2-cyclohexen-1-yl)-}labid{n00737}	1	1	2-Butanone, 4-(2,6,6-trimethyl-2-cyclohexen-1-yl)-
1081	M196T519	195.912	195.911	195.913	519.001	494.536	539.021	56	19	888	2659.76	2807.38	2501.99	2399.74	2734.79	319.573	2209.24	6969.06	3659.38	1817.85	1889.19	2118.55	2658.64	2666.15	3035.76	1576.78	8551.6	1105.76	14008.7	2704.06	2959.01	2523.89	2645.07	2784.46	3703.42			147	0	0	FALSE	FALSE	0		0		0	0	-
1082	M196T1	195.912	195.911	195.915	1.432	0.802	12.175	17	14	1025	1256.64	1084.4	1324.74	1359.18	1544.27	1023.54	586.772	1116.76	1334.91	1631.16	1431.75	675.147	1357.06	1754.79	984.632	1133.74	1187.14	1237.78	1672.19	1447.46	1922.61	2181.4	875.531	716.205	1953.93			181	0	0	FALSE	FALSE	0		0		0	0	-
1083	M196T510	195.993	195.992	195.994	509.833	502.203	518.417	41	23	781	3728.19	2315.68	2901.49	2452.62	3687.21	1658.54	925.049	2393.16	3260.41	3044.95	5140	3922.6	2663.37	1979.28	2568.86	3292.46	2937.88	2170	2598.76	4151.9	3717	1528.19	2670.06	3599.1	1612.89		[M+Na]+ 173.009	62	13	25	TRUE	TRUE	0		0		0	0	-
1084	M196T527	195.993	195.991	195.994	526.706	518.872	539.229	42	21	854	1200.85	1330.99	2272.84	591.778	2270.36	2297.75	1971.65	2256.49	1867.27	1831.71	2091.63	2573.13	2318.32	2033.08	1972.2	2745.13	2131.43	1584.69	3261.98	2493.16	2471.42	2569.35	1708.38	2118.61	2505.17		[M+CH3CN+H]+ 153.963	159	14	25	TRUE	TRUE	0		0		0	0	-
1085	M196T492	195.993	195.993	195.994	491.847	488.953	498.685	25	24	1016	5314.8	8235.85	7076.72	5202.23	5580.24	7031.1	4668.33	5553.42	6021.66	7117.54	7400.75	6925.58	6156.89	8087.26	5163.11	7856.35	6430.01	5346.34	6435.38	5237.15	6112.68	6856.51	6687.83	6542.98	5842.53		[M+CH3CN+Na]+ 131.977 [M+CH3CN+H]+ 153.959	155	12	25	FALSE	FALSE	0		0		0	0	-
1086	M196T232_1	196.005	196.003	196.007	231.887	228.23	238.779	20	20	776	807.372	940.365	1112.44	618.025	906.837	878.438	1140.15	818.444	931.32	1106.31	616.424	676.6	585.391	1081.29	1013.56	458.944	730.317	824.418	562.077	686.321	1053.22	1042.02	837.377	729.783	1002.76			85	0	0	FALSE	FALSE	0		0		1	0	-
1087	M196T232_2	196.068	196.064	196.069	232.33	219.809	239.526	26	25	1046	1798.98	1729.79	2292.23	2481.75	2019.96	2598.95	2192.42	1979.61	1988.82	1828.99	1565.91	1450.22	1111.32	918.956	1128.11	730.68	1223.95	1088.32	1216.09	1374.68	1484.1	1202.76	1442.77	1314.67	1206.99	[67][M+1]+		85	0	0	FALSE	FALSE	0		0		1	0	-
1088	M196T60	196.089	196.088	196.09	59.613	57.62	62.402	25	25	4306	9374.54	8701.97	10484.6	9425.28	9167.89	10362.4	9022	9808.33	9506.33	11063.6	8549.02	10838	9124.34	10085.5	9437.88	9392.36	8512.21	9479.41	7312.62	10203.3	11194	10063	11492.1	8287.31	8714.04	[68][M+1]+		27	0	0	FALSE	FALSE	0		0		1	0	-
1089	M196T482	196.086	196.085	196.087	481.965	477.916	483.813	25	25	1457	2757.35	5102.24	4028.33	3973.28	3727.97	2487.78	3082.3	3111.1	3360.68	2666.31	3340.49	3873.22	3050.01	3845.28	3018.02	3462.01	2832.34	3857.93	3678.9	3058.44	4306.12	3566.36	4252.92	2765.88	2806.29		[M+H]+ 195.083	63	0	0	FALSE	FALSE	0		0		1	0	-
1090	M196T179	196.087	196.086	196.095	178.565	171.446	191.195	26	25	656	1126.07	3766.06	2321.69	1967.6	1326.57	1573.13	1269.46	1295.22	2232.39	1460.9	1879.45	2851.85	2286.28	2049.16	1993.49	1748.28	1446.86	2456.99	2110.95	1802.26	2780.3	2655.52	3619.45	1986.31	2454.04		[M+H]+ 195.079	75	0	0	FALSE	FALSE	0		0		0	0	-
1091	M196T160	196.096	196.094	196.097	160.348	153.095	166.303	22	22	1012	1906.44	2300.17	2463.61	2345.1	2162.57	2242.72	2198.63	1797.64	2234.93	2162.22	909.809	1392.22	1066.8	1422.26	1183.54	922.581	957.259	1105.45	606.719	1378.58	1941.67	1722.63	1479.75	1794.63	1598.91			119	0	0	FALSE	FALSE	0		0		1	0	-
1092	M196T284	196.097	196.089	196.099	284.468	282.173	299.531	15	15	2399	2929.21	3602.99	3209.96	2450.01	2889.65	3484.11	3457.4	3122.99	3350.46	2363.45	2056.93	1368.28	1367.89	1702.19	1792.35	2171.32	1200.32	1829.31	1237.57	1288.14	2505.51	1761.18	2220.04	3400.47	446.935		[M+Na]+ 173.109 [M+H]+ 195.091	13	0	0	FALSE	FALSE	0		0		1	0	-
1093	M196T364	196.105	196.104	196.105	364.491	363.717	365.252	25	25	2602	2578.93	1520.31	1718.66	1897.88	1802.7	1892.86	1793	1737.08	1726.61	1809.96	1700.32	3061.55	1576.08	1763.34	2068.6	2078.73	1589.01	2438.77	2246.17	2260.3	2984.45	2532.86	4003.92	2403.67	2537.77	[69][M+1]+		116	0	0	FALSE	FALSE	0		0		1	0	-
1094	M196T261	196.122	196.121	196.125	261.267	243.392	267.211	24	23	3417	7863.57	8284.68	9088.13	5922.43	9764.84	9776.14	3298.66	5258.4	7371.71	11296.1	6801.9	4562.52	6262.81	7544.7	4426.51	4338.41	3650.65	6885.21	5787.21	5740.21	3723.55	6224.33	7821.56	5979.89	5778.64	[63][M+2]+		1	0	0	FALSE	FALSE	0		0		1	0	-
1095	M196T382	196.151	196.15	196.152	382.254	381.382	383.059	25	25	2744	4693.07	4168.88	4509.38	4738.13	4564.2	4098.26	3771.35	4688.41	4580.14	4279.5	3870.63	5939.28	4732.83	4542.03	4194.07	4611.59	5294.74	4564.53	4721.22	5209.85	4907.37	4223.81	5943.37	4527.62	4726.83		[M+CH3CN+Na]+ 132.135 [M+CH3CN+H]+ 154.117	94	5	12	TRUE	FALSE	0		0		0	0	-
1096	M196T420	196.169	196.167	196.17	420.281	396.191	429.248	17	15	2392	3761.24	2222.01	3962.06	2744.91	2777.58	1865.01	4210.88	2565.31	1695.2	1798.23	3140.66	3890.11	3174.71	4281.18	2597	3431.88	3283.34	3771.76	2237.25	4085.56	4170.4	5643.9	3877.28	3786.29	3526.66			24	0	0	FALSE	FALSE	0		0		1	0	-
1097	M196T230	196.177	196.175	196.178	229.598	225.064	235.713	20	20	606	1055.9	677.159	993.093	845.365	807.546	601.097	447.663	799.344	440.717	869.639	763.005	1642.6	475.136	925.463	641.669	845.955	712.766	1032.15	951.927	847.536	1171.06	1054.47	893.268	815.456	1065.65		[M+H-H20]+ 213.182	45	0	0	FALSE	FALSE	0		0		0	0	-
1098	M196T281	196.177	196.172	196.179	281.45	280.516	285.036	19	19	1210	166.558	728.338	1638.27	1160.64	1195.24	993.554	1318.43	1450.57	1612	834.412	978.613	1400.01	1129.62	1100.04	1233.39	726.275	959.905	890.446	955.903	1188.12	992.717	998.92	1760.78	1303.1	1000.72		[M+H-H20]+ 213.182	41	0	0	FALSE	FALSE	0		0		0	0	-
1099	M197T490	196.943	196.936	196.944	490.252	486.487	493.402	18	18	498	938.129	608.269	835.372	666.69	993.642	1162.28	993.161	740.742	738.875	1204.71	1036.8	987.245	877.088	1217.53	1027.11	977.302	276.66	1023.95	1060.86	880.876	567.737	553.375	1007.81	1008.69	887.354		[M+H-2H2O]+ 231.955	68	0	0	FALSE	FALSE	0		0		0	0	-
1100	M197T73	197.041	197.039	197.042	73.067	64.481	74.171	24	24	1021	1564.71	1740.37	1889.4	1339.64	1322.41	2006.6	1741.85	1762.49	1797.92	1659.95	2223.63	1269.06	2029.11	2421.87	2497.48	1733.82	2131.2	1691.64	1971.42	2367.76	839.265	1969.4	1321.16	1561.71	1685.17		[M+Na]+ 174.052	156	4	8	FALSE	FALSE	0		0		1	0	-
1101	M197T290	197.041	197.039	197.042	289.837	288.607	292.381	16	16	1709	464.244	1408.01	1602.6	2137.36	1488	1148.86	569.382	988.15	1392.53	1694.95	1477.98	1162.2	1349.18	1381.57	1381.52	806.237	1309.84	857.972	1246.44	1776.03	1565.76	912.951	2224.78	2352.68	1879.79			14	0	0	FALSE	FALSE	0		0		1	0	-
1102	M197T250	197.049	197.047	197.052	249.811	248.489	252.863	13	13	1171	1281.12	2092.04	1725.09	1951.73	760.795	1175.41	1224.13	977.102	826.716	1713.98	2490.84	875.14	646.551	2795.91	3145.38	571.675	652.43	1129.54	697.565	732.688	716.253	706.424	747.243	928.317	537.87			42	0	0	FALSE	FALSE	0		0		0	0	-
1103	M197T482	197.094	197.093	197.095	481.572	470.975	482.983	26	25	2277	4915.83	9890.5	7304.99	7662.97	8197.95	7018.15	6489.44	6617.02	5575.88	5514.19	6037.5	6279.66	7951.01	6208.69	9106.74	6645.52	5693.46	9098.22	7468.49	4458.76	6839.65	7725.2	7770.74	5304.47	6262.46		[M+Na]+ 174.099	63	0	0	FALSE	FALSE	0		0		1	0	-
1104	M197T60	197.09	197.088	197.092	59.835	57.702	63.21	23	23	1362	2404.67	1966.24	2358.8	1233.67	2013.77	2426.59	1846.74	2231.54	1571.66	2353.16	1801.58	2167.6	2140.28	2689.11	2497.48	1896.61	2281.06	2150.16	1455.19	2462.45	2931.72	2199.39	1498.78	1905.42	1808.38	[68][M+2]+		27	0	0	FALSE	FALSE	0		0		1	0	-
1105	M197T179	197.094	197.094	197.095	178.621	174.626	191.195	26	25	1208	3550.08	3928.89	4194.81	3508.87	3227.88	3368.87	3323.16	2735.68	4627.57	4787.03	4030.18	5547.6	5225.22	4217.31	4423.08	4284.43	2899.19	4593.79	4285.78	4000.5	6022.88	5883.79	7033.54	4311.48	4856.67		[M+H]+ 196.09	75	1	6	FALSE	FALSE	0		0		1	0	-
1106	M197T238	197.117	197.116	197.117	237.855	234.983	244.533	25	25	3759	6948.74	4778.42	9843	6251.9	5692	8586.4	5027.79	6011.28	6961.01	5327.08	2981.15	2986.67	2735.74	3263.79	3196.31	5991.76	3158.83	2994.26	2308.38	2479.31	4045.44	4435.87	4007.89	3721.64	3574.03			58	0	0	FALSE	FALSE	0		0		0	0	-
1107	M197T204	197.116	197.115	197.118	203.736	198.696	214.031	23	23	1255	1588.29	2856.4	3757.85	2269.36	2956.32	2472.6	2192.38	2928.66	3205.11	3001.22	1151.83	2256.3	1079.82	1228.47	1293.19	938.272	2456.81	2251.8	1789.68	1186.51	1165.16	1478.61	1639.03	1973.16	1294.38		[M+3Na-2H]+ 130.161	28	3	28	FALSE	TRUE	0		0		0	0	-
1108	M197T253	197.117	197.116	197.118	252.516	250.687	257.829	21	21	1593	2499.88	2158.06	5323.63	2165.64	3060.87	5359.29	2695.38	3658.81	2289.8	3010.49	2600.33	3202.02	2466.97	2973.03	2745.52	3099.57	2877.68	3012.61	3090.64	2707.66	2896.12	2668.31	3137.14	2738.96	2122.32			117	1	34	FALSE	TRUE	0		0		0	0	-
1109	M197T305	197.153	197.152	197.155	305.491	304.74	319.824	24	23	1062	1743.34	2001.31	2162.07	2610.3	1974.68	2823.87	2555.13	2335.83	2445.69	2900.49	1405.92	4287.75	3257.28	2238.57	2584.69	1729.52	2629.61	1225.96	1579.89	1778.84	2828.8	2081.84	2329.33	2310.04	2878.06		[M+H-H20]+ 214.17	30	0	0	FALSE	FALSE	0		0		0	0	-
1110	M197T382	197.153	197.15	197.155	381.812	375.709	391.46	14	14	870	3115.04	3761.58	3693.92	924.317	1247.48	1655.25	3076.76	2318.61	2362.41	3511.57	3013.91	2093.57	1263.76	3111.08	1380.57	2132.33	2229.94	2792.7	3019.14	2697.32	2618.11	3737.42	2376.67	2419.46	3125.46			94	0	0	FALSE	FALSE	0		0		1	0	-
1111	M197T425	197.171	197.17	197.174	424.634	422.779	425.655	14	14	834	897.346	1163.86	368.791	895.49	1078.71	1299.95	1074.12	1439.09	1018.51	919.958	1209.02	1051.47	694.133	516.869	457.291	643.949	630.253	826.631	745.277	966.533	979.914	934.087	511.322	1087.98	817.887		[M+Na]+ 174.182 [M+H]+ 196.164	10	0	0	FALSE	FALSE	0		0		0	0	-
1112	M198T491	197.916	197.915	197.917	490.795	487.313	493.196	25	25	998	4678.03	4136.8	4726.45	4473.03	4485.94	4650.34	5558.44	4632.1	4469.46	5137.7	3296.2	3114.35	3492.36	2558.11	3275.61	3092.6	3833.59	3579.39	3588.19	3152.21	3396.43	3861.24	3644.55	3916.28	3626.53		[M+K]+ 158.956	155	2	13	FALSE	FALSE	0		0		0	0	-
1113	M198T54_1	197.96	197.958	197.962	54.28	51.857	63.471	30	25	618	1263.67	1112.04	2977.66	2110.6	1037.92	2231.44	1460.11	1566.77	959.001	1524.67	2499.79	1009.16	1746	1904.28	1379.59	1329.07	1860.7	1998.89	3128	1517.06	1902.6	1997.25	1356.18	2632.45	2372.14			37	0	0	FALSE	FALSE	0		0		0	0	-
1114	M198T54_2	197.984	197.982	197.986	54.369	52.945	58.058	25	25	690	2713.67	1351.4	2173.37	1594.85	2330.54	1524.73	1176.48	1713.07	1956.85	1621.55	1669.25	1665.45	2038.01	2433.35	2701.32	1662.58	1651.33	1740.17	1896.66	1476.36	1442.35	1912	1307.32	1561.39	1176.36		[M+Na]+ 174.998	37	0	0	FALSE	FALSE	0		0		0	0	-
1115	M198T55	198.027	198.024	198.029	54.903	52.871	55.858	18	18	528	902.355	776.504	725.751	913.459	630.553	886.43	649.008	884.128	1617.91	1294.59	1752.63	1750.9	1060.17	899.057	1110.4	653.473	813.869	2069.35	803.967	1044.75	1985.29	2146.89	823.279	982.542	1113.59		[M+CH3CN+H]+ 155.996 [M+CH3CN+H]+ 155.996	37	0	0	FALSE	FALSE	0		0		0	0	-
1116	M198T64	198.046	198.045	198.048	63.559	59.942	74.701	31	25	670	1902.3	1758.61	2147.52	1999.25	2141.39	1878.46	3010.05	2527.71	1879	2305.2	2483.32	2338.88	2507.98	2615.26	1670.04	2536.29	1860.15	2666.46	2228.55	3402.41	1606.38	1896.13	1953.06	2066.31	2148.58			89	0	0	FALSE	FALSE	0		0		0	0	-
1117	M198T54_3	198.097	198.096	198.098	53.871	52.871	58.058	25	25	5145	17965.8	17025	18991.8	17640.2	18126.1	18281.8	20521.7	17497.8	17631.4	17626.1	15210.5	12182.3	13551.5	13828.9	15703.9	12603.6	14788.3	16086.4	16036.1	14460.2	10602.1	17320.7	10735	15919.2	15221.3	[70][M]+		37	25	25	TRUE	FALSE	2	score{1}adduct{(2M+NH4)+}name{Acetic acid, methoxy-}labid{n00042};score{0.9706}adduct{(M+NH4)+}name{D-Mannose}labid{S0138}	1	score{0.8602}adduct{(M+NH4)+}name{D-Mannose}labid{S0138}	1	2	Acetic acid, methoxy-;D-Mannose
1118	M198T482	198.098	198.096	198.099	481.822	479.281	483.376	17	17	577	648.156	1737.92	508.528	1292.74	1647.28	1350.53	1047.93	1083.45	1379.26	712.433	1026.24	1019.73	1956.31	1402.36	425.338	1483.53	1360.52	1278.45	1258.91	1322.59	314.179	1271.28	1269.37	1104.61	1375.1			63	0	0	FALSE	FALSE	0		0		1	0	-
1119	M198T178	198.097	198.096	198.098	178.311	175.889	188.731	13	13	328	401.076	565.347	738.384	566.598	208.226	496.734	535.211	435.605	371.805	340.628	527.907	730.938	648.724	808.155	580.096	723.791	505.854	650.346	556.113	509.033	839.026	1049.05	979.817	522.727	676.232			75	0	0	FALSE	FALSE	0		0		1	0	-
1120	M198T212	198.109	198.107	198.112	211.911	207.964	221.333	23	23	583	723.094	1180.58	725.573	471.952	264.114	508.654	476.373	601.175	441.175	653.87	698.453	1344.47	708.581	669.395	499.024	720.899	575.276	690.749	637.579	337.894	935.289	544.272	1541.14	560.013	395.376		[M+Na]+ 175.12	77	0	0	FALSE	FALSE	0		0		0	0	-
1121	M198T444	198.185	198.184	198.186	444.262	440.56	460.109	27	25	4101	14528.7	17749.4	14419.7	9158.98	9316.45	22639	24319.9	10890.5	21847.4	23563.1	17722.8	13029.5	16274.6	18440.4	13539.8	20993.9	15656.2	18171.2	15197.2	12647.8	14184.4	19946.9	15113.1	14597.1	18213.4			6	0	0	FALSE	FALSE	0		0		1	0	-
1122	M198T420	198.185	198.183	198.186	419.807	416.214	425.7	20	20	2461	7046.73	7646.01	6967.98	6905.02	2941.92	7684	5423.58	3767.51	6993.92	5967.27	4563.92	8874.63	5858.58	5972.83	9605.29	6029.26	5736.58	4628.94	9016.7	5121.84	6127.99	6312.26	8651.17	3388.93	9544.4			24	0	0	FALSE	FALSE	0		0		1	0	-
1123	M199T55_1	198.527	198.524	198.528	54.6545	52.294	58.66	22	22	529	695.437	830.044	729.882	649.365	628.463	840.228	718.357	998.327	1095.82	717.807	508.515	370.183	728.286	1131.14	1097.04	829.216	889.665	406.562	982.89	981.481	420.324	890.097	477.079	672.525	976.452			37	0	0	FALSE	FALSE	0		0		0	0	-
1124	M199T222	198.559	198.558	198.56	222.418	218.885	232.186	25	25	1333	2604.99	2570.94	2707.88	2718.66	2566.2	2202.17	3207.74	2686.54	3051.52	2663.04	2611.38	2941.59	2336.71	3020.76	3267.81	2505.01	2680.27	2640.02	2383.03	2770.7	2401.42	3232.77	2943.85	2364.47	2752.65			65	0	0	FALSE	FALSE	0		0		0	0	-
1125	M199T490	198.918	198.915	198.92	490.321	487.265	493.961	19	19	2489	1272.97	823.253	1001.75	878.857	1064.64	923.113	924.331	1339.39	934.649	966.952	803.797	4974.38	5280.4	5615.52	996.567	847.187	715.038	4854.29	872.677	868.157	385.295	4336.05	552.672	3805.84	965.548			68	0	0	FALSE	FALSE	0		0		1	0	-
1126	M199T488	198.94	198.939	198.94	488.419	485.067	489.784	24	24	2552	4087.47	3664.11	3884.54	4528.73	4483.04	4018.38	4438.39	3854.01	4228.55	4038.16	4957.83	4538.94	4598.16	5179.65	5106.3	4643.88	3948.26	4368.18	4223.56	4297.04	4766.76	4262.81	4730.09	4523.52	4789.99	[71][M]+	[M+Na]+ 175.95	68	0	0	FALSE	FALSE	0		0		0	0	-
1127	M199T44	198.939	198.937	198.94	43.552	42.437	49.042	19	19	797	495.403	487.382	510.79	426.248	494.046	528.776	453.014	572.314	624.843	500.769	1798.04	439.413	551.667	418.761	389.257	391.714	447.251	397.911	468.552	437.081	507.851	377.348	417.588	393.793	487.585		[M+K]+ 159.98	80	1	14	FALSE	FALSE	0		0		0	0	-
1128	M199T55_2	198.968	198.967	198.969	55.039	52.945	65.509	26	25	1023	2274.71	3227.15	3659.06	3285.66	3017.49	2495	2969.28	2566.82	2633.78	2819.96	3073.21	3048.48	3118.48	2829.23	3113.63	2884.61	3715.36	1558.12	3463.06	2583.78	1633.26	4017.86	1578.07	2986.19	2834.51			37	0	0	FALSE	FALSE	0		0		0	0	-
1129	M199T55_3	199.025	199.024	199.026	54.785	52.945	58.058	25	25	3663	8895.14	14358.8	11201.5	10964.5	10336.9	10027.5	9571.87	10303.2	10320.5	11146.6	10092.5	7390.37	11467	10777	12233.3	10902.3	11564.2	10306.4	10825.4	9731.77	6731.13	13060.7	6550.92	12436.8	11493.4	[72][M]2+		37	0	0	FALSE	FALSE	0		0		0	0	-
1130	M199T163_1	199.032	199.03	199.033	162.675	159.218	167.19	15	15	568	754.625	314.229	715.462	523.799	531.863	310.4	557.952	728.984	399.185	448.68	874.115	1257.57	818.455	867.76	798.318	1135.59	751.512	938.462	729.76	976.533	583.311	661.918	497.539	939.235	667.904			67	0	0	FALSE	FALSE	0		0		1	0	-
1131	M199T189	199.04	199.037	199.045	189.006	175.062	209.162	36	21	500	375.075	775.656	539.9	505.432	388.354	441.465	373.369	456.337	776.294	825.942	366.872	740.802	514.033	544.799	630.125	660.928	736.223	904.166	769.447	846.071	559.354	528.494	423.527	689.673	719.734		[M+Na]+ 176.055 [M+H]+ 198.037	52	0	0	FALSE	FALSE	0		0		1	0	-
1132	M199T157_1	199.044	199.043	199.045	156.911	142.927	160.437	14	14	425	764.659	601.8	588.291	841.58	781.732	848.823	706.709	455.05	820.694	616.208	856.524	434.688	886.073	894.954	771.135	1043.87	931.533	787.963	235.905	807.942	306.72	667.089	378.796	771.226	881.333		[M+Na]+ 176.047	100	0	0	FALSE	FALSE	0		0		1	0	-
1133	M199T296	199.051	199.049	199.054	296.274	295.484	298.462	24	24	2392	2638.58	1555.4	1747.42	2516.48	3685.96	1834.47	2602.27	2316.87	2750.96	2311.85	2490.67	2044.27	2033.92	1382.5	2043.85	1479.79	1495.28	2552.63	1874.15	2054.57	2084.03	2565.52	3107.65	2942.06	2318.71			16	0	0	FALSE	FALSE	0		0		1	0	-
1134	M199T163_2	199.059	199.057	199.06	163.175	156.572	170.709	25	25	1163	2058.08	2097.52	2060.01	2315.19	1853.97	2150.9	2557.75	2466.27	2727.09	2223.67	1539.19	1894.77	1364.52	1597.79	1407.03	1486.06	1452.84	1895.23	1451.3	1531.9	1593.73	1828.02	1812.75	1957.9	1939.43		[M+CH3COO+2H]+ 138.038	67	2	15	FALSE	FALSE	1	score{0.9444}adduct{(M+CH3COO+2H)+}name{3-Hydroxybenzoate}labid{S0388}	0		1	1	3-Hydroxybenzoate
1135	M199T221	199.06	199.058	199.063	221.496	204.241	230.483	16	15	683	2979.18	1540.98	360.789	656.72	557.71	925.554	2684.96	2181.44	1909.35	516.36	1501.4	757.033	616.444	537.723	1308.43	656.795	612.642	1232.39	952.178	663.196	450.311	543.074	1391.48	1534.04	1259.86			21	2	14	FALSE	TRUE	1	score{0.8571}adduct{(M+CH3COO+2H)+}name{3-Hydroxybenzoate}labid{S0388}	0		1	1	3-Hydroxybenzoate
1136	M199T55_4	199.061	199.058	199.066	55.465	53.567	64.355	15	14	721	416.043	1548.5	1519.49	1099.11	275.303	1266.51	1699.8	1181.03	555.585	1394.59	745.599	1821.82	560.639	506.994	1466.94	488.206	611.187	1199.7	656.587	540.441	332.396	285.49	1492.49	687.201	1713.4		[M+NH4]+ 181.026	37	0	0	FALSE	FALSE	0		0		0	0	-
1137	M199T54	199.1	199.099	199.101	54.1435	52.871	58.058	22	22	876	1433.52	1837.36	1423.2	1869.63	2047.35	1699.81	1812.36	1601.48	1636.47	1742.87	1400.93	1423.9	1129.33	1427.85	1103.66	1289.15	1199.16	1796.58	1062.49	1705.93	663.141	1945.92	797.004	1282.26	1911.03	[70][M+1]+		37	0	0	FALSE	FALSE	0		0		1	0	-
1138	M199T326	199.132	199.131	199.134	326.255	324.816	328.68	25	25	799	1181.57	896.799	1189.26	1383.7	1454.14	1033.7	1540.82	1138.7	1446.64	1224.86	697.64	1103.28	1306.4	924.682	1105.23	830.235	866.622	879.567	987.206	1328.69	1459.2	971.75	1113.98	901.454	1653.58		[M+H]+ 198.127	151	0	0	FALSE	FALSE	0		0		0	0	-
1139	M199T422	199.169	199.168	199.171	421.959	419.509	422.972	24	24	3166	5113.12	8996.83	5974.67	6780.6	10475.4	8722.97	8888.13	8383.46	6654.05	7515.76	6741.1	9089.26	10088.7	7822.84	8328.07	7940.2	16694.5	7076.99	7438.76	11270.2	7139.32	6767.45	5823.74	7307.78	11051			44	3	12	FALSE	FALSE	0		0		1	0	-
1140	M199T368	199.169	199.168	199.17	367.979	367.32	375.773	22	21	2624	4712.28	7942.29	5429.94	6595.44	9198.88	5510.39	5172.98	11820.2	7317.86	8703.62	5271.54	7217.44	11811.5	7062.84	8616.97	5024.96	6988.23	6391.82	7023.94	4284.92	6041.33	4495.49	4283.3	4792.97	4616.44			76	3	12	FALSE	FALSE	0		0		1	0	-
1141	M199T157_2	199.18	199.178	199.181	156.637	147.973	162.037	20	20	377	606.658	473.547	324.401	495.205	779.016	764.015	549.137	774.684	555.973	550.19	640.066	555.724	669.123	571.012	415.71	597.96	679.507	598.368	560.62	675.382	278.008	572.352	455.57	591.538	574.336			100	1	33	FALSE	FALSE	0		0		1	0	-
1142	M200T55	199.526	199.524	199.529	54.784	52.294	58.058	25	25	893	2192.9	2324.15	2102.92	2434.92	2022.65	2524.76	1317.28	1410.68	2169.26	1999.43	2345.87	1678.32	2451.64	2130.09	2474.13	2327.6	2085.39	2170.71	2651.89	1856.17	1399.54	2855.91	1462.6	2695.13	2571.71	[72][M+1]2+		37	0	0	FALSE	FALSE	0		0		0	0	-
1143	M200T489	199.941	199.938	199.943	488.524	484.509	489.917	18	18	797	695.769	640.629	590.914	565.317	571.685	551.736	877.114	754.537	676.301	613.515	639.709	612.864	808.972	601.183	915.981	621.501	571.135	750.131	752.008	799.167	862.422	488.459	835.496	660.558	609.194	[71][M+1]+		68	0	0	FALSE	FALSE	0		0		0	0	-
1144	M200T59	199.975	199.971	199.977	59.1835	54.89	63.702	16	15	14740	25554.7	37173	613.656	975.334	32793.3	1106.68	976.096	378.761	874.646	576.756	37498	1094.63	745.802	1491.42	1627	28299	1365.12	28404.4	34117.6	502.255	597.261	34300.1	1038.62	30197.3	47898.6			27	0	0	FALSE	FALSE	0		0		0	0	-
1145	M200T196	200.04	200.038	200.046	196.115	187.7	208.654	21	19	587	810.115	805.271	683.11	711.522	579.949	686.057	1004.62	257.689	532.405	646.852	657.645	592.57	602.836	826.166	664.041	437.213	760.909	520.602	947.178	775.87	441.234	1319.36	709.873	623.712	1000.37		[M+K]+ 161.076	33	0	0	FALSE	FALSE	0		0		0	0	-
1146	M200T54	200.044	200.043	200.045	54.338	52.945	58.058	25	25	15641	65043.3	72305.4	71957.1	67634.3	69384.1	63634.1	65887	69803.7	71901.8	69494.7	78424.4	36912.9	65014.9	63555	68143.9	60747.3	68502.7	69942.7	64041.9	60696.1	36215.2	65892.7	32578.9	65569.4	67838.9		[M+K]+ 161.074	37	0	0	FALSE	FALSE	0		0		0	0	-
1147	M200T163	200.052	200.051	200.052	163.16	159.218	167.19	15	15	1171	633.47	686.203	703.941	671.87	933.405	650.534	802.109	641.202	701.653	850.508	2045.88	2667.8	1723.11	1844.16	2058.97	1759.4	1920.73	2198.71	1803.9	2408.5	1149.24	1068.39	1184.15	1258.06	1023.66		[M+3Na-2H]+ 133.093	67	0	0	FALSE	FALSE	0		0		0	0	-
1148	M200T284	200.164	200.162	200.165	284.011	282.644	287.257	22	22	1709	3398.33	2538.63	1623.96	1425.99	2269.58	1748.22	1824.14	2796.56	2080.05	2602.31	2422.12	3450.43	3257.46	2366.29	2179.17	1278.39	2634.98	1325.75	1600.37	1711.08	2453.85	2356.28	2691.77	3228.13	2400.71		[M+H]+ 199.157	13	0	0	FALSE	FALSE	0		0		0	0	-
1149	M200T374	200.2	200.199	200.203	373.811	373.191	374.687	25	25	2734	6801.76	6227.37	6912.83	4392.05	6207.61	4721.7	6705.53	4913.83	6172.29	5152.49	5174.5	8885.02	6243.51	7750.87	4465.97	7541.45	5037.74	9169.42	6905.16	7101.72	5980.84	6182.45	6363.1	5359.59	6844.1		[M+Na]+ 177.207	4	0	0	FALSE	FALSE	0		0		0	0	-
1150	M200T413	200.201	200.199	200.202	413.021	410.6	413.936	24	24	1367	3308.68	4624.85	4202.85	3466.71	2599.33	4118.21	4677.61	3764.73	4527.11	2374.99	4001.47	3266.22	3166.13	2865.15	3596.25	1889.87	4768.93	2185.92	3713.08	3116.02	3313.87	3080.99	3126.15	2798.45	3700.94			60	0	0	FALSE	FALSE	0		0		1	0	-
1151	M200T324	200.237	200.234	200.24	324.364	323.062	327.111	19	19	937	1055.87	1353.82	854.208	904.506	603.287	1159.64	942.191	1181.82	718.876	1072.58	850.927	1524.48	1268	1434.52	643.559	1446.22	526.128	815.916	1299.01	1222.82	778.561	1497.68	1592.89	1637.43	1425.82			169	0	0	FALSE	FALSE	0		0		0	0	-
1152	M201T230_1	200.509	200.508	200.511	230.094	227.529	237.529	25	25	1391	2441.27	2534.7	2755.97	2991.9	2881.22	2829.81	2825.8	3072.78	2545.65	3254.57	2365.29	2919.8	2361.1	2861.15	2887.7	2379.16	2368.73	2605.83	2306.98	2427.94	2663.76	4065.75	3725.13	3175.76	3362.14	[73][M]2+		45	0	0	FALSE	FALSE	0		0		0	0	-
1153	M201T54_1	200.546	200.545	200.547	54.373	52.945	58.058	25	25	3316	10615	11245.4	11534.7	11178.3	10640.2	10439.1	10784.6	11342.1	11271.2	12162.7	12291	5532.27	10307.3	10219.4	11079.3	10110	10614.5	10945	10464.9	10351.7	6002.39	11172.4	5848.84	9620.03	10135.1			37	0	0	FALSE	FALSE	0		0		0	0	-
1154	M201T488	200.937	200.935	200.939	488.428	485.067	490.232	20	20	622	727.559	599.068	734.179	473.193	508.133	599.464	446.35	740.716	786.063	590.171	870.438	698.716	727.392	741.636	553.443	791.715	766.879	785.537	701.948	654.549	570.083	692.352	950.085	676.446	456.672	[71][M+2]+		68	0	0	FALSE	FALSE	0		0		0	0	-
1155	M201T230_2	201.01	201.008	201.011	229.742	226.764	237.529	19	19	598	781.679	514.866	561.912	1422.52	894.938	1250.85	1156.98	916.318	960.451	798.537	1347.81	715.318	1016.81	984.194	1286.87	872.96	840.877	1113.3	875.145	1513.26	1238.13	1501.28	1267.21	781.089	841.005	[73][M+1]2+		45	0	0	FALSE	FALSE	0		0		0	0	-
1156	M201T55	201.022	201.019	201.024	55.222	52.82	59.241	15	15	1408	3096.74	436.31	3056.72	786.741	1147.11	552.141	497.045	3662.21	3351.01	470.483	766.882	2919.95	1156.1	884.078	832.465	384.219	515.518	3966.89	2854.38	754.337	2070.57	1131.02	680.723	3638.41	3891.09		[M+K]+ 162.055	37	0	0	FALSE	FALSE	0		0		0	0	-
1157	M201T54_2	201.046	201.045	201.048	54.337	52.945	58.058	25	25	1408	3175.6	4187.26	1980.48	3010.59	3302.9	3443.05	3173.24	3659.55	3223.94	4653.38	4951.16	2262.75	3023.54	2727.54	3894.56	2630.57	3274.09	2212.11	2916.49	3614.4	1770.6	3699.67	1758.88	3015.48	3708.43	[74][M]2+		37	0	0	FALSE	FALSE	0		0		0	0	-
1158	M201T339	201.088	201.087	201.09	339.141	337.605	341.312	25	25	961	1166.37	994.538	1119.97	1660.1	1521.81	1335.29	1160.37	727.329	1222.72	741.628	737.55	1024.48	872.816	935.101	969.957	623.057	776.55	856.362	1835.11	1456.1	1077.82	1203.92	1066.54	1389.16	847.501		[M+H]+ 200.077	187	0	0	FALSE	FALSE	0		0		0	0	-
1159	M202T230	201.528	201.527	201.529	229.895	227.529	237.529	24	24	896	1512.25	1154.79	1495.86	1321.72	1297.33	1954.6	1122.82	758.188	1113.28	1255.91	1027.92	785.098	1033.04	1247.48	1107	899.39	1086.6	1015.67	1040.01	1041.7	1107.2	1127.06	1184.76	1185.11	1150.16		[M+H]+ 200.523	45	0	0	FALSE	FALSE	0		0		0	0	-
1160	M202T54	201.545	201.542	201.548	53.7655	52.304	54.837	14	14	1140	669.779	441.489	590.972	684.976	586.138	518.803	750.754	543.185	831.205	1399.97	797.929	376.18	429.037	515.954	579.799	669.109	731.445	664.132	396.986	376.774	336.76	366.694	136.446	676.568	665.111	[74][M+1]2+		37	0	0	FALSE	FALSE	0		0		0	0	-
1161	M202T490	201.975	201.974	201.977	490.333	486.191	492.288	25	25	581	1288.56	1293.8	1427.76	2022.16	1617.25	2113.5	1542.72	1476.17	1394.24	1346.26	1546.72	1711.49	1902.25	1447.75	1338.95	1388.96	1389.55	1711.59	1422.65	1613.68	1669.77	1384.16	1903.48	1825.24	1429.43		[M+CH3CN+Na]+ 137.962	68	0	0	FALSE	FALSE	0		0		0	0	-
1162	M202T257	202.017	202.014	202.019	257.135	253.278	272.895	24	23	1367	3576.42	1739.63	2443.86	1744.11	3215.12	2464.65	3113.29	1566.2	2968.7	2626.64	4366.13	6110.49	2747.52	3069.14	2205.28	2737.84	2773.64	2917.83	2469.66	2742.15	4278.41	2875.87	4948.79	3084.97	3004.68		[M+Na]+ 179.027	101	0	0	FALSE	FALSE	0		0		0	0	-
1163	M202T55_1	202.04	202.039	202.041	54.54	52.945	58.058	24	24	2430	2210.14	2775.3	3788.86	2197.48	1203.97	2552.35	2123.22	2329.17	1503.83	2005.18	2531.26	1209.41	1968.06	1840.89	2033.61	1865.25	1470.1	2509.3	2034.11	2244.48	1269.31	2193.1	1220.16	2069.17	2166.83	[74][M+2]2+		37	0	0	FALSE	FALSE	0		0		0	0	-
1164	M202T179	202.05	202.048	202.051	179.428	177.767	193.504	25	25	420	1331.52	1148.51	1569.67	1163.71	963.23	724.702	1276.85	1233.67	1118.92	1006.17	1085	1495.2	1076.23	1016.32	1101.33	1008.65	1133.86	913.32	1033.46	974.614	1277.76	1387.58	1643.03	958.862	959.852			75	1	3	FALSE	FALSE	0		0		1	0	-
1165	M202T481	202.18	202.179	202.18	481.2	477.349	482.555	25	25	3285	10986.4	10736	12221	10714.7	10924.4	11732.6	17816.2	17505.3	10645.3	14071.7	13353.3	15366.3	15448.4	13067.3	18977	12177.5	15026.8	16531.9	19537.6	12634	13292.9	18213.2	16821.3	11629.9	15631.2			63	7	10	TRUE	FALSE	0		0		1	0	-
1166	M202T79	202.18	202.179	202.181	78.766	73.833	81.077	24	24	839	1380.89	1394.31	1139.77	1361.83	1381.74	1186.1	1399.67	1547.63	1178.31	1523.39	1366.75	750.853	1178.93	1725.86	1032.07	1603.58	1450.14	1477.92	1338.66	1548.2	410.895	1066.05	375.2	1068.13	1261.06			180	1	14	FALSE	TRUE	0		0		1	0	-
1167	M202T153	202.18	202.178	202.18	153.369	139.37	159.013	26	24	1394	3216.45	1882.09	3925.1	3093.88	2730.23	2555.1	2082.81	3004.19	1339.32	1986.93	2512.54	2743.21	2739.76	2426.29	2522.13	2214.52	2097.49	2901.87	2866.46	2328.53	742.22	3080.93	2397.22	2653.37	2897.3			109	1	14	FALSE	FALSE	0		0		1	0	-
1168	M202T291	202.216	202.214	202.218	290.732	287.934	291.256	21	21	1470	1815.36	1342.91	1413.38	1355.82	1811.37	1553.96	1796.23	1021.44	1441.11	1170.94	2074.25	2196.89	1656.26	1220.49	1132.54	1245.35	1627.46	1344.89	1616.01	1500.71	2020.22	2375.07	2686.39	1357.65	1546.22			173	0	0	FALSE	FALSE	0		0		1	0	-
1169	M202T55_2	202.421	202.416	202.426	54.885	53.304	57.168	15	15	674	394.185	1229.09	654.398	860.708	1204.5	688.405	375.757	944.764	1115.24	1047.66	805.554	666.898	206.092	810.186	1293.34	693.527	1325.42	934.649	701.939	829.653	493.416	1207.83	132.38	1309.08	1309			37	0	0	FALSE	FALSE	0		0		0	0	-
1170	M203T54	202.963	202.962	202.965	53.7655	52.294	58.66	20	20	805	1639.71	1271.16	860.344	1076.39	1199.97	982.848	1663.81	846.846	1253.58	1524.82	1019.41	1303.78	1394.35	1213.58	843.243	1702.06	1786.1	1209.06	984.375	1215.26	912.269	1583.64	586.298	707.056	1760.54		[M+K]+ 163.999 [M+H]+ 201.956	37	0	0	FALSE	FALSE	0		0		0	0	-
1171	M203T167_1	203.022	203.02	203.024	166.8	159.407	173.403	25	25	348	502.993	598.015	728.375	665.24	865.411	967.27	801.15	738.721	623.364	681.352	598.777	728.865	603.091	794.526	719.726	668.53	927.809	653.482	872.371	834.162	778.985	581.667	574.759	507.608	591.639		[M+Na]+ 180.032	79	0	0	FALSE	FALSE	0		0		0	0	-
1172	M203T62_1	203.029	203.025	203.031	62.337	59.863	67.229	17	17	2633	733.044	835.64	437.187	2106.01	430.568	1267.34	757.775	332.107	690.818	355.801	1513.68	700.91	968.204	703.851	1341.92	622.215	2765.22	939.75	2987.59	760.946	1238.32	604.52	517.888	519.176	2209.8			89	0	0	FALSE	FALSE	0		0		0	0	-
1173	M203T55	203.052	203.052	203.052	54.784	53.368	58.66	25	25	100326	361990	423780	411488	415587	385869	363781	404474	382881	407764	398542	389542	255614	338228	350495	358564	324371	410765	368026	358887	343137	257532	386895	227639	377359	384866	[75][M]+	[M+H]+ 202.045	37	25	8	TRUE	FALSE	0		0		1	0	-
1174	M203T186	203.057	203.053	203.058	185.529	183.309	199.502	15	15	799	1233.85	1103.68	1718.88	1618.37	1018.81	1246.35	1520.92	1654.38	928.995	2089.66	956.741	866.848	518.838	807.792	902.111	826.807	908.893	988.309	929.644	940.969	784.688	1217.26	916.754	848.647	1561.77			61	0	0	FALSE	FALSE	0		0		1	0	-
1175	M203T392	203.106	203.102	203.107	391.968	391.034	416.844	30	25	9278	18389.9	15458.8	18349.4	17374.3	16207.8	18336.5	16869.2	18025	18155	16274.9	14916.8	23017.4	16787.9	17449.3	15038.3	13626.9	17516.7	18490.9	17856.8	18065.5	15296.7	17086.5	17806.5	16129.1	20585.8	[76][M]+	[M+H-H20]+ 220.11	103	1	133	TRUE	FALSE	0		0		1	0	-
1176	M203T340	203.106	203.105	203.107	339.866	324.833	340.774	26	25	2228	3428.44	3974.44	3779.41	4356.43	3675.16	3815.96	3588.56	3481.78	3731.46	3834.24	3634.64	5000.36	4181.02	3400.55	8158.67	3555.74	3619.09	4023.86	3253.42	3405.14	3895.29	3248.69	4595.38	3048.48	3974.53		[M+H-H20]+ 220.111	64	3	42	TRUE	FALSE	0		0		1	0	-
1177	M203T167_2	203.139	203.137	203.141	167.421	152.395	184.264	31	20	514	1143.4	1055.37	1162.38	1180.97	1118.2	1162.78	949.582	1311.76	1024.2	1022.35	760.269	475.136	653.88	1087.23	658.285	766.791	442.311	742.328	903.158	879.842	1444.3	964.172	866.74	851.724	1127.1			79	0	0	FALSE	FALSE	0		0		1	0	-
1178	M203T62_2	203.15	203.149	203.151	61.878	57.032	63.371	24	24	7871	2212.19	1424.05	2299.86	1829.98	3070.76	1680.03	2101.25	4247.91	2137.54	2242.74	1178.48	1011.82	582.337	1133.36	867.979	854.314	1669.63	1237.69	636.116	1266.35	36577.2	1288.3	1256.12	1234.94	1705.2		[M+CH3CN+Na]+ 139.131	89	0	0	FALSE	FALSE	0		0		0	0	-
1179	M204T162	203.544	203.542	203.545	161.754	151.889	175.619	33	25	1294	2559.2	2657.78	2421.54	2279.34	2650.23	2762.61	2573.44	2200.43	2875.7	2260.23	3093.84	1298.58	2875.68	2634.19	3580.71	3236.3	3964.14	4006.19	3461.86	3200.4	2931.23	3414.18	1273.46	2287.98	2517.19			67	0	0	FALSE	FALSE	0		0		0	0	-
1180	M204T55	203.971	203.969	203.973	54.8635	52.945	58.66	18	18	590	824.897	1101.29	1256.4	1405.48	947.126	777.37	1124.2	724.842	454.481	683.47	786.067	636.271	578.16	1438.44	969.338	1292.59	1211.44	1032.31	989.273	1317.84	510.052	1250.09	442.983	1186.03	751.285		[M+H-2H2O]+ 238.986 [M+H-2H2O]+ 238.986	37	0	0	FALSE	FALSE	0		0		0	0	-
1181	M204T160	204.046	204.044	204.047	160.444	151.889	166.178	24	24	346	597.277	700.144	691.315	639.671	604.274	687.52	634.5	484.321	544.391	608.224	648.425	760.249	602.523	581.956	744.604	663.157	622.186	812.942	919.204	750.93	1165.38	727.716	595.123	564.73	480.384			119	0	0	FALSE	FALSE	0		0		1	0	-
1182	M204T54	204.056	204.055	204.056	54.476	53.368	58.66	25	25	9950	28186.9	32687.5	29976.8	29018.2	27978.4	28978.8	31026	28485.3	30396.1	32570.9	28148.5	20273.5	25164.3	26922.7	29559.9	24411.4	30645.2	29765.6	26752.2	23425.8	19507.1	29197.9	17502.6	27195.9	32184.1	[75][M+1]+		37	0	0	FALSE	FALSE	0		0		1	0	-
1183	M204T192	204.064	204.062	204.065	192.434	190.448	205.377	24	24	630	996.091	1128.13	1088.12	1160.23	1026.19	1211.84	1111.2	886.857	1003.25	997.057	682.296	386.457	509.919	546.77	498.856	507.904	512.971	604.33	466.441	365.838	962.336	975.898	596.778	867.316	627.269		[M+Na]+ 181.078	33	0	0	FALSE	FALSE	0		0		0	0	-
1184	M204T56	204.086	204.084	204.087	55.973	53.389	60.591	25	24	6568	2393.76	1378.01	2457.45	1298.89	1329.68	1392.73	1118.2	2593.16	2314.04	1505.69	1273.24	1784.34	1119.07	1670.95	1678.96	736.817	758.031	1627.42	26864.5	1801.74	2427.94	2404.18	2074.83	2002.79	1831.11		[M+CH3CN+H]+ 162.055	37	0	0	FALSE	FALSE	0		0		0	0	-
1185	M204T392	204.11	204.107	204.112	391.77	391.034	392.986	25	25	2458	2593.64	2288.87	2389.33	2575.12	2405	2585.97	3126.59	2621.08	2735.81	2947.19	1903.38	4015.87	1921.51	2773.69	1743.82	2648.98	2512.75	2495.2	2411.54	3085.48	3111.49	2739.44	2630.76	2671.4	3372.94	[76][M+1]+		103	0	0	FALSE	FALSE	0		0		1	0	-
1186	M204T388	204.138	204.137	204.139	387.922	386.922	388.494	25	25	2681	4647.08	5601.47	4378.47	5028.38	4452.22	4538.55	4918.08	5180.55	5090.07	4961.94	4738.91	6202.04	4663.94	4725.79	5732.71	5008.03	4736.72	4735	4987.99	4457.67	5155.19	4254.39	6990.48	4440.31	4343.3		[M+CH3CN+H]+ 162.104	115	2	11	FALSE	FALSE	1	score{0.9907}adduct{(M+H-2H2O)+}name{Albuterol}labid{n01012}	0		1	1	Albuterol
1187	M205T489	204.895	204.888	204.896	488.743	485.067	491.944	26	25	2152	1446.99	2072.43	1909.29	1979.61	2125.97	1925.44	1935.65	1746.09	1874.81	2037.65	2156.89	2379.6	2302.22	2167.06	2530.26	2253.28	2006.18	1764.51	2015.46	2012.23	2201.16	3241.68	2919.19	2282.83	2027.34			68	0	0	FALSE	FALSE	0		0		0	0	-
1188	M205T55_1	204.979	204.977	204.98	54.8195	51.683	68.445	36	25	571	1620.89	1806.86	1563.7	1423.69	1286.28	1534.1	1358.8	1055.05	1550.97	1558.72	1560.92	564.875	2049.3	1571.99	1898.32	1781.79	1334.85	2003.7	1421.63	1345.05	785.477	1921.65	1018.86	2754.77	1957.62			37	0	0	FALSE	FALSE	0		0		0	0	-
1189	M205T157	204.984	204.983	204.986	157.401	138.936	161.009	21	21	340	562.335	614.563	938.328	835.159	943.159	664.749	1547.51	853.861	744.728	995.315	924.839	1223.36	927.493	783.732	866.256	697.425	1011.19	1043.26	1070.32	871.324	747.495	750.603	897.89	799.564	913.647		[M+K]+ 166.023	100	1	37	TRUE	FALSE	1	score{0.8414}adduct{(M-2H+3Na)+}name{Salicylic acid}labid{S0380}	0		1	1	Salicylic acid
1190	M205T164	205.015	205.014	205.016	164.475	158.259	171.781	16	16	402	672.835	912.545	853.823	777.954	1007.43	643.138	911.82	752.745	815.457	636.705	638.55	475.615	556.348	1016.94	554.262	565.409	410.531	857.157	1002.85	642.427	741.63	659.734	722.267	647.318	467.13		[M+K]+ 166.053	79	0	0	FALSE	FALSE	0		0		1	0	-
1191	M205T250	205.039	205.038	205.04	250.338	248.489	256.195	25	25	4036	8231.47	6951.02	6027.88	8132.78	9500.68	10143.1	10416	9936.05	7265.32	10978.5	9543.94	10132.5	8903.95	9247.03	9053.93	8474.4	8193.21	9588.87	9037.64	9084.36	9317.43	9730.64	7864.08	8948.26	7786.12		[M+CH3CN+Na]+ 141.023 [M+CH3CN+H]+ 163.005 [M+Na]+ 182.043	49	0	0	FALSE	FALSE	0		0		1	0	-
1192	M205T230	205.047	205.045	205.052	229.798	227.529	236.762	14	14	1366	5896.82	833.482	5904.6	619.379	6120.03	7050.58	450.778	6362.32	643.819	6092.81	6103.22	688.594	684.068	851.748	1006.07	742.359	6340.09	687.328	6273.89	668.221	907.517	5556.84	5471.18	583.336	882.978		[M+CH3CN+Na]+ 141.031 [M+H-2H2O]+ 240.064	45	4	46	TRUE	TRUE	0		0		1	0	-
1193	M205T55_2	205.057	205.056	205.058	54.784	52.945	58.66	25	25	2175	6231.24	6505.5	7608.03	6799.77	5984.6	5946.55	5670.7	6866.99	6264.76	7054.62	5967.31	4784.32	5739.48	5875.25	6320.28	5272.51	6511.79	7223.16	5375.33	6053.96	4131.55	6158.27	4191.06	6007.26	6310.56	[75][M+2]+		37	0	0	FALSE	FALSE	0		0		1	0	-
1194	M205T400	205.086	205.085	205.087	399.692	398.621	400.671	25	25	14859	34447.2	33757.9	36593.6	36932	33835.7	34430.2	34847.6	32282.8	38131.4	32428.3	28753.8	35594.6	29500.1	36968.5	29001.8	29481.9	32210	48880	27637.4	32437.5	34144.5	35349.3	35257.4	28711.6	29401.9			17	6	32	TRUE	FALSE	0		0		1	0	-
1195	M205T176	205.097	205.096	205.097	176.213	171.472	188.178	24	24	2850	4839.97	5429.05	5875.35	5153.67	5129.35	5011.11	4616.36	5476.31	5149.41	5482.01	1696.47	1888.64	1783.63	1818.18	1497.35	1409.88	1527.11	2286.3	1470.12	1529.14	2749.99	3426.97	3846.01	3339.34	3283.55	[77][M]+	[M+NH4]+ 187.066	74	0	0	FALSE	FALSE	0		0		1	0	-
1196	M205T482	205.107	205.106	205.109	482.474	480.707	484.639	14	14	1070	938.818	637.258	1130.88	4582.17	4828.61	3995.92	4766.12	5519.18	688.867	744.773	6050.69	5987.69	472.801	1243.37	5269.26	876.247	5699.19	1096.59	578.675	698.069	5236.29	5482.74	1087.79	909.726	634.681		[M+Na]+ 182.118	63	0	0	FALSE	FALSE	0		0		0	0	-
1197	M205T182	205.122	205.121	205.123	182.394	171.624	204.511	28	25	907	1688.52	2650.18	2923.06	2263.19	2349.76	2282.16	1817.37	3241.33	2397.26	2125.42	985.647	1024.84	967.229	1088.85	948.476	1039.48	855.424	819.716	1105.68	1289.59	2062.44	1103.38	2249.11	1339.33	1425.27		[M+H-H20]+ 222.128	98	0	0	FALSE	FALSE	0		0		0	0	-
1198	M205T67	205.117	205.116	205.121	67.229	56.113	76.523	17	15	486	444.684	363.36	357.397	520.976	253.96	2213.68	2297.08	381.302	283.757	391.924	387.448	2275.08	2283.56	251.329	472.703	1963.07	377.733	2128.73	2362.87	2222.64	2166.71	371.049	462.751	410.618	1939.9			166	0	0	FALSE	FALSE	0		0		1	0	-
1199	M205T388	205.141	205.14	205.143	387.757	387.205	388.95	20	20	2734	6362.96	1438.36	848.056	950.321	719.863	706.552	1142.63	1278.9	5576.2	876.356	906.587	764.553	5829.27	1045.48	1481.42	926.524	5117.67	624.558	681.964	614.856	1192.9	826.566	7382.3	517.002	861.235		[M+CH3CN+Na]+ 141.125 [M+CH3CN+H]+ 163.107	115	0	0	FALSE	FALSE	0		0		0	0	-
1200	M205T420	205.195	205.194	205.195	419.923	417.66	420.887	21	21	11373	43416.3	43298.4	47506.3	48376.4	46623.8	46327.8	85987.9	107367	47051.8	41791.8	43494.3	48330.3	47152.6	45337.7	65157.1	43035.4	95714.9	42922.5	52803.5	45853	54139	52845.3	63373.9	42801.2	45589.9		[M+Na]+ 182.209 [M+H]+ 204.191	24	12	40	TRUE	FALSE	0		0		0	0	-
1201	M206T250	205.54	205.539	205.542	250.338	248.489	255.605	24	24	1709	1908.74	1932.47	1072.11	2384.99	2479.02	1600.41	2296.62	2579.36	2604.74	3405.3	2467.74	1307.43	2007.83	2496.54	2130.53	2515.42	2323.39	2026.04	2237.07	2266.06	1862.57	2072.06	2455.44	1919.93	1950.12			49	0	0	FALSE	FALSE	0		0		0	0	-
1202	M206T230	205.567	205.566	205.569	229.924	225.16	236.947	23	23	1703	1267.97	495.409	888.983	705.775	810.735	772.05	565.144	722.037	437.129	1004.75	4273.86	4008.04	3507.69	4245.54	3818.45	3939.75	4505.47	4676.88	4446.55	4272.59	2554.34	2266.71	2790.5	2367.04	2316.54		[M+CH3COO+2H]+ 144.546	45	0	0	FALSE	FALSE	0		0		0	0	-
1203	M206T71	205.95	205.948	205.952	70.909	69.842	73.37	17	17	1153	634.583	646.947	778.349	826.206	553.993	590.478	603.868	565.413	607.414	557.262	1302.71	1532.5	682.139	582.738	501.324	501.502	1376.26	1411.3	1389.02	720.967	1361.82	531.405	3511.91	1608.92	634.964		[M+Na]+ 182.961	166	0	0	FALSE	FALSE	0		0		0	0	-
1204	M206T494	205.971	205.969	205.972	494.012	490.1	503.558	24	23	455	1482.56	1241.44	1531.89	1318.4	1510.9	1637.46	1299.18	1095.62	1747.61	1362.3	1488.43	1571.55	1482.39	1110.12	1244.12	1419.72	1265.23	1392.51	1527.09	1336.61	1554.87	1393.12	880.181	1246	1370.42		[M+CH3CN+Na]+ 141.955 [M+CH3CN+H]+ 163.937 [M+K]+ 167.01	175	0	0	FALSE	FALSE	0		0		0	0	-
1205	M206T60_1	206.033	206.031	206.034	59.7065	56.965	63.773	26	25	1709	5713.77	7482.96	5609.14	5934.53	5162.43	5481.48	2900.38	5343.4	5244.32	4023.61	3334.27	7094.66	4051.47	6899.64	3973.59	5734.06	7115.43	6304.55	5926.76	5718.56	8240.69	5635.02	7586.72	5466.31	3175.4		[M+CH3CN+Na]+ 142.017 [M+K]+ 167.066 [M+Na]+ 183.046	27	0	0	FALSE	FALSE	0		0		0	0	-
1206	M206T166	206.044	206.044	206.045	166.361	159.983	174.663	25	25	2174	4457.28	4039.59	4473.7	4754.8	4336.4	4056.11	4822.78	5290.26	4708.29	4315.57	2149.14	2289.19	2076.66	2175.71	2172.16	1930.38	2248.22	2416.68	2267.98	2536.51	2995.81	3235.9	3049.59	3955.93	3195.47	[78][M]+		79	11	39	TRUE	FALSE	1	score{0.9528}adduct{(M+H)+}name{Xanthurenic acid}labid{S0028}	1	score{0.9439}adduct{(M+H)+}name{Xanthurenic acid}labid{S0028}	1	1	Xanthurenic acid
1207	M206T195	206.046	206.044	206.047	194.548	182.035	207.943	33	23	1059	1691.08	1615.41	1767.62	1704.88	1644.52	1864.02	2663.73	1957.96	1248.21	1666.67	903.131	470.149	722.88	1033.16	892.545	1084.86	1091.79	885.557	1156.94	1102.73	1822.19	1352	1012.79	2515.87	2391.42		[M+2Na-H]+ 161.076	33	10	18	TRUE	TRUE	1	score{0.9657}adduct{(M+H)+}name{Xanthurenic acid}labid{S0028}	1	score{0.9492}adduct{(M+H)+}name{Xanthurenic acid}labid{S0028}	1	1	Xanthurenic acid
1208	M206T60_2	206.07	206.061	206.072	59.7	54.013	63.773	17	15	681	787.554	492.279	1457.4	1122.22	988.16	1168.27	965.027	552.711	1138.28	1094.79	1385.98	1160.15	1229.34	1059.66	936.225	860.796	450.283	1424.68	985.055	1326.33	1351.45	1275.99	1091.11	363.399	379.213		[M+Na]+ 183.081	27	0	0	FALSE	FALSE	0		0		1	0	-
1209	M206T225	206.08	206.069	206.082	224.671	206.838	230.772	24	18	751	1043.39	1345.02	1284.99	2015.86	1371.85	509.442	1627.52	1307.24	1505.85	1376.46	1620.61	1234.34	1107.88	1420.22	1117.3	539.028	1542.2	1000.85	1243.4	895.225	1045.15	373.241	1089.94	790.386	1115.35		[M+H]+ 205.069	65	0	0	FALSE	FALSE	0		0		0	0	-
1210	M206T400	206.089	206.088	206.09	399.759	381.531	400.696	26	25	2732	4931.48	5254.25	5087.76	5720.02	4117.14	5329.92	6175.92	5593.8	5152.16	4783.96	4579.37	6916.77	5589.05	4801.44	5125.44	4382.77	4719.64	5714.34	4961.62	3790	5054.84	5102.46	5228.22	6474.59	5032.44			51	0	0	FALSE	FALSE	0		0		1	0	-
1211	M206T275	206.088	206.087	206.09	274.625	272.464	276.244	20	20	1170	3298.16	3092.8	2266.53	2476.69	2351.35	1860.36	2690.75	2187.45	2312.06	2351.32	1139.14	1566.53	1418.26	1397.22	1502.71	1630.67	1263.32	1658.54	1796.44	974.61	2194.4	2741.53	2103.08	1814.75	2255.75			105	0	0	FALSE	FALSE	0		0		1	0	-
1212	M206T240	206.088	206.084	206.089	239.519	221.631	243.583	26	25	4442	7353.61	6657.7	8373.27	7297.17	7149.29	9963.48	8450.22	6741.8	7552.6	7932.97	7582.35	9044.3	5195.05	6399.7	7732.95	6631.71	5909.6	7713.23	7587.07	7807.56	9366.19	7557.54	6671.66	7978.86	8888.31	[79][M]2+		26	0	0	FALSE	FALSE	0		0		0	0	-
1213	M206T54	206.102	206.1	206.103	53.814	51.683	65.128	23	18	500	880.789	591.411	828.161	622.16	843.606	998.646	796.586	789.73	410.661	576.236	725.642	522.192	389.687	264.1	598.238	389.834	315.216	700.712	858.679	409.046	527.548	402.793	632.355	625.512	436.153			37	0	0	FALSE	FALSE	0		0		1	0	-
1214	M206T176	206.1	206.099	206.101	176.363	171.472	187.557	17	17	346	697.282	711.37	936.687	632.108	778.924	727.784	623.055	709.214	630.333	701.652	401.213	413.982	280.721	301.09	420.811	477.527	383.351	483.085	453.583	436.218	509.826	421.465	643.027	413.423	500.963	[77][M+1]+		74	0	0	FALSE	FALSE	0		0		0	0	-
1215	M207T62	206.534	206.532	206.536	61.739	54.859	64.757	20	19	532	672.204	497.875	370.342	1027.94	955.147	879.559	787.622	865.592	842.724	316.136	550.421	1682.83	370.194	1136.58	414.849	338.469	454.193	812.572	638.875	743.562	711.832	1046.7	1063.86	1074.93	1234.75			89	0	0	FALSE	FALSE	0		0		0	0	-
1216	M207T239	206.59	206.587	206.591	239.471	234.377	243.583	25	25	1367	1734.39	1153.11	1791.55	1784.1	1943.7	1648.13	1847.81	2010.51	1265	2109.92	1606.16	1897.94	1243.85	1427.6	1688.21	1627.71	1773.41	1449.23	1433.64	2143.51	1908.9	1859.18	1466.28	1898.27	2064.57	[79][M+1]2+		26	0	0	FALSE	FALSE	0		0		0	0	-
1217	M207T47	206.885	206.885	206.887	47.456	46.362	52.535	25	25	1597	1458.05	1689.2	2009.84	1577.32	1784.57	1374.37	1836.5	1715.67	2204.76	1976.1	1736.58	2208.48	1526.59	2139.87	2234.03	1522.04	2567.42	2397.25	1936.04	2082.75	1329.12	2368.11	1380.64	1795.61	1668.83		[M+K]+ 167.922	191	0	0	FALSE	FALSE	0		0		0	0	-
1218	M207T489	206.89	206.887	206.891	488.701	485.067	490.232	21	21	796	1325.09	1399.65	665.723	923.526	1000.22	737.666	540.437	604.042	1310.82	1440.54	1060.96	1148.6	889.237	1272.04	624.355	1184.86	902.673	1065.24	1217.23	1521.72	1250.1	941.065	1169.84	1583.33	710.642		[M+Na]+ 183.904	68	0	0	FALSE	FALSE	0		0		0	0	-
1219	M207T70	206.958	206.955	206.961	70.1825	67.825	71.897	14	14	518	656.082	409.672	925.593	1734.36	397.912	633.357	740.209	1687.73	883.442	602.194	1565.17	1321.26	483.553	1636.29	299.468	671.253	1498.47	1769.63	1907.84	424.693	1650.63	456.54	1901.39	436.281	1549.73		[M+K]+ 167.997	166	0	0	FALSE	FALSE	0		0		0	0	-
1220	M207T55	206.976	206.973	206.979	55.051	52.82	57.486	25	24	1215	1260.07	1206.41	1465.51	1605.14	1046.42	1112.07	736.969	1151.26	1221.75	812.8	1648.59	417.698	1368.96	1445.12	1570.98	983.965	1112.56	965.118	4771.39	1344.48	1246.81	1221.36	381.939	1352.64	1634.99		[M+K]+ 168.01	37	0	0	FALSE	FALSE	0		0		1	0	-
1221	M207T190	207.01	207.008	207.01	189.894	188.833	200.189	19	19	1217	406.854	935.714	360.447	346.023	924.241	366.442	1086.58	1130.87	1149.78	1297.68	1787.91	2173.91	2419.63	2202.59	2486.65	2142.8	2457.31	2290.7	2013.19	2804.64	1198.96	1533.71	1565.87	1349	1371.16		[M+Na]+ 184.024	52	1	8	TRUE	FALSE	0		0		1	0	-
1222	M207T54	207.032	207.031	207.034	53.966	53.303	58.058	23	23	1431	4058.17	5514.1	5462.06	3771.77	3934.29	3323.52	4587.07	5266.1	3657.33	4407.51	4300.36	2851.01	4503.62	4319.18	4489.48	3579.32	7688.82	3815.77	3802.25	5865.79	4559.07	3788.18	2915.73	8319.14	5302.75		[M+2Na-H]+ 162.055	37	6	6	TRUE	TRUE	0		0		0	0	-
1223	M207T252	207.048	207.046	207.05	251.745	250.167	255.66	21	21	1114	2564.29	1036.8	3552.42	2667.87	1044.38	1733.77	1514.3	2304.89	1243.68	1293.88	1250.81	1550.23	1594.28	1242.88	1268.2	1182.49	1255.91	1312.67	1033.17	1511.54	1242.27	1741.33	1542.43	904.674	1439.16		[M+H-2H2O]+ 242.06	49	0	0	FALSE	FALSE	0		0		1	0	-
1224	M207T166	207.048	207.046	207.049	166.174	159.983	174.663	14	14	360	1128.66	395.739	606.056	679.794	296.393	685.491	615.115	664.578	476.607	561.349	1428.11	1100.96	1300.98	321.178	1356.71	1208.4	297.947	1224.63	1213.19	267.22	1135.5	1187.29	1137.36	285.615	389.94	[78][M+1]+		79	1	7	TRUE	TRUE	0		0		1	0	-
1225	M207T59	207.052	207.051	207.053	59.177	56.666	64.922	25	25	2809	11127.7	10327.9	10896.9	10355.8	10537.6	9481.06	6094.52	9841.03	11517.2	5652.92	7490.68	15496.9	9825.95	9795.12	11874.1	9954.61	11511.5	10903.6	10736.9	10020.2	15628.8	9654.71	13596.3	10361.6	10246.4	[80][M]2+		27	0	0	FALSE	FALSE	0		0		0	0	-
1226	M207T230	207.097	207.089	207.1	229.924	222.791	252.465	31	25	4214	5890.32	6234.37	7269.39	8785.17	7059.05	6380.23	8283.15	7855.58	410.921	8099.12	8438.29	8840.97	7276.57	8551.54	7836.18	7681.28	8399.38	8102.62	8244.51	8258.17	6925.53	7923.27	7685.51	6605.55	6126.1	[81][M]2+		45	0	0	FALSE	FALSE	0		0		0	0	-
1227	M207T203	207.102	207.1	207.106	202.636	185.388	210.012	15	14	23519	1968.37	59205.4	2876.22	61845.5	2446.82	66603.5	61637	568.234	1083.15	2042.7	1678.34	1917.65	1125.54	583.925	3177.2	2610.49	38682	3191.76	2607.47	1679.08	38753.2	41926.2	1833.36	55193.2	38539.9		[M+K]+ 168.149	28	0	0	FALSE	FALSE	0		0		0	0	-
1228	M207T479	207.123	207.119	207.126	479.306	475.752	484.98	14	14	714	2639.43	2201.51	1084.17	2648.7	3208.2	2287.26	1299.07	2677.03	1255.49	2738.78	3381.91	3513.88	1217.65	3254.75	4090.35	3477.22	2303.64	2844.21	3636.46	2291.71	2007.39	3146.48	2399.19	3020.53	857.516			136	0	0	FALSE	FALSE	0		0		1	0	-
1229	M207T231	207.137	207.137	207.138	231.327	226.96	239.292	26	25	2417	7574.49	6187.44	8039.16	9213.32	6917.95	7559.48	7077.63	3960.54	7235.56	7518.33	3924.51	4017.9	3699.91	4316.89	3855.58	3361.2	4321.71	4461.8	3513.91	3841.55	5104.09	6593.06	5503.87	5250.49	5407.84		[M+3Na-2H]+ 140.181 [M+H-H20]+ 224.143	85	14	107	TRUE	TRUE	0		0		1	0	-
1230	M207T202	207.137	207.137	207.139	202.353	197.707	204.003	22	22	25670	50985.2	51831.5	1919.74	53305.9	1484.25	58704.5	49365.3	2162.28	54683.1	49489.2	37062.6	40741	32479.8	40652.5	39499.3	29375.9	38091.3	40843.3	32268.8	35333.3	37966.7	43550.5	46059	50645.4	41282.9	[82][M]+	[M+CH3COO+2H]+ 146.101	28	15	105	TRUE	FALSE	0		0		1	0	-
1231	M207T218	207.137	207.136	207.139	218.27	212.692	219.431	16	16	24008	8382.89	6937.2	63618.3	7173.03	47864.8	5990.07	4707.92	45879.4	4139.36	5785.94	2844.71	3156.53	2511.13	2477.9	2126.81	1791.28	2524.73	2918.79	2354.16	2930.37	3967.99	5082.19	3873.7	3588.2	4286.41		[M+H]+ 206.137	21	11	95	TRUE	FALSE	0		0		0	0	-
1232	M207T409	207.137	207.136	207.139	408.512	407.392	409.13	15	15	1025	4091.35	2229.67	2717.42	3061.89	3049.02	3314.48	3060.04	3009.03	4218	4093.98	5071.21	2869.97	4169.59	5136.35	4012.6	2787.63	2812.37	3370.63	3495.37	5159.14	2979.12	2942.05	3225.41	2388.87	3024.45			38	1	24	TRUE	TRUE	0		0		1	0	-
1233	M207T328	207.137	207.137	207.138	327.715	327.41	328.106	15	15	1554	901.071	983.324	1113.98	1082.74	1006.81	1028.27	1007.24	881.679	1077.7	1079.1	3022.66	2994.84	2931.61	2722.49	2628.46	2572.65	2986.06	3257.75	3351.87	2848.8	2945.73	1837.34	1764.61	1944	1645.92			170	0	0	FALSE	FALSE	0		0		1	0	-
1234	M207T292	207.137	207.134	207.139	292.227	282.899	304.677	30	25	4652	6588.35	6979.03	6517.52	7430.6	7389.9	6104.98	6226.26	7690.89	8038.01	6973.25	5456.28	4024.87	4404.4	3786.17	5305.2	5139.24	4028.83	4696.86	4085.01	4233.24	5453.14	5213.2	4648.57	5050.31	7426.8		[M+H]+ 206.138	8	8	120	TRUE	TRUE	0		0		0	0	-
1235	M207T269	207.158	207.157	207.16	269.105	266.922	273.035	21	21	3417	4598.38	10315.8	7154.51	7009.03	11588.6	5963.75	5997.34	6997.17	6095.2	5943.34	6776.25	6233.97	3958.44	4110.53	6070.94	7414.27	6384.51	5059.78	6463.43	3978.56	9940.82	4686.02	6936.49	3828.78	4793.23			15	12	9	FALSE	TRUE	0		0		1	0	-
1236	M208T54_1	207.532	207.53	207.534	53.949	52.294	58.058	25	25	867	2329.95	2365.99	2139.25	1949.68	1592.75	2033.68	1915.02	1014.06	1898.16	2401.91	1006.94	1238.77	1764.5	1823.75	1865.62	1458.13	1791.89	1628.99	1903	1428.57	1196	2301.19	968.32	1458.52	1923.54			37	0	0	FALSE	FALSE	0		0		0	0	-
1237	M208T59	207.553	207.55	207.555	59.095	55.597	64.922	19	19	696	2681.66	1711.02	1002.68	1974.79	2716.16	2329.34	1505.79	2365.08	1782.77	2467.63	1346.96	3109.96	2008.18	1466.54	960.213	1218.13	1426.71	517.065	1438.94	1895.17	2619.42	1898.98	3030.38	1680.67	2044.19	[80][M+1]2+		27	0	0	FALSE	FALSE	0		0		0	0	-
1238	M208T229	207.597	207.596	207.599	229.487	222.791	235.09	24	24	1108	801	1175.26	859.812	1474.06	1246.55	1270.41	1276.85	1604.33	1466.14	1502.82	1120.3	1105.83	789.074	1173.62	1193.06	878.163	761.763	909.72	1191.55	1025.79	1187.25	1358.25	1593.98	1185.05	1081.45	[81][M+1]2+		45	0	0	FALSE	FALSE	0		0		0	0	-
1239	M208T54_2	208.03	208.03	208.031	53.867	52.294	58.058	25	25	5103	16890.5	23877.3	17748.2	18178.9	16545.3	17620.4	19894.5	16304.2	17989.8	18473.3	18020.1	10832.9	18422.8	17947.5	20216.9	16164.6	15352.8	19247.8	15977.9	14895.3	11302.5	22918.6	11670.3	20341.5	18070.2	[83][M]2+		37	0	0	FALSE	FALSE	0		0		0	0	-
1240	M208T75	208.081	208.08	208.082	75.217	67.661	76.628	24	24	549	781.367	849.638	895.819	818.75	795.429	864.317	569.049	816.872	934.09	876.855	740.712	1026.76	455.067	655.452	570.562	610.319	657.64	509.902	616.512	713.425	844.14	862.284	1708.62	798.85	483.211			83	0	0	FALSE	FALSE	0		0		1	0	-
1241	M208T56	208.081	208.08	208.082	56.261	55.386	63.92	18	17	1035	1760.56	1735.4	2040.82	1693.89	1368.86	2027.11	1905.55	1951.62	2117.65	1736.68	549.131	604.177	327.868	437.205	486.644	447.107	314.207	492.557	462.264	364.234	990.209	1214.23	312.109	1383.81	986.578		[M+H]+ 207.073	81	0	0	FALSE	FALSE	0		0		0	0	-
[truncated: 8,204 more rows]
[truncated: 11 more columns]
